# Supplementary material for: Gatekeeper of pluripotency: A common Oct4 transcriptional network operates in mouse eggs and embryonic stem cells
Source: BMC Genomics. 2011 Jul 5;12:345. doi: 10.1186/1471-2164-12-345 (PMC3154874; doi:10.1186/1471-2164-12-345)
Supplement: Additional file 1 — GO enrichment. List of regulated genes (MIINSN vs. MIIctrl). [file 1471-2164-12-345-S1.XLS]

## Sheet: Table S1
Additional file 1. List of regulated genes (MIINSN vs. MIIctrl) obtained after GO enrichment.
Gene symbol	Accession number	Synonyms
Sorl1	NM_011436	2900010L19Rik;gp250;LR11;mSorLA
Hnrpab	AK013709	CBF-A;Cgbfa
Wrn	NM_011721.2
Sdbcag84	NM_025516.2	2310015B14Rik;CGI-54;D2Ucla1;NY-BR-84
Invs	NM_010569.2	inv
D4Ertd432e	XM_112612.3
Nmt1	NM_008707.2
Rpgrip1	AK015701	0610005A07Rik;4930401L23Rik;4930505G06Rik;A930002K18Rik
Rybp	NM_019743.2	2410018J24Rik;MGC62213;YEAF1
Ngfg	NM_008693
Syt9	NM_021889.2	Syt5;Sytv
Gas2l3	XM_137276
Ngfa	NM_010915.1	mGk-4
Pkd2	NM_008861.2
Mrpl14	NM_026732.2
B2m	NM_009735.2	beta2-m;Ly-m11
Prm1	NM_013637
Gpx4	NM_008162	1700027O09Rik;mtPHGPx;PHGPx;snGPx
Mitf	NM_008601	bw;mi;vit;vitiligo;wh
Brip1	NM_178309.1	3110009N10Rik;8030460J03;8030460J03Rik;BACH1;OF
Sh3gl1	NM_013664.1	EEN;Sh3d2b;SH3P8
Aqp12	NM_177587.1
Spg4	NM_016962.1	mKIAA1083;Spast;spastin
Prpf4	XM_131444.4
Rnf128	NM_023270.3	1300002C13Rik;GRAIL;Greul1
Cstf1	NM_024199.1	1700057K18Rik
Wbscr1	NM_033561.1	D5Ertd355e;E430026L18Rik;Eif4h;Wscr1
Cstf3	NM_145529.1	4732468G05Rik;MGC6373
Rbbp6	NM_011247.1	4933422O15Rik
Akt3	NM_011785.2
Uqcrh	NM_025641.2
Hnrph1	NM_021510.1	E430005G16Rik;Hnrnph
Uqcrb	NM_026219.1	2210415M14Rik;MGC35665;QP-C;QPC;UQBC;UQBP;UQPC
Slc25a15	NM_181325.2	D630044L02Rik;Ornt1
Myak	AF071071
Hsd11b1	NM_008288
Exosc10	NM_016699.1
Cebpb	NM_009883.1	CRP2;IL-6DBP;LAP;NF-IL6;NF-M;Nfil6
Cebpa	NM_007678	CBF-A;Cebp
Slc25a14	NM_011398.1	BMCP1;UCP5;UCP5L;UCP5S
Cebpg	XM_485911
Unc5c	NM_009472.1	6030473H24;rcm;Unc5h3
Sf3a1	NM_026175	1200014H24Rik;5930416L09Rik
Sf3a2	NM_013651.3	66kDa;PRP11;Sap62;SFA66
Sufu	NM_015752	2810026F04Rik;Su(Fu)
Ccar1	NM_026201	2610511G16Rik;9430036H15Rik;Carp1
Stx6	NM_021433.2	2310039E05Rik;2410005I16Rik
Sacy	NM_173029.1	4931412F17;Adcy10;sAC
Ubp1	NM_013699	Cp2b;LBP-1a;LBP-1b;NF2d9
Rab27a	NM_023635.2	2210402C08Rik;2410003M20Rik;4933437C11Rik;ash
Rab27b	NM_030554.1	2310021G14Rik
Cog8	NM_139229.2	C87832
Cog3	NM_177381	E430004N23
Fli1	NM_008026.1	EWSR2;Fli-1;SIC-1;Sic1
Cog6	NM_026225.1	4933405E16Rik;mKIAA1134
Mllt3	NM_029931.1	2210011H10Rik;3830408D16Rik;Af9;D4Ertd321e
Sc5d	NM_172769.1	A830037K02;A830073K23Rik
Slc18a2	NM_172523.1	1110037L13Rik;9330105E13;Vmat2
Yap1	NM_009534.1
Stx1a	NM_016801.2	HPC-1
D6Ertd245e
Nosip	NM_025533.1	2310061K06Rik;CGI-25
Mad2l1	NM_019499	MAD2
Snrpd3	NM_026095.3	1700043E15Rik;SMD3
Snrpd2	XM_133225.1
Snrpd1	NM_009226.2	SMD1
Ercc1	NM_007948	Ercc-1
Il2rg	NM_013563.2	[g]c;CD132;gamma(c)
Ercc4	NM_015769.1	Xpf
Ercc5	NM_011729	Xpg
Nupl1	NM_170591.1	1700017F11Rik;mKIAA0410
Mmd	AK033889	1200017E07Rik;1810073C06Rik
Ndrg4	NM_145602.1
Npat	XM_146900
Wasl	XM_133026.3
Adcy5	XM_358801.1
Tap2	NM_011530.2	ABC18;Abcb3;APT2;Ham-2;Ham2;MTP2;PSF2;RING11;Tap-2;Y1
Ppap2b	NM_080555.1	2610002D05Rik;D4Bwg0538e;D4Bwg1535e;Lpp3;Ppab2b
Adcy2	NM_153534.1	MGC47193;mKIAA1060
Ppp1r2	NM_025800.1	0610025N14Rik;2310007G06Rik;4930440J04Rik;5430408E15Rik;D16Ertd248e;IPP-2
Adcy8	NM_009623.1	AC8
Adcy9	NM_009624.1	mKIAA0520
Rpap1	NM_177294.3	1190005L06Rik;A730023M06Rik;mKIAA1403
Krtcap2	NM_025327.1	0610010I12Rik;Kcp2
Col13a1	NM_007731
D10Ertd516e	XM_125901
Ptpn2	AK076072	Ptpt;TC-PTP
Sorbs1	NM_009166
Taf1c	NM_021441.1	mTAFI95;Tafi95
Scrn1	NM_027268.1	2810019K23Rik;6330535A03Rik;KIAA0193;mKIAA0193;SES1
Sos2	XM_127051.3
Lama2	AK046114	5830440B04;dy;mer;merosin
Got1	NM_010324.1	cAspAT;Got-1
Mbtps2	NM_178266.2	9630032G22Rik;MGC25655
Slc7a8	NM_016972.2	LAT2
Slc7a9	NM_021291.1	CSNU3
Slc7a4	NM_144852	AI853530;MGC27672
Plcl2	NM_013880.1	mKIAA1092;PLC-L2;Plce2
Plcl1	XM_129785.3
Stx11	XM_203312.2
Inhba	NM_008380.1	activin
Amfr	NM_011787.1
Stx12	NM_133887	AI850350;Stx13
Sall1	NM_021390.2	Msal-3
Ptpn5	NM_013643.1	Step
Stx17	NM_026343
Garnl1	NM_019994.3	2310003F20Rik;4930400K19Rik;GRIPE;mKIAA0884;Tulip1
Gcap27
Pgk1	NM_008828	Pgk-1
Cyb561	NM_007805.2
Dpp10	NM_199021.2
Vars2l	NM_175137.3	1190004I24Rik
Tsta3	NM_031201.1	FX;Tstap35b
Syt4	NM_009308	SytIV
Slc17a6	NM_080853	2900073D12Rik;DNPI;VGLUT2
Slc17a2	NM_144836.1
Tyms	NM_021288.2	TS
Srms	NM_011481.2	A230069J08Rik;srm
Epim	NM_007941.1	MGC54718
Centd1	XM_132099.5
Trnt1	NM_027296.1	2410043H24Rik;2610044E04Rik;CGI-47;mt-Trat
P2rx4	NM_011026.1	D5Ertd444e;P2X4
P2rx7	NM_011027.1
Klf13	NM_021366	0610043C13Rik;Bteb3;FKLF-2;NSLP1;RFLAT-1;RFLAT1
Mrpl12	NM_027204.2	0610034O11Rik;1500031N16Rik;MRP-L12;Rpml12
Spint1	NM_016907	HAI-1
Krt2-16	NM_008474.1	HRb-1;Krt2-3
Drd1a	NM_010076	C030036C15Rik;Drd-1;Drd1;Gpcr15
Mrpl16	NM_025606.2	2310039D06Rik
Mrpl17	NM_025301.1	MRP-L26;Rpml26
Mphosph1	XM_193936.2
Sgol1	NM_028232.1	3300001M08Rik
Sgol2	XM_355200.1
Zfp535	NM_026107.2	1700128E15Rik;D11Ertd714e;KOX11
Klf4	NM_010637.1	Gklf;Zie
Agpat3	NM_053014.2	D10Jhu12e
Ifrd1	NM_013562.1	Ifnl;PC4;Tis7
Agpat1	NM_018862.2	1-AGP;1-AGPAT;LPAAT-ALPHA
Lta4h	NM_008517.1
Za20d2	NM_009551
Slc37a2	NM_020258.2	cI-2;Ci2;G3PP;Slc37a1
Ssbp2	NM_024186.1	1500004K09Rik;2310079I02Rik;9330163K02Rik;Hspc116;SSDP2
Cmah	NM_007717.1
Als2	AK020484	3222402C23Rik;9430073A21Rik;Als2cr6;MGC27807;mKIAA1563
Krtdap
Cacybp	NM_009786.1
Slc28a3	NM_022317.2	Cnt3
Grp58	NM_007952.1	58kDa;Erp;ERp57;ERp60;ERp61;PDI-Q2;PI-PLC;PLC[a];Plca
Mcl1	NM_008562.2
Mtap4	NM_008633.1	Mtap-4
Mtap7	NM_008635.1	E-MAP-115;MAP7
Cacna1g	NM_009783.1	[a]1G;a1G;alpha-1G;Cav3.1d;mKIAA1123
Atp5f1	AK002960
Col19a1	NM_007733.1
Cbl	NM_007619.1	4732447J05Rik;c-Cbl;Cbl-2
Il5	NM_010558.1	Il-5
Adcyap1	NM_009625.2	PACAP
Mrpl9	NM_030116.1	8030480E20Rik;C330013D18Rik;L9mt
Slc27a1	NM_011977.2	Fatp;FATP1
Rev1l	NM_019570.2	1110027I23Rik;Rev1
Slc27a2	NM_011978	FATP2;Vlac;Vlacs;VLCS
Cyfip1	NM_011370.1	P140SRA-1;Shyc;Sra-1
Cyfip2	XM_147526.1	1500004I01Rik;6430511D02Rik;mKIAA1168;Pir121
Snx1	NM_019727.1
Apex1	NM_009687	APE;Apex;HAP1;Ref-1
DXBwg1396e	NM_029836.1	CINAP;DENTT;DXHXS1008E;E130307F10Rik;MGC40973
Zfp148	NM_011749.3	2210405J08Rik;AI480666;AW045217;BERF-1;BFCOL1
9030409G11Rik	NM_144531.2	2310007B04Rik
Dazl	AK033316	Dazla;Tpx-2;Tpx2
Tcof1	NM_011552.1
Snx5	NM_024225.2	0910001N05Rik;1810032P22Rik;D2Ertd52e
Fbl	NM_007991.2	FIB;FLRN;RNU3IP1
Kdelr1	NM_133950	8030486F04Rik;Erd2.1
Trim30	NM_009099	Rpt-1;Rpt1
Trim35	NM_029979	0710005M05Rik;A430106H13Rik;HLS5;Mair;mKIAA1098;NC8
Foxo3	NM_019740	Fkhr2;FKHRL1
Ldlr	NM_010700.1
Usp21	NM_013919.2	ESTM28;Usp16;Usp23
Rho	NM_145383.1	MGC21585;MGC25387;Opn2;Ops;RP4
Mto1	NM_026658.1	2310039H01Rik;5730419A02Rik
Thap11	NM_021513.1	CTG-B43a;CTG-B45d
Smap1	NM_028534.1	1700056O10Rik;4921514B13Rik;4921525H11Rik;AI462175
Mmp17	NM_011846	MT4-MMP
Dbnl	NM_013810.1	Abp1;SH3P7
Mmp12	NM_008605.1	Mmel
Atf7ip	NM_019426.2	AM
Klrb1c	NM_008527.1	CD161;Ly-59;Ly55c;Ly59;Nk-1;NK-1.1;Nk-1.2;NK-RP1;Nk1;NK1.1;NKR-P1;NKR-P1C;Nkrp1-c
Aldoa	NM_007438.2
Aldob	NM_144903.2
Gpsm1	NM_153410.2	1810037C22Rik;Ags3
Alk	NM_007439	CD246;Tcrz
Slc24a6	NM_133221.1	NCKX6
Slc24a3	NM_053195.1	NCKX3
Nup43	NM_145706.1
Slc29a3	NM_023596.2	4933435C21Rik;Ent3
Slc29a2	NM_007854.1	Der12;ENT2;HNP36
Timm44	NM_011592.1	D8Ertd118e;Mimt44;Tim44
Msl31	NM_010832	Msl3l1
Stub1	NM_019719.2	0610033N24Rik;2210017D18Rik;Chip
Usp8	NM_019729.2	mKIAA0055;Ubpy
Znrd1	NM_023162.3	1110014N07Rik;Rpa12
Zbtb3	NM_133759.1	4930563M09Rik
Mki67	XM_133912.3
Usp1	NM_146144.2	MGC25559
Usp2	NM_198091.1	B930035K21Rik;Ubp41;Usp2-45;Usp2-69
Usp3	NM_144937.2	MGC28886
Adora2b	NM_007413.2
Nr1d1	NM_145434.1	A530070C09Rik
Nkx6-2	NM_183248.1	Gtx;Nkx6.2
Timm13a	NM_013899.1	Tim13
Irf3	NM_016849.2	C920001K05Rik
Nme5	NM_080637	1700019D05Rik
Irf1	NM_008390.1	Irf-1
Irf7	NM_016850.1
Nme1	NM_008704.2	NM23A
1110014N23Rik	XM_283543.2
Rpl39	NM_026055.1	2810465O16Rik
Rpl36	NM_018730
Rpl37	NM_026069.1	3110005M08Rik
Rpl35	NM_025592	2410039E09Rik
Dip3b	NM_145220.1
Ppargc1b	NM_133249	4631412G21Rik;Perc
Rpl31	NM_053257.1
9630025I21Rik	AK079330
Clk1	NM_009905.1
Clk2	NM_007712.1
Mbl2	NM_010776.1
Clk4	AK051099
Cdk8	NM_181570.1	MGC37111
Zbtb17	NM_009541.1
Myf6	NM_008657.1	herculin;MRF4
Anp32a	NM_009672.2	Anp32;I1PP2A;LANP;PHAP1;pp32
Sfmbt1	NM_019460.1	Sfmbt;Smr
Zzef1	XM_111053
Cdk5r1	NM_009871.2
Scd4	NM_183216.2	MGC48154
Hist3h2ba	NM_030082.1	1500011O09Rik
Ing4	NM_144510	D6Wsu147e;D6Xrf92;p29ING4
Vangl1	NM_177545	Lpp2;STB2
Brf1	NM_028193.1	2510002F24Rik;GTF3B;TAF3C;TAFIII90;TFIIIB90
Tubg1	NM_134024.1	MGC8041;Tubg
Zdhhc3	NM_026917.4	1110020O22Rik;1810006O10Rik;2210017C02Rik;GODZ;Gramp1;Zfp373
Ddit3	NM_007837.2	chop;CHOP-10;gadd153
Zdhhc7	NM_133967.2	AL024087;Gramp2
Vps33b	NM_178070.2	MGC36556
Gtf2h3	NM_181410.2
Gtf2h1	NM_008186.2	62kDa;p62
Il11ra1	NM_010549.1	GP130;Il11ra;NR1
Zfp36l1	NM_007564.2	AW742437;AW743212;Berg36;Brf1;cMG1;ERF1;TIS11b
Gtf2h4	NM_010364.1	p44;p52;TFIIH
Slc23a2	NM_018824.2	mKIAA0238;NBTL1;Slc23a1;SVCT2;YSPL2
Vps16	NM_030559.2	1810074M16Rik;MGC7352
Abhd2	NM_018811.4	2210009N18Rik;Labh-2;LABH2
Ncor1	AK013831	mKIAA1047;N-CoR;RIP13;Rxrip13
Abcb6	NM_023732.2	1200005B17Rik
Maea	NM_021500.1	1110030D19Rik;EMP
Wdr5	NM_080848.1	2410008O07Rik;Big;Big-3
Gtf2f1	NM_133801.1
Csk	NM_007783.2
Gtf2f2	NM_026816.1	1110031C13Rik
Hiat1	NM_008246.1
Daf2	NM_007827	Daf-TM;TM-DAF
Crnkl1	NM_025820.1	1200013P10Rik;crn
Pcolce	NM_008788.1
Crygc	NM_007775.1	Cryg-5
Lrrfip1	NM_008515.1	Fliiap1
Musk	NM_010944	MDK4;Nsk1;Nsk2;Nsk3
2810021G02Rik
Lass6	NM_172856.1	4732462C07;4732462C07Rik;T1L
Ndufb8	NM_026061.1	2900010I05Rik
Sepx1	NM_013759.1
Fgr	NM_010208.2
Donson	NM_021720.1	1110025J21Rik;ORF60
Tgm1	NM_019984.2	2310004J08Rik;Tgase1
Tgm2	NM_009373.2	G[a]h
Cnnm2	NM_033569.1	Acdp2
Nup188	NM_198304.2	mKIAA0169
Ggps1	NM_010282.1	1810026C22Rik;9530089B04Rik
Kcnab1	NM_010597.2	Akr8a8;mKv(beta)1
Kcnab2	NM_010598.2	F5;I2rf5;Kcnb3
Stk38	NM_134115.1	5830476G13Rik;9530097A09Rik;AA617404
Rpo2tc1	NM_011294.2	P15;P9;Pc4
Mycbpap	NM_170671.1	4932408B01Rik;AMAP-1
Ptcra	NM_011195.1	pT-alpha;pT[a];pTalpha
Adcyap1r1	NM_007407.2	2900024I10Rik;PAC1;PAC1R;PACAP1-R
Nppc	NM_010933.2	CNP
Ggta1	NM_010283.1	alpha3GalT;Gal;GALT;Ggta;Ggta-1
Cct8	NM_009840.2	Cctq
Ngef	NM_019867	ephexin;Tims2
Cct2	NM_007636.1	Cctb
Cct3	AK036222	Cctg;Tcp1-rs3;TriC-P5
2310003H01Rik	XM_126658.3
Cct4	NM_009837.1	A45;Cctd
Cct5	NM_007637.1	Ccte;mKIAA0098
Pou5f1	NM_013633.1	Oct-3;Oct-3/4;Oct-4;Oct3;Oct3/4;Oct4;Otf-3;Otf-4;Otf3;Otf3-rs7;Otf3g;Otf4
Arpc2	XM_129773.5
Myt1	NM_008665.2	mKIAA0835;NZF-2a;NZF-2b
Edg2	NM_010336	5031439C20;Gpcr26;Kdt2;lpA1;MGC29102;vzg-1
Pold1	NM_011131.2	125kDa
Brms1	NM_134155.1	AW554636
Tcfcp2l2	NM_145890.1	Grhl1;LBP-32;MGR
Tcfcp2l3	NM_026496.3	0610015A08Rik;BOM;Grhl2
Hdac3	NM_010411.1
Hdac2	NM_008229.1	D10Wsu179e;mRPD3;YAF1;Yy1bp
Bard1	NM_007525.1
Notch4	NM_010929.1	Int-3;Int3
Fbxo38	NM_134136.1
Litaf	NM_019980.1	3222402J11Rik;N4WBP3;TBX1
Sfxn4	NM_053198
Sfxn3	NM_053197.2
Sh3kbp1	NM_021389.3	1200007H22Rik;1700125L08Rik;5830464D22Rik;Ruk;Seta
Gmps	XM_130877.3
Vamp3	NM_009498.3	ceb;D130027G05Rik
Clns1a	NM_023671.1	2610036D06Rik;2610100O04Rik;Clci;Clcni;ICLN
Fus	NM_139149.1	D430004D17Rik;D930039C12Rik;Fus1;Tls
St6gal1	NM_145933.2	Cd75;Siat1;ST6Gal;St6Gal-I
Vamp8	NM_016794.2	Edb;endobrevin
Grasp	NM_019518.2	tamalin
Rhbg	NM_021375.2
Cerk	NM_145475	D330016D08Rik;mKIAA1646
Mll	XM_110671.2
Usp12	NM_011669.2	Ubh1
Usp10	NM_009462.1	mKIAA0190;UBPO;Uchrp
Usp11	NM_145628.2	6230415D12Rik;MGC6649
Usp16	NM_024258.1	1200004E02Rik;2810483I07Rik;6330514E22Rik;UBP-M
Usp14	NM_021522.2	2610005K12Rik;ax
Usp15	NM_027604	4921514G19Rik;Gcap18;mKIAA0529
P2ry1	NM_008772.2	P2Y1
Cdc45l	NM_009862.1
Itpr1	NM_010585.2	D6Pas2;InsP3R;Ip3r;IP3R1;Itpr-1;opt;P400;Pcp-1;Pcp1
Catns	BC054544	Ctnnd;CTNND1;mKIAA0384;P120
Hs2st1	NM_011828	Hs2st;mKIAA0448
Psme4	NM_134013.2	AA409398;TEMO
Zfp467	NM_020589	1190001I08Rik;EZI;MNCb-3350
Clcn5	AK034356	Clc5;D930009B12Rik
Ndufb10	XM_128594.4
Mea1	NM_010787.1	Mea-1
Spata13	XM_147847.4
H2afv	XM_126043.3
Gnpda2	NM_027681	4921523I18Rik;4933412A11Rik;Gnp2;GNPDA;Sb52
Mbtd1	NM_134012	AA408199;hemp
H2afx	NM_010436.2	H2A.X;H2ax;Hist5-2ax
H2afy	NM_012015.1	H2AF12M;macroH2A1;mH2a1
Mcm7	NM_008568.1	mCDC47;Mcmd7
Mcm5	NM_008566.1	Cdc46;mCD46;mCDC46;Mcmd5;P1-CDC46
Mcm4	NM_008565.2	Cdc21;mcdc21;Mcmd4
Mcm2	NM_008564.1	BM28;CDCL1;Mcmd2;mKIAA0030
Fadd	NM_010175.2	Mort1/FADD
Il22ra2	NM_178258.2	CRF2-10;CRF2X;Il-22bp
Atp5g1	NM_007506.2
Atp5g2	NM_026468.1	1810041M08Rik
Scfd1	XM_126906.2
Scfd2	NM_178672	9330137G15;E430013M20Rik;STXBP1L1
Phca	NM_025408.1	1110057L18Rik;5430429L08Rik
Zfp1	NM_011742.1	Fnp-1;mkr-1;Zfp-1
Hadhb	NM_145558.1	4930479F15Rik;Mtpb
Ipmk	XM_125641
Zfp459	NM_177811
Hmga1	NM_016660.1	HMG-I(Y);Hmgi;HMGI(Y);Hmgiy;HMGY
Fgf18	NM_008005.1	FGF-18
Pigq	NM_011822	Gpi1;Gpi1h;Gpi1p;Gpih
Spry4	NM_011898.2	A030006O18Rik;sprouty4
Fgf10	NM_008002.3	FGF-10
Pip5k3	NM_011086.1	p235;Pikfyve;Pip5k;Pipk5k3
Rxrip110	NM_011307.1	D630032M02Rik;RIP110
Bmpr1a	NM_009758.3	1110037I22Rik;ALK3;Bmpr;BMPR-IA
Bmpr1b	NM_007560.3	Acvrlk6;ALK-6;Alk6;BMPR-IB;CFK-43a
Btg4	NM_019493.2	PC3B
Man2b1	NM_010764	LAMAN
Kif2a	NM_008442.1	Kif2;Kns2;M-kinesin
Cd47	NM_010581.3	IAP;Itgp
Rap1b	NM_024457.1	2810443E11Rik
Pde8a	NM_008803.1	Pde8
Cml5	NM_023493.1	1810018F03Rik
L3mbtl2	NM_145993.2	4732493N06Rik;M4mbt;MGC31247
Phc1	NM_007905.1	Edr;Edr1;Mph1;Rae-28;rae28
Cml1	NM_023160.1	1110002I11Rik
Satb1	NM_009122.1	2610306G12Rik
Rnf111	NM_033604.1	ARK;Arkadia
Hadh2	NM_016763.1	17bHSD10;Ads9;ERAB;Hsd17b10
Peg3	NM_008817	End4;Pw1;Zfp102
Lin7b	NM_011698.1	LIN-7B;MALS-2;Veli2
Ncoa1	NM_010881.1	SRC-1;SRC1
Ncoa6	NM_019825.1	AIB3;ASC-2;ASC2;mKIAA0181;Ncoa7;NRC;PRIP;RAP250
Ncoa5	NM_144892.1	CIA;MGC28864
Zwint	NM_025635.1
Cyp51	NM_020010
Apg4c	NM_175029.2	Apg4-C;Autl1
Fbxl11	NM_001001984
Fbxl10
Fbxl15	NM_133694
Dscam	NM_031174.2	4932410A21Rik
Csnk2a2	NM_009974.2	1110035J23Rik;CK2
Csnk2a1	NM_007788.2	Csnk2a1-rs4
Scin	NM_009132.1	adseverin
Tmem16b	NM_153589.1	MGC38715
Sec24d	NM_027135.2	2310020L09Rik
Pip5k1b	NM_008847.2	Pipk5b
Dkk4	NM_145592.1	Dkk-4;MGC25705
Katnb1	XM_134311	2410003J24Rik
Nup35	XM_355342.1
Dkk3	NM_015814.2
Nup37	NM_028334.1	2410003L22Rik;2810039M17Rik
Ccng1	NM_009831.1	Ccng;cyclin G
Terf2ip	NM_020584.1
Rnf6	NM_028774.1
Rnf4	NM_011278.1
Dach2	AK045154
Rnf2	NM_011277.1	dinG;Ring1B
Net1	NM_019671	0610025H04Rik;9530071N24Rik;mNET1;Net1a
Ptk2	NM_007982.1	Fadk;FAK
Bcap29	NM_007530.2	Bap29
F2r	NM_010169.2	Cf2r;MGC28086;Par1
Pygb	NM_153781.1	MGC36329
Mark1	NM_145515.1	AW491150;B930025N23Rik;Emk3
Mark2	NM_007928.1	Emk;Par-1
Mark3	NM_021516.1	1600015G02Rik;Emk2;ETK-1;mKIAA1860
Slc12a9	NM_031406.2	CIP1
Ankrd27	NM_145633	D330003H11Rik;MGC25907;Varp
Capg	NM_007599	gCap39;mbh1
Crsp6	NM_144933.1	77kDa;C330002H14Rik
Snip1	NM_175246.2	2410133M08Rik
Nte	NM_015801	MSws
Tubb5	NM_011655.2	B130022C14Rik;M(beta)5
Frap1	NM_020009.1	2610315D21Rik;FRAP;FRAP2;MTOR;RAFT1;RAPT1
Fgfr3	NM_008010.2	Fgfr-3;HBGFR
U2af1	NM_024187	2010107D16Rik;35kDa
Tbx15	NM_011534.1	de
Zfp198	NM_029498	5830413P05Rik;FIM;MGC51607;MYM;RAMP;SCLL
Tbx19	NM_032005.2	D1Ertd754e;Tpit
1190005F20Rik	XM_355244
Hace1	NM_172473.1
Ext2	AK084772
Tbc1d1	AK080526	1110062G02Rik;mKIAA1108;Tbc1
Dgat2	NM_026384.2	0610010B06Rik;DGAT-2
Gsk3b	NM_019827.2	7330414F15Rik;8430431H08Rik;C86142;GSK-3;GSK-3beta;GSK3
Irak3	NM_028679.2	4833428C18Rik;IRAK-M
Ky	NM_024291	CD1;D9Mgc44e;ky
Pip5k2b	NM_054051.1	c11
Mat2a	NM_145569	D630045P18Rik;MGC6545
2010315B03Rik
Ddef1	NM_010026.1	Asap1;mKIAA1249;PAP;s19
Fkbpl	NM_019873.2	DIR1;NG7;Ppiase-X
Cnot7	NM_011135.2	Caf1;Pop2
Adcy3	NM_138305.2	AC3;mKIAA0511
Slc4a7	XM_147798.4
D11Ertd333e	NM_026542.1
Xpnpep1	NM_133216.2	D230045I08Rik
Lig4	NM_176953.2	5830471N16Rik;ligase IV
Grin2c	NM_010350.1	NMDAR2C;NR2C
Pip5k2a	NM_008845.2
Itgal	NM_008400.1	Cd11a;LFA-1;Ly-15;Ly-21
Mapk11	NM_011161.4	p38-2;P38b;p38beta;p38beta2;Prkm11;Sapk2;Sapk2b
Lig3	AK010719	D11Wsu78e
Gcipip	NM_026780.1	1110018L13Rik;Cbpin;mp29;p29
Crsp8	NM_026896.1	1500015J03Rik;2310042P07Rik;D2Ertd434e
Vdp	NM_019490.1	115kDa;TAP
Gtf2e1	NM_028812.1	2610024P03Rik;56kDa;AI303800;FE;TFIIE-A
Phf10	NM_024250.3	1810055P05Rik
Tspyl1	NM_009433.2
Phf12	NM_174852.2	2410142K10Rik;F630045O13;mKIAA1523;PF1
Ube1x	NM_009457.2	A1S9;Sbx;Ube-1
Cpd	NM_007754.1	AW322530;D830034L15Rik
Slc4a2	NM_009207.1	Ae2;B3RP
Ap3m1	NM_018829	1200013D09Rik
Gpd1	NM_010271.2	Gdc-1;Gdc1
Gpd2	NM_010274.2	Gdm1;Gpd-m;Gpdh-m
Csrp3	NM_013808.3	CRP3;MLP;MMLP
Csrp2	NM_007792.2	Crp2;SmLim
Phkg1	NM_011079.1
Orm1	NM_008768.1	Agp-1;Agp-2;Orm-1
Sap30	NM_021788.1	30kDa;mSin3a
Polr2i	XM_133304.4
Itga6	NM_008397	5033401O05Rik;Cd49f
Cul1	AK040053
Fkbp4	NM_010219.2	59kDa;FKBP-52;FKPB52;p59
Nr1i2	NM_010936.1	PXR;PXR.1;PXR.2;PXR1
Cdk2	NM_016756.1	A630093N05Rik
Cdk4	NM_009870.2	Crk3
Apoa4	NM_007468	Apoa-4
Aldh5a1	NM_172532.1
Trip12	NM_133975.2
Fkbp8	NM_010223.1	38kDa;Fkbp38
Cdk10	NM_194444.1	BC017131
Nkd1	NM_027280.2	2810434J10Rik;9030215G15Rik
Vav2	NM_009500.1	2810040F13Rik
Wasf2	NM_153423.3	D4Ertd13e;WAVE2
Slc16a8	NM_020516.2	Mct3
Zfp629	NM_177226.4
Srgap1	XM_125904.2
Adam9	NM_007404.1	MDC9;mKIAA0021;Mltng
Aatf	NM_019816.1	4933415H02Rik;5830465M17Rik;Che-1;MGC35916;Trb
Pdhb	NM_024221.2	2610103L06Rik
Sqstm1	NM_011018.1	A170;OSF-6;Osi;STAP
Fut10	NM_134161	MGC40819
Ltbp3	NM_008520.1	Ltbp2
Tcf3	NM_009332	Tcf-3;Tcf7l1
Tcl1	NM_009337.2
Mup1	NM_031188	2610016E04Rik;Ltn-1;Lvtn-1;Mup-1;Mup-a;Up-1
Suv39h2	NM_022724.2	4930507K23Rik;D2Ertd544e
Pea15	NM_008556.1	Mat1;PEA-15;Pkcs15
Prkcsh	NM_008925.1
C3	NM_009778.1	ASP;Plp
C2	NM_013484.1
Mitc1	NM_133761.2	1110066A22Rik;4930568L04Rik;D14Ertd817e;SMIF
Papola	NM_011112	PAP;PapIII;Plap
Amd1	NM_009665.2	AdoMetDC;Amd-1
Edf1	NM_021519.1	0610008L11Rik
Vcl	NM_009502	9430097D22
Crx	NM_007770.2
Ces3	NM_053200.1	TGH
Ebf4	NM_152993.1	O/E-4;Olf-1
Ap1s1	NM_007457.1	AP19
Ebf1	NM_007897	Ebf;O/E-1;Olf-1
Ndnl2	NM_023239.3	5730494G16Rik;HCA4;mage-g1;Mageg1
Mrps18a	NM_026768.1	1110004O20Rik
Siat5	NM_178048.2	AI429591;ST3GalII
Zfp322a	NM_172586.2	9630054P07Rik
Dnajc5b	NM_025489.2	1700008A05Rik
Siat9	NM_011375.1	3S-T;[a]2
Ftl1	NM_010240.1	Ftl;Ftl-1
Prkar1a	NM_021880.1	1300018C22Rik;RIalpha;Tse-1;Tse1
Cs	NM_026444.2	2610511A05Rik;9030605P22Rik;Cis
Zf	NM_145151.1	LAZip;LAZipII
Calmbp1	NM_009791.2	Aspm;D330028K02Rik;MCPH5;Sha1
Polr2h	NM_145632	MGC8248
Wwp1	XM_130163
Cacna1a	NM_007578	alpha1A;APCA;Cacnl1a4;Ccha1a;EA2;FHM;HPCA;la;leaner;MHP;MHP1;rkr;rocker;SCA6;tg;tottering
Cacna1b	NM_007579	alpha(1B);Cav2.2;Cchn1a
Lrp10	NM_022993.2	Lrp9
Tdrd6	NM_198418.1	Tdr2
Cdca2	NM_175384.3
Cdca3	NM_013538.3	2410005A12Rik;C8;Grcc8;Tome-1
Usp29	AK038752	Ocat
Zfp513	NM_175311.3	AW990386;D430028M17Rik
Usp26	AK082829
Usp24	XM_131566.5
Dusp7	NM_153459.1	MKP-X;MKPX;PYST2
Npm3	NM_008723.1	Nub1
Usp20	NM_028846.1	1700055M05Rik;Vdu2
Mxi1	NM_010847.1	Mad2
Fzr1	NM_019757.1	Fyr;FZR;FZR2;HCDH;HCDH1
Lrp11	NM_172784.1	6330533B21;9830160H19Rik
Zcchc8	NM_027494	5730565F05Rik
Xrn1	NM_011916.1	Dhm2;mXrn1
Xrn2	NM_011917.1
Cnih	NM_009919.1	0610007J15
Arhgap1	NM_146124.2	B230365D05Rik;MGC7050
Atp6v0a1	NM_016920.1	ATP6a1;Atp6n1;Atp6n1a;Atpv0a1;Vpp-1;Vpp1
Catnbip1	NM_023465.2	1110008O09Rik;2310001I19Rik;CTNNBIP1;ICAT
Rassf5	NM_018750.1	1300019G20Rik;Maxp1;Nore1;Nore1A;Nore1B;Rapl
Dnm2	NM_007871.1
Ureb1	XM_136108
Gba2	NM_172692.1	F630034E04
Ict1	NM_026729.1	1110001A02Rik;1110002E03Rik
Sphk1	NM_011451.1	1110006G24Rik
Cct7	NM_007638.2	Ccth;Cctz
Rqcd1	NM_021383.3	2610007F23Rik;Fl10
Siat8f	NM_145838.1	ST8SiaVI
Hmgb1	NM_010439.2	Hmg1
Ramp1	NM_016894.1
Nsf	NM_008740.2	SKD2
Ramp2	NM_019444.1
Dvl3	XM_147262.1
Tiparp	NM_178892.3	DDF1
Adamts19	NM_175506.2	4831407I23Rik
Iars	NM_172015.1	AI327140;E430001P04Rik;ILRS
Uchl1	NM_011670.1	gad;PGP9.5
Uchl3	AK050278
Slc35a1	NM_011895.2
Daxx	NM_007829.1
Slc35a2	NM_078484	Had-1;Had1;Sfc8;Ugalt;UGT
Mtch1	NM_019880.2	2310034O17Rik;AU018396;C77849;PSAP
Gabarapl2	NM_026693.2	0610012F20Rik;GATE-16;Gef2
Slc35a3	NM_144902	2310050P13Rik;MGC36317
Crsp7	NM_027485.1	5730493L18Rik
Brrn1	NM_144818
Ankrd25	NM_145611	MGC12143;MGC7734
Gpsn2	NM_134118.1	2410016D23Rik;A230102P12Rik;D17Ertd178e;SC2
Sara1	NM_009120.1	1600019H17Rik;Sara
Cnot3	NM_146176.1	MGC40675
Cnot2	NM_028082.1	2600016M12Rik;AW557563
Slc19a2	NM_054087.1	DDA1;THTR1;TRMA
Ptpra	NM_008980.1	PTP[a];Ptpa;PTPalpha;RPTR[a];RPTRalpha
Crsp9	NM_025426.2	1110063B05Rik;2310031A07Rik;AV087459;Crsp33
Slc19a1	NM_031196.1	RFC;RFC-1;RFC1
Mapk9	NM_207692.1	JNK2;p54aSAPK;Prkm9
Man2c1	NM_028636.1	1110025H24Rik
Ube2j1	NM_019586	0710008M05Rik;1110030I22Rik;Ncube;Ncube1;Ubc6p
Supt4h2	NM_011509
D230025D16Rik	NM_145604.1
Ech1	NM_016772.1
Mipep	NM_027436.1	5730405E07Rik
Gabra3	NM_008067.2	Gabra-3
Cited2	NM_010828.1	ER154-like;Mrg1;Msg2;p35srj
Gaa	NM_008064.2	E430018M07Rik
Spec1	NM_172395.1	1300002M12Rik
Trh	NM_009426.1
2810452K22Rik	NM_026048.1	1810047K05Rik;Cinp
Ehd1	NM_010119.3	Past1;RME-1
Ttf2	XM_131118
Ttf1	NM_009442.1
Slc35a5	NM_028756.2	1010001J06Rik;D16Ertd450e
Ttyh1	NM_001001454	4930459B04Rik;6330408P11Rik;tty
Ttyh2	NM_053273.1	1110001A03Rik
Ttyh3	NM_175274.2
Abl1	NM_009594.1	Abl;c-Abl;E430008G22Rik
Thedc1	NM_145921.1
Sara2	NM_025535.1	2310075M17Rik;2900019I22Rik;CMRD;SARA1B
Nfix	NM_010906.1
Pqbp1	NM_019478.2	Sfc2
Bcdo2	NM_133217	B-diox-II
Slc6a6	AK041141	Taut
Adam11	NM_009613	Mdc
Slc6a7	NM_201353.1	MGC61029;MGC67444;PROT
Sult4a1	NM_013873.3	2400007A17Rik;BR-STL-1;Sultx3
Tirap	NM_054096.1	Mal;Tlr4ap;wyatt
Arx	NM_007492.3
Slc6a9	NM_008135	Glyt-1;Glyt1
Pcyt2	NM_024229.2	1110033E03Rik;ET
Atp5k	NM_007507	2610008D24Rik;Lfm1
Hesx1	NM_010420.1	HES-1;Rpx
Csnk1d	NM_027874.1	1200006A05Rik
Arc	NM_018790.1	Arc3.1
Atp5o	NM_138597	ATPO;D12Wsu28e;OSCP
Ptges2	NM_133783.1	0610038H10Rik;C79137;GBF-1;GBF1;MGC6845
Atp5b	NM_016774.2
Atp5e	NM_025983.2	2410043G19Rik;ATPE;AV000645
Atp5d	NM_025313.1	0610008F14Rik;1500000I11Rik
Nsdhl	NM_010941.3	Bpa;H105E3;Str;XAP104
Rem1	NM_009047	E030011C07Rik;Rem
Rem2	NM_080726.2
Mns1	NM_008613.1
Siat8c	NM_009182.1	ST8SiaIII
Rpl15	NM_025586.1	2510008H07Rik
Rpl17	NM_001002239
Prkg1	NM_011160	CGKI;Prkg1b;Prkgr1b
Rpl11	NM_025919	2010203J19Rik
Rpl12	NM_009076	E430018F03
Rpl13	NM_016738	L13
Rpl19	NM_009078
Ramp3	NM_019511.1
Copz1	AK079205	5930435A22Rik;D4Ertd360e
Gcn5l2	NM_020004	1110051E14Rik
Hp	NM_017370.1
Cpeb1	NM_007755.1	Cpeb;mCPEB
H2-Ke2	NM_010385	H-2Ke2;Ke-2
Plk1	NM_011121.2	Plk;STPK13
Afg3l2	XM_355115.1
Cdc42ep2	NM_026772	1110008C05Rik;Borg1;Cep2;D19Bwg1013e
Hc	NM_010406.1	C5;He
Zfp184	NM_183014
Rnf20	NM_182999.1	4833430L21Rik
Apg5l	NM_053069.2	2010107M05Rik;3110067M24Rik;Paddy
Atf4	XM_139474.1	Atf-4;C/ATF;CREB2;TAXREB67
Muc2	XM_133960
Nisch	NM_022656.1	1200007D05Rik;3202002H23Rik;I-1
Nudt15	NM_172527.1	6530403O17;A730068G11Rik;MTH2
Rdx	NM_009041.1
Gkap1	NM_019832.2
Grcc3f	NM_145130.1	C3f;PTG
Gsc	NM_010351.1
Elf1	NM_007920.2	Elf-1;mElf-1
Myst1	NM_026370.1	2010203C02Rik;5830450F21Rik;D7Ertd629e;MOF
Elf3	NM_007921.1	ESE-1;ESX;jen
Elf2	NM_023502.1	2610036A20Rik;EU32;NERF;NERF-1A;NERF-1B;NERF-2
Drbp1	NM_178090.2	Drb1;G430095G15Rik
Klf16	NM_078477	BTEB4;DRRF
Palm2	NM_172868.1	53-H12;B130066I24;pEN70
Hk2	NM_013820.1	HKII
Wnt2	NM_023653.3	2610510E18Rik;Int1l1;Irp;m-irp;Mirp;Wnt-2
Ppt2	NM_019441	0610007M19Rik;AA672937
Spag5	NM_017407.1	Deepest;MAP126;Mastrin;S17
Wnt6	NM_009526	Wnt-6
Ptprj	NM_008982.2	BET;Byp;CD148;DEP-1;Ptpb2;PTPbeta2;Scc-1;Scc1
Zfp532	NM_207255.1
Zfp336	NM_028986.1	8430437G08Rik;GZF1;mGZF1
Smarcd3	NM_025891.2	1500001J14Rik
Smarcd2	NM_031878.1	Baf60b
Slc26a6	NM_134420.2	B930010B04Rik;CFEX;Pat1
Slc26a9	NM_177243.2	E030002L01Rik
Sult2a2	NM_009286
Hist1h1c	NM_015786	0610008C09Rik;H1.2;H1c;H1f2;H1var1;His1a
Sod2	NM_013671.2	MGC6144;MnSOD;Sod-2
Cpvl	XM_132566.1
Sod1	AK080908	B430204E11Rik;Cu/Zn-SOD;CuZnSOD;Ipo-1;Ipo1;Sod-1;SODC
Blzf1	NM_025505.2	1700030G05Rik;Blzf1l;Jem-1
Ccrk	NM_053180.2
Rock1	NM_009071.1	1110055K06Rik;Rock-I
Ddost	NM_007838.2
Pms1	NM_153556.1	MGC36491
Lef1	NM_010703.2	3000002B05;Lef-1
Dad1	NM_010015.1
Fbxw7	NM_080428.2	1110001A17Rik;AGO;Cdc4;Fbw7;Fbwd6;Fbx30;Fbxo30;Fbxw6;SEL-10
1110031I02Rik	NM_025402.1
Pfc	XM_135820.3
Tgfb3	NM_009368.1	Tgfb-3
Bcap37	NM_007531.1	BAP;Bap37;REA
Mycs	NM_010850
Tmprss3	NM_080727.1
Gdf7	NM_013527.1
Bbs4	NM_175325.2	AW537059;D9Ertd464e
Bbs7	NM_027810.1	8430406N16Rik
Thop1	NM_022653.2	EP24.15
Tarbp2	NM_009319	Prbp
Insr	AK052187	4932439J01Rik;CD220;IR
Prkar2b	NM_011158	Pkarb2;RII(beta)
Vcam1	NM_011693	CD106;Vcam-1
Fn3k	NM_022014.1	2310074G21Rik
Nup160	NM_021512.1	160kDa;2810011M03Rik;Gtl-13;Gtl1-13;Gtl13
Uqcrc1	NM_025407.2	1110032G10Rik
Bcl2l10	NM_013479.1	Boo;Diva
Bcl2l13	NM_153516.1	BCL-RAMBO;E430016C20Rik;MGC38758;Mil-1;Mil1
Bcl2l12	NM_029410.1	2810475P17Rik;5430429M05Rik;Bcl-L12;Bcl2-L12
Pdpk1	NM_011062.1	Pdk1
H6pd	NM_173371.2
Zfp288	XM_147215.1	1300017A20Rik;A930017C21Rik;D16Wsu73e;Oda8
Acbd3	NM_133225.1	60kDa;8430407O11Rik;D1Ertd10e;GCP60;Gocap1;GOLPH1;Pap7
Rrm2b	NM_199476.1	p53R2
Nfatc2ip	NM_010900	NIP45
Vps35	NM_022997	Mem3
Uqcrfs1	NM_025710.1	4430402G14Rik
Hbs1l	NM_019702	2810035F15Rik;eRFS
Eftud1	NM_175317.2
D8Ertd812e	NM_198020.1	6720406L13Rik;6720477L24
Afmid	NM_027827.2	9030621K19Rik;Ammd;formylase;Kf
Bhlhb2	NM_011498.2	C130042M06Rik;Clast5;CR8;Dec1;Stra13;Stra14
Ins2	NM_008387.2	Ins-2;Mody;Mody4
Tomm22	NM_172609.2	2310047D01;Tom22
Irx5	NM_018826.2
LOC235497	XM_134917.5
Ap1b1	NM_007454	Adtb1
Als2cr2	NM_172656.3	B830008M19;D1Ucla2;ILPIP;ILPIPA;Papk;PRO1038
Dpm1	NM_010072.2
Dhx8	NM_144831.1	Ddx8;mDEAH6;MGC31290
Zfp28	NM_175247.1	mkr-5;Zfp-28
Zfp612	NM_175480.3	B230354B21Rik
Twsg1	NM_023053.1	9030422N06Rik;D17Ertd403e;Tsg;Twg
Metap1	NM_175224.2	1700029C17Rik
Lypla2	NM_011942.1	LysoII
Zfp27	NM_011754.1	mkr-4;Zfp-27
Pgm2	NM_028132	2610020G18Rik;Pgm-2;Pgm1
Map3k11	NM_022012.2	2610017K16Rik;Mlk3;PTK1;SPRK
Map3k12	NM_009582.2	DLK;MUK;Zpk
Ftcd	NM_080845.1
Chaf1a	NM_013733.2	Cac1p;CAF-1
Chaf1b	NM_028083.1	2600017H24Rik;CAF-Ip60;MPHOSPH7
Ell3	NM_145973	A930015D22Rik;MGC31450
Hmg20a	AK051678	1200004E06Rik;5730490E10Rik
Hmg20b	NM_010440.1	BRAF35;Hmgx2;Smarce1r
Plxnb2	XM_484491
Casc3	NM_138660.1	Btz;Mln51
Ncbp2	NM_026554.2	20kDa;5930413E18Rik
Nlgn1	NM_138666.2	6330415N05Rik;mKIAA1070
Cacnb2	NM_023116.1	Cchb2
Slc9a3r1	NM_012030.1	NHE-RF;NHERF-1
Atp10d	NM_153389.2	9830145H18Rik;ATPVD;D5Buc24e;MGC37731
Zfp462	NM_172867.1	6030417H05;9430078C22Rik;Gt4-2
Lims1	NM_026148.1	2310016J22Rik;4921524A02Rik;AU021743;AW551584;Lims1l;PINCH;PINCH1
Obscn	XM_126461.3
Stard13	NM_146258.1	DLC2;GT650;MGC38133
Mass1	AK053565
Cyp4a10	NM_010011	Cyp4a;D4Rp1;RP1
Glt28d1	NM_026247.1
Cdkl5	XM_356367.1
Denr	NM_026603.1	1500003K04Rik
Cdkl2	NM_177270.3	5330436L21Rik;KKIAMRE;Kkm
Podxl	NM_013723.2	Ly102;Pclp1
Tex11	NM_031384.1	4930565P14Rik
Bcorl1	NM_178782.3
Mrps18c	XM_194230.3
Ide	AK029089	1300012G03Rik;4833415K22Rik
Sirt3	NM_022433.1	2310003L23Rik;Sir2l3
Usp36	XM_126772.3
Trpv2	NM_011706.1	GRC;Vrl1
Xpo5	NM_028198	2410004H11Rik;2700038C24Rik;RanBp21
Xpo4	NM_020506.1	B430309A01Rik;mKIAA1721
Xpo7	NM_023045.1	Ranbp16
Nola1	NM_026578.1	C430047J18Rik;GAR1
M6prbp1	NM_025836.1	1300012C15Rik
Padi1	NM_011059.1	Pdi1
Sgk	NM_011361	Sgk1
Ppp1r15b	NM_133819	1810033K10Rik;C530022L24Rik;CReP
LOC381112	XM_355030.1
Hist2h2aa1	NM_013549.1	H2a-615;Hist2
Mnat1	NM_008612.1	MAT1;P36
Eif5a	NM_181582.2	D19Wsu54e;MGC6725
D5Ertd606e
Qrsl1	XM_125586.2
Crcp	NM_007761.1
Copz2	NM_019877.1	1110012D12Rik;zeta2-COP
Kcnh1	NM_010600.1	M-eag
Rasl11b	XM_355606
Kcnh3	NM_010601.2	Elk2;Melk2
Slc4a8	NM_021530.1	kNBC-3
Xpc	NM_009531
Catna2	NM_009819	Catna;cdf;chp;CTNNA2
Catna1	NM_009818.1	CTNNA1
Ssh2	NM_177710.3
Sec13l1	NM_024206.3	1110003H02Rik;Sec13r
Ssh1	NM_198109
Pecam1	NM_008816.1
Rdh9	NM_153133.1	Crad3
Supt4h	NM_009296.1
Dap	NM_146057.1	4921531N22Rik;MGC19154;MGC6998
Bfar	NM_025976	3010001A07Rik;BAR;RNF47
Sec61g	XM_122171.1
Sec61a	AK054318
Cic	NM_027882.2	1200010B10Rik;mKIAA0306
Kctd10	NM_026145.2	MGC11654
Gtf3a	NM_025652.1	2010015D03Rik;2610111I01Rik;5330403M05Rik
Faf1	NM_007983.2	Dffrx;Fam
Nap1l1	NM_015781.2	D10Ertd68e;NAP-1
Tacc3	NM_011524.1	Aint
Tiam1	NM_009384.1
Fgf8	NM_010205.1	Aigf;Fgf-8
BC003885	NM_198609.1
Snrp116	NM_011431.2	116kDa;U5-116kD
Eps15	NM_007943	2410112D09Rik
5133401N09Rik	NM_198004
Ptprs	NM_011218.1	PTP-NU3;PTPsigma;Ptpt9;RPTPsigma
Ptprr	NM_011217.1	Gmcp1;mPTP213;PTP-SL;PTPBR7
Zfp7	NM_145916	KRAB20;KRAB7;Krox-2;MGC6397;mszf73-2;Zfp-7;Zfp65;Zfp80;Zfp86-rs1
Ckn1	NM_028042.1	2410022P04Rik;2810431L23Rik;4631412O06Rik;Csa
Ptprg	NM_008981.1
p	NM_021879.1	D7H15S12;D7Icr28RN;D7Nic1
Ptprd	XM_131462
Rnf134	NM_027654.1	4933407A11Rik;MBLR
Ipo8	XM_132974.3
Aacs	NM_030210.1	2210408B16Rik
Ipo7	NM_181517	A330055O14Rik;C330016G14;Imp7;Ranbp7
Ipo4	NM_024267.4	8430408O15Rik;Imp4a;RanBP4
Eme2	XM_128555.4
Ptprk	AK078614
Rasa1	NM_145452	Gap;MGC7759;Rasa;RasGAP
Rasa2	NM_053268	5430433H21Rik;GAP1m
Rasa3	NM_009025.1	E130011G04;GAPIII
Lt1
Dpysl2	NM_009955.2	Crmp2;DRP2;Musunc33;TOAD-64;Ulip2
Dpysl3	NM_009468.1	CRMP-4;TUC4;Ulip;Ulip1
Slc35b1	XM_128634.4
Pes1	NM_022889.2
Slc35b3	NM_134060.2	4921526O06Rik;CGI-19
Grcc2f	NM_013536.1	C2f
Reln	AK035849	reeler;rl
Grn	NM_008175.2	epithelin
Mglap	NM_008597.2
Cntf	NM_170786.1	MGC41235
Lin28		Lin-28;Tex17
Six4	NM_011382	AREC3;TrexBF
Zfp263	NM_148924.2	1200014J04Rik;NT2
Six3	NM_011381
Slc3a2	NM_008577	Mdu1;Mgp-2hc
Fpgt	XM_131241.3
Ga17	NM_145380	2210415I11Rik
Prei3	NM_025283.2
Ppp1r9b	NM_172261.1	MGC38940
Cps1	XM_129769
Ptpns1	XM_149178.1	BIT;CD172a;P84;SHP-1;SHPS-1;SIRP
Agl	AK028678	9430004C13Rik
Calm2	NM_007589
Calm3	NM_007590.2	CaMA
Fbxl3a	NM_015822.1	FBK;Fbl3a
Map3k7	BC006665	B430101B05;Tak1
Abca5	NM_147219.1	ABC13;B930033A02Rik
Abca2	NM_007379.1	Abc2;D2H0S1474E;mKIAA1062
Rab24	NM_009000.2
Igsf4a	NM_018770	2900073G06Rik;3100001I08Rik;Bl2;Igsf4;Necl2;RA175A;RA175B;RA175C;RA175N;SgIGSF;ST17;SynCam;Tslc1
Wtap	NM_175394	2810408K05Rik
Pcyt1b	NM_211138.1	CTTbeta
Zbtb5	NM_173399.2	5930421I10;9430083K24Rik;mKIAA0354
Rfx5	NM_017395.1
C230081A13Rik	NM_172924.1	9530046P14
Cpa4	NM_027926.1	1110019K20Rik
Spata6	NM_026470.2	1700062C23Rik;Hash;Mash
Pak4	NM_027470.2	5730488L07Rik;mKIAA1142
Myd88	NM_010851
Pak1	NM_011035	PAK-1
Dgkz	NM_138306.1	E130307B02Rik;mDGK[z]
Aspscr1	NM_026877.1	1190006K01Rik;ASPC;ASPCR1;ASPS;RCC17;TUG
Pus3	NM_023292.2
Ppp2r5c	NM_012023	2610043M05Rik;2700063L20Rik;AW545884;mKIAA0044
Csad	NM_144942	Csd
Smc1l1	NM_019710.1	5830426I24Rik;SB1.8;Smc1;Smc1alpha;SmcB
Nktr	NM_010918.1	D9Wsu172e
Mtap1b	NM_008634.1	A230055D22;LC1;MAP1B;MAP5;Mtap-5;Mtap5
Dgkd
Dgke	NM_019505	DAGK6;DGK
Etv1	NM_007960.1	ER81;Etsrp81
Ogt	NM_139144.2	1110038P24Rik;4831420N21Rik
Hspa9a	NM_010481.1	74kDa;GRP75;Hsc74;Hsp74;Hsp74a;mortalin;mot-2;mot2;mthsp70;PBP74
Dnajc14	NM_028873.2
Ss18	NM_009280.1	D130059H17;Ssxt
Bat3	NM_057171.1	2410045D21Rik;BAG6;D17H6S52E;G3;Scythe
H3f3b	NM_008211.2	H3.3B
H3f3a	NM_008210.2	H3.3A
Eif4e	NM_007917.2	eIF-4E;Eif4e-ps;If4e
Chfr	NM_172717.1	5730484M20Rik;C230082M18;RNF116
Rttn	NM_175542.3	4921538A15Rik;C530033I08Rik;D230040K24
Evl	NM_007965.2
E2f2	NM_183301.1	E130207A07
E2f1	NM_007891.1	E2F-1
Elys	NM_026375.1	6230412P20Rik
Eif4g3	NM_172703.1	1500002J22Rik;4833436O05;eIF4GII
Eif4g1	XM_358318
Pitpn	NM_008850.1	vb;vibrator
Bicc1	NM_031397.1	Bic-C;bpk;jcpk
Rangnrf	NM_021329.1	2400006H24Rik;Mog1
Braf	XM_355754
Tnfsf5ip1	NM_134138.1	1700017I17Rik;Clast3
C330018D20Rik	XM_128980
Rabgap1	NM_146121.1	Gapcena;MGC30493
Anln	NM_028390.1	1110037A17Rik;2900037I21Rik;ANILLIN;Scraps
Adra2b	NM_009633.2	[a]2B;Adra-2b;alpha2-C2;alpha2B
1700016G05Rik	NM_026317.1
Akap12	AK085088	Srcs5;SSeCKS;Tsga12
Snx24	NM_029394.2	2810011K15Rik;5730433I16Rik
Abat	NM_172961.2	9630038C02Rik;I54
Plekhk1	NM_133244.2	B130039D23Rik;Mbf;RTKN2
B4galt1	NM_022305.2	4-GalT;B-1;GalT;Ggtb;Ggtb2
Fau	NM_007990	MNSFbeta
B4galt3	NM_020579.1	9530061M23Rik;ESTM26;ESTM6
B4galt2	NM_017377.1	Ggtb2
B4galt4	NM_019804.1	9130402O08Rik;B4galt-IV;beta4GalT-IV
B4galt6	NM_019737.1
Ehmt1	NM_172545.1
Bspry	NM_138653.1
Trap1	NM_026508.1
Amhr2	NM_144547.1	MISIIR;Misrii
Pgls	AK044914	1110030K05Rik;Plgs
Mif	XM_147409.1	GIF;Glif
Rpl10	NM_052835	D0HXS648;D3Ucla2;DXHXS648;DXHXS648E;QM;QM16
Punc	NM_008988.1
Slc2a10	NM_130451.1	Glut10
Brunol4	NM_133195	A230070D14Rik;Brul4;BRUNOL-4;C130060B05Rik;CELF4
Tpm1	NM_024427	alpha-TM;Tmpa;Tpm-1
Elk3	NM_013508.1	Erp;Etrp;Net;Sap-2
Elk1	NM_007922
Elk4	NM_007923.1	Sap1
Mmp9	NM_013599.2	B/MMP9;Clg4b;MMP-9
Crry	NM_013499.1	Mcp;mCRY
Mmp3	NM_010809.1	SLN-1;SLN1;Stmy1;Str1
Rab8b	NM_173413.2	5930437D16;D330025I23Rik
Jmjd3	XM_126426.3
Tank	NM_011529.1	E430026L09Rik;I-TRAF
LOC269529	XM_194139.2
Tmem32	NM_146234.2
Ddx20	NM_017397.2	dp103;GEMIN3
Sort1	NM_019972	2900053A11Rik;Ntr3;Ntsr3
Bsx	NM_178245
4930402E16Rik	NM_198308	mKIAA1990
Xbp1	NM_013842.2	D11Ertd39e;TREB-5;TREB5;XBP-1
Dnaja2	NM_019794.1	DNAJ;Dnaj3;DNJ3;HIRIP4;mDj3;PRO3015
Dnaja3	NM_023646.2	1200003J13Rik;1810053A11Rik;Tid-1;Tid1l
Trio
Agps	NM_172666.2	5832437L22;9930035G10Rik;ADAP-S;ADAS;ADHAPS;ADPS;ALDHPSY
Mrps9	NM_023514.2	2310002A08Rik;mg637
Dnaja4	NM_021422.2	1110021L12Rik;Dj4;Hsj4
Sf4	NM_027481.1	5730496N02Rik
1200002N14Rik	NM_027878.1
Gli2	XM_136212
Gli3	NM_008130.1	add;Bph;Pdn;Xt
Rabggta	NM_019519.1	gm
Osbpl9	NM_133885	2600011I06Rik;MGC30367;MGC38458;ORP-9
Dok4	NM_053246.1
Igf2	NM_010514.1	Igf-2;Igf-II;M6pr;Mpr;Peg2
Apob	XM_137955.2
Dp1	NM_007874.2	DP1/TB2;TB2/DP1
Ablim2	NM_177678.3	C230091L11
Chm	NM_018818.1	Rep-1
Dnmt3l	NM_019448.2	D6Ertd14e
Sdcbp	NM_016807	Sycl
Melk	NM_010790.2	mKIAA0175;MPK38
Rims3	NM_182929	A730060M23Rik;mKIAA0237;Nim3;Rim3
Pld1	XM_130807.1	Pld1a;Pld1b
Rnf125	NM_026301.1	4930553F04Rik
Mgrn1	NM_029657.2	2610042J20Rik;md;mKIAA0544;nc
Kcng4	NM_025734.2	4921535I01Rik;KV6.3;KV6.4
Nfyb	NM_010914.1	Cbf-A
Nfya	NM_010913.1	Cbf-b;SEZ-10;SEZ10
Rgnef	NM_012026.1	D13Bwg1089e;RhoGEF;Rhoip2;RIP2
Tbn	NM_022015.2	Taf8
Srp19	NM_025527.1	2310020D23Rik
Zfp39	NM_011758.1	CTfin33;Zfp-39
Stard4	NM_133774	4632419C16Rik;9030213J02Rik
Scamp4	NM_019575.4	2410022D05Rik;A430024H01Rik;Sc4
Scamp5	NM_020270.2	Sc5
Scamp3	NM_011886.1	Sc3
Fshb	NM_008045.2
Ddhd1	NM_176845
Gzmm	NM_008504.2	Lmet1
Ddhd2	XM_356065
Ftsj3	NM_025310.2	D11Ertd400e;Epcs3
Polr2e	XM_282920.1
Shb	XM_131399.4
Polr2a	NM_009089.1	220kDa;Rpo2-1
Polr2l
Pbx4	NM_030555.1	2410015M21Rik
Pbx2	NM_017463.1	G17
Rax	NM_013833.1	7530406A22Rik;E130303K03Rik;ey-1;ey1;Rx
Polr2k	NM_023127	MafY;Mt1a;RPABC4;RPB10alpha;RPB12;RPB7.0
Polr2j	NM_011293.1	14.5kDa;Polr2i;Rpb11a;Rpo2-4
Ptgs2	NM_011198.2	Cox-2;COX2;Pghs2;PHS-2;TIS10
Adnp		mKIAA0784
Cfi	NM_007686.1
Dock1	XM_194386.3
Slmap	NM_032008.2	D330001L02Rik;KIAA1601;mKIAA1601;Slap
Scye1	NM_007926.1	Emap2;EMAPII
Atp11a	NM_015804.1	4930558F19Rik;Atpc1h;Ih
Neud4	NM_013874.1
Asb18	NM_139152	Asb-18
Poldip2	NM_026389.2	1300003F06Rik;Pdip38
Crsp3	XM_358301	3000002A17Rik
Thra	XM_126580.1	6430529J03Rik;Erba;Nr1a1;Rvr;T3R[a];T3Ralpha;Thra1;Thra2
Cdc42bpb	NM_183016.1	DMPK-like
Rnf25	NM_021313.1	0610009H16Rik;AO7
Afp	NM_007423.2
Fbxw2	AK005103	FBW2;Fwd2;MD6
Ireb2	XM_134910.3
Hsd17b12	NM_019657.2	2610510O05Rik;KIK-I;Kik1
Gspt2	NM_008179
G0s2	NM_008059.1
Fbxo46	NM_175530.2
Stmn1	NM_019641	19K;Lag;Lap18;op18;p18;p19;pig;PP17;PP18;PR22;SMN
Fbxo40	XM_156082.3
Foxk1	NM_010812	A630048H08Rik;Mnf
Fbxo42	NM_172518.2
Eif2ak1	NM_013557.1	Hri
Fbxw4	NM_013907.1	Dac;dactylin;Fbw4
Eif2ak3	NM_010121.1	PEK;perk
Ube2d2	NM_019912.1	1500034D03Rik;Ubc2e;Ubc4
Bat1a	NM_019693.2	0610030D10Rik;Bat-1;Bat1;D17H6S81E;D17H6S81E-1;D6S81Eh;MGC19235;MGC38799
Zfp318	NM_207671.2	2610034E08Rik;D530032D06Rik;TZF
Ssfa1	NM_011482.2	FA-1;Fta1
Htatip	NM_178637.1	60kDa;Htatip1;PLIP;Tip60
Slc25a19	NM_026071.1	2900089E13Rik;DNC;MUP1
Fkbp1a	NM_008019	12kDa;Fkbp;Fkbp1;FKBP12;mFKBP1;mFKBP12
Phf6	NM_027642.1	2700007B13Rik;4931428F02Rik;mKIAA1823
Baiap2	NM_130862.1	IRSp53
Vasp	NM_009499
Phlda2	NM_009434	Ipl;Tssc3
Xab2	NM_026156.1	0610041O14Rik
Fkbp6	NM_033571	1700008G22Rik;36kDa;D5Ertd724e
Tnpo2	NM_145390.1	1110034O24Rik;IPO3;Knpb2b;Kpnb2b;MGC6380;TRN2
Accn3	NM_183000.1	ASIC3;DRASIC;SLNAC1;TNAC1
Cspg6	NM_007790.2	Bamacan;HCAP;Mmip1;SMC3;SmcD
Rab6ip2	NM_178085.2	5033405M01Rik;9630025C19Rik;B430107L16Rik;ELKS;mKIAA1081;RAB6IP2A;RAB6IP2B
Cspg4	NM_139001.1	4732461B14Rik;AN2;NG2
Cspg5	NM_013884.2	NGC
Gprk6	NM_011938.1	GRK6
Per3	NM_011067	2810049O06Rik;mPer3
Per2	NM_011066.1	mKIAA0347;mPer2
Utrn	NM_011682	Dmdl;DRP;G-utrophin
LOC381269	XM_355212.1
Tbx4	NM_011536.1	3930401C23
Pitpnm2	NM_011256.1	mKIAA1457;NIR3;Rdgb2;RDGBA2
Slc35c2	NM_144893.1	CGI-15;D2Wsu58e;MGC18664;Ovcov1
Kctd3	NM_172650.2	9330185B06;E330032J19Rik;NY-REN-45
Kctd2	NM_183285.1	2310012I15Rik
Fkbp14	NM_153573.1
Kctd6	NM_027782.1	5430433B02Rik
Kctd5	NM_027008.1	2610030N08Rik;mKIAA0176
Cadps2	NM_153163.2	A230044C21Rik;Cpd2
Kctd9	NM_134073.1
Zfp276	AK043258	D8Ertd370e;D8Ertd377e
Slc12a7	AK052910	D13Ertd261e;Kcc4
Ss18l1	NM_178750.4	A230053O16;A230053O16Rik;CREST
Itgb4bp	AK018313	1110004P11;eIF6;imc-415;p27BBP
C1galt1	NM_052993.2
Wsb1	NM_019653.2	2700038M07Rik
Arid2	NM_175251.1	4432409D24Rik
Nup210	NM_018815.1	9830001L10;gp190;gp210;Pom210
Tesk2	NM_146151.2	MGC29168
Nedd4b	AK046106	1300012C07Rik
Ifitm1	NM_026820.2	1110036C17Rik;Mil2
Grpel1	NM_024478.2	MGC8152;mt-GrpE#1;mt-Grpel1
Aclp7	AK089453
Tmprss5	NM_030709	spinesin
Ldb2	NM_010698.2	CLIM-1a;CLIM-1b;CLIM1;CLP-36;Ldb3
Cdc2l5	XM_127221
Slc23a3	NM_194333.2	SVCT3;Yspl1
Ldb1	NM_010697.1	CLIM2;NLI
Gdf5	NM_008109	bp;CDMP-1
Abcb9	NM_019875	mKIAA1520;TAPL
Apaf1	NM_009684.1	Apaf-1;Apaf1l;fog
Arpc3	NM_019824.2	1110006A04Rik;21kDa;p21-Ar;p21Arc
A730011L01Rik	NM_177394.2
Dusp19	NM_024438.2	5930436K22Rik;SKRP1;TS-DSP1
Dusp18	NM_173745	4930527G07Rik;DUSP20;LMWDSP20
Tfb1m	NM_146074.1	AI429207;MGC41387
Dusp15	NM_145744.1	LMW-DSP10;T-DSP10
Dusp14	NM_019819.2	1110014C10Rik;2310042C07Rik;D11Ertd395e;MKP-L;Mkp6
Dusp16	NM_130447	3830417M17Rik;D6Ertd213e;MKP-7;MKP7
Dusp11	NM_028099.2	2010300F21Rik
Dusp10	NM_022019.2	2610306G15Rik;MKP-5
Abca8b	NM_013851.1	Abca8
Myh10	NM_175260	5730504C04Rik;9330167F11Rik;mKIAA3005
Gucy2c	XM_132928.3
Keap1	NM_016679.2	mKIAA0132
Srp9	NM_012058	9kDa;SRP9
Pax2	NM_011037	Pax-2
Rnu3ip2	NM_145620.3	55kDa;D9Wsu10e;MGC25949;U3-55k
Txnl1	NM_016792.2
Pfkfb2	NM_008825.2	4930568D07Rik
Txnl4	NM_025299.1	Dim1;U5-15kD;U5-15kDa
Hist1h3b	NM_178203	H3-53
Ank1	NM_031158.1	Ank-1;nb
Clgn	NM_009904.1	4930459O04Rik;Cln
Ank3	NM_170689.1	Ank-3;MGC14049
Camta2	NM_178116.2	Kiaa0909-hp;mKIAA0909
Ate1	NM_013799.2
Hist1h3d	NM_178204	H3-b
Hist1h3e	NM_178205	H3-f
Cul5	NM_027807.1	4921514I20Rik;8430423K24Rik;C030032G03Rik;C330021I08Rik
Cul7	XM_358324.1
Oas1d	NM_133893.1	AA536864;oasl8
Cul2	AK028589	1300003D18Rik;4932411N15Rik
Cul3	NM_016716.2
Slc20a2	NM_011394.1	MolPit2;Pit-2;Pit2;Ram-1;Ram1
Stk18	AK084692	Sak
Slc20a1	NM_015747.1	Glvr-1;Glvr1
Dpf3	NM_058212.1	2810403B03Rik;cer-d4;CERD4
Ppgb	NM_008906.2	Cathepsin A;PPCA
Tcea2	NM_009326	SII-T1;Tceat
Stk11	NM_011492.1	Lkb1
Gt4-1	NM_181860.1	MGC41582
Trappc4	NM_021789.2	1500017G03Rik;HSPC172;PTD009;Sbd;Sbdn;Sdcbp2;TRS23
Epb4.9	NM_013514.2	dematin
Tcea3	NM_011542	S-II
Vcp	NM_009503.2	3110001E05;CDC48;p97
Capn5	NM_007602.2
Cbfb	NM_022309.2	PEA2;Pebp2;PEBP2b;Pebpb2
Capn3	NM_007601.1	Capa-3;Capa3;Lp82;p94
Lsm10	NM_138721.1
Ptp4a2	NM_008974.2	Prl-2
Igf2bp1	NM_009951.2	CRD-BP;Crdbp;D030026A21Rik;D11Moh45;IMP-1;Neilsen;Zbp1
Dab2	NM_023118.1	5730435J12Rik;D15Wsu122e;Doc-2;Doc2
Rrbp1	XM_130532.1	1700087N07Rik;5730465C04Rik;ES/130;mRRp0;mRRp1.8;mRRp10;mRRp15a;mRRp15b;mRRp16.8;mRRp2;mRRp41;mRRp47;mRRp5.4;p180
Eef1b2	NM_018796.2	2810017J07Rik;Eef1b
Capn9	NM_023709.2	2200003B16Rik;GC36
Exoc7	NM_016857	70kDa;Exo70;sec70
H2-K1	NM_001001892
Tfam	NM_009360.2	Hmgts;mtTFA;tsHMG
Zfp393	NM_029416.1
Atp5h	NM_027862	0610009D10Rik
Ccdc5	NM_146089.1	HEI-C;MGC36238
Nsd1	NM_008739.1
Hif3a	NM_016868.1	Ipas;MOP7
Hyal3	NM_178020.2
Hyal2	NM_010489.2
Plk3	NM_013807.1	Cnk;Fnk;PRK
Plk2	NM_152804.1	Snk
1500041N16Rik	NM_026399.1
Cyld	NM_173369	2010013M14Rik;2900009M21Rik;C130039D01Rik;CDMT;CYLD1;EAC;mKIAA0849
Glra4	AK085727
Atp6v1c1	NM_025494.1	1700025B18Rik
Mrpl33	NM_025796.1	0610009M10Rik
Timm17b	NM_011591	17kDa;mTim17b;Sfc3
Irs1	NM_010570	IRS-1
Timm17a	NM_011590.1	17kDa;mTim17a
P4ha3	NM_177161.3
Paf53	NM_022811	53kDa;AU042259;D030019D19Rik
Myh9	NM_022410.1	D0Jmb2;E030044M24Rik;Myhn-1;Myhn1;TU-72.6
Trp53bp1	NM_013735.2	53BP1;m53BP1
2010001M09Rik	NM_027222.1
Mrps16	NM_025440.1	1500011E11Rik;Mprs16
Arfgef2	XM_130646
1110018G07Rik	NM_178065.3	mKIAA0317
Mcoln1	NM_053177.1	MGC7172
Tnfsf13b	NM_033622.1	BAFF;BLyS;D8Ertd387e;TALL-1;TALL1;THANK;TNFSF20;zTNF4
Pdlim7	NM_026131	1110003B01Rik;2410002J21Rik
Pdlim1	NM_016861.1	Clim1
Kif1b	NM_207682.1	A530096N05Rik;D4Mil1e;KIF1Bp130;KIF1Bp204;mKIAA0591
Tmem23	NM_144792.2
Txn2	NM_019913.3	2510006J11Rik
Agc1	NM_007424.1	Agc;cmd;Cspg1
D10Ertd718e	NM_025602.1	2300004H16Rik
D12Ertd748e	NM_144833.1	Apa1;MGC38535
Ski	NM_011385.1	2310012I02Rik;2610001A11Rik;BC004088;MGC8300
Tgif2	NM_173396.1	4921501K24;5730599O09Rik
Mtif2	NM_133767.1	2410112O06Rik;IF-2mt
Rab5c	NM_024456	Rabl
Rab5b	NM_177411.2	C030027M18Rik
C87860	NM_133787.1
Atp5l	XM_125157.1
Chrng	NM_009604.2	Achr-3;Acrg
Pcsk7	NM_008794.1	SPC7
Pcsk4	NM_008793.1	0710008O07;MGC63195;PC4;SPC5
Pcsk5	AK087337
G6pdx	NM_008062.1	G28A;G6pd;Gpdx
Ppil3	NM_027351	2310076N22Rik;2510026K04Rik;Cyp10l
Plek	NM_019549.1	2010300B13Rik
Slc23a1	AK087175	D18Ucla2;Slc23a2;SVCT1;YSPL3
C79127	NM_177691.2	A930002H20
Bub1	AK082540	Bub1a;D2Xrf87
Zzz3	NM_198416.1	3110065C23Rik
Bub3	NM_009774.2
Cdkn3	XM_484366
Rad18	NM_021385	2810024C04Rik;Rad18sc
Mcf2l	AK082849	C130040G20Rik;Dbs;mKIAA0362
Psma3	NM_011184.2	Lmpc8
Kif17	NM_010623.2	5930435E01Rik;Kif17b
Psma7	NM_011969.1	C6-I
Psma4	NM_011966	C9
Psma5	NM_011967.1	ZETA
Mrpl48	NM_026971.2	1810030E20Rik;2610028L11Rik;CGI-118;D4Ertd786e
Bcl7c	NM_009746	C230096E12Rik
Cdk2ap1	NM_013812.1	Apc10;Cdkap1;doc-1;Doc1;DORC1;ST19
Cdc25b	NM_023117
Cdc25a	AK036499
Rpl18a	XM_194410.2
Pdk1	NM_172665.1
Dppa3	NM_139218.1	2410075G02Rik;PCG7;PGC7;Stella
Pdk3	NM_145630.1	2610001M10Rik;MGC6383
Ppp1r13b	NM_011625.1	ASPP1;p85;Tp53bp2;Trp53bp2
Zfp46	NM_009557.1	Zfp-46
Hivep3	NM_010657.2	A130075N07;KBP1;Krc;Rc
Nedd8	NM_008683	Rub1
Grpel2	NM_021296.1	mt-GrpE#2;mt-Grpel2
Zdhhc16	NM_023740	1500015N03Rik;Aph2
Piwil2	NM_021308.1	mili;Piwil1l
Piwil1	NM_021311.2	MIWI
Siat7b	NM_009180.2	Siat7
Meis1	U33629	C530044H18Rik;Evi8
Zfx	NM_011768.1	6;Zfx5;Zfx6
Rad9	NM_011237.1
Fosl2	NM_008037.3	Fra-2
Lgals3	NM_010705.1	gal3;GBP;L-34;Mac-2
Ptgds	NM_008963.1	21kDa;L-PGDS;PGD2;Ptgs3
Scn5a	NM_021544.1
Srpr	NM_026130.1	1300011P19Rik
Dcn	NM_007833.1	DC;DSPG2;PG40;PGII;PGS2;SLRR1B
Pecr	NM_023523.3	2400003B18Rik
Zfyve20	NM_030081.2	5330426D11Rik
Supt6h	NM_009297.1	mKIAA0162;SPT6
Mtbp	NM_134092.2	MDM2BP
Hist2h2ac	NM_175662	H2a-613b
Nrd1	NM_146150.2	2600011I06Rik;MGC25477;NRD-C
Golga3	NM_008146.3	5330413L04;5430416E01Rik;Mea-2;Mea2
Plce1	NM_019588.1	4933403A21Rik;Plce
Gnat2	NM_008141.2	Gnat-2;Tcalpha
Srpk1	NM_016795.2
Nfe2l1	NM_008686.2	LCR-F1;Lcrf1;NRF1;TCF-11;TCF11
Slc10a3	NM_145406.1	DXHXS253E;DXS253Eh;DXSmhG28;MGC36271;MGC38638;P3
Nedd9	NM_017464.2	E230025G09Rik
Slc10a1	NM_011387	Ntcp
Fgd6	NM_053072	Etohd4;ZFYVE24
Siat7e	NM_012028.2
Ndn	NM_010882.2	Peg6
Nedd1	NM_008682
Grina	NM_023168.2	1110025J15Rik;Lag
Nedd4	NM_010890.2	E430025J12Rik;mKIAA0093;Nedd4-1;Nedd4a
Fars1	NM_024274.1	2810431B21Rik;6720478K01Rik
Snapc3	NM_029949.1	1810020H02Rik;4930558A07Rik;5031401C21Rik
Snapc1	NM_178392.2	2700033G17Rik
Stxbp2	NM_011503.2	Munc-18-2;Munc-18b;Sxtbp2;Unc18b
Stxbp5	XM_125517
Stxbp4	AK049001	Synip
Rnf36	NM_080510	4921519C19Rik;Trif
Gfpt1	AK011010	GFA;GFAT;GFAT1;Gfpt
Rnf34	NM_030564.1	BC004042;MGC7670;RIFF
Hdgf	NM_008231.2
Hars2	NM_025314.1	0610006H08Rik
Aaas	NM_153416.1	AAA;ADRACALA;D030041N15Rik;GL003
Nt5m	NM_134029.1	2010013E09Rik;AI846937;dNT-2
Htatsf1	NM_028242.1
Manba	NM_027288.2	2410030O07Rik;B930014J03Rik;Bmn
Ccl25	NM_009138.1	CKb15;Scya25;TECK
Anxa6	NM_013472.2	Anx6;AnxVI;Cabm;Camb
Ube2e1	NM_009455.2	Ubce5;ubcM2;UbcM3
Stxbp3	NM_011504.1	Munc-18c;Sxtbp3
Figla	NM_012013.1
Ube2e2	NM_144839.1
Slc25a26	NM_026255.2	4930433D19Rik;4933433F13Rik;D6Bwg0781e;Slc25a6
Slc25a24	NM_172685.1
Bcl9l	NM_030256.1	DLNB11;MGC7014
Slc25a28	NM_145156.1	2210403D18Rik;Mrs3/4
Vps54	NM_139061.2	5330404P15Rik;Hcc8;Vps54l
Eya1	NM_010164	bor
Hras1	NM_008284	c-H-ras;H-ras;Ha-ras;Harvey-ras;Hras-1;ras
Ywhae	NM_009536.2
Egln3	AK033509	2610021G09Rik;SM-20
Rpp21	NM_026308.1	0610037N01Rik
Mamdc2	NM_174857.1	1200015L10Rik
Ero1l	XM_122699.1
Prkdc	NM_011159.1	DNA-PK;DNA-PKcs;DNAPDcs;DNAPK;DNPK1;HYRC1;scid;slip;XRCC7
Ezh1	AK045374	mKIAA0388
Fmr1	NM_008031.1	Fmr-1;FMRP
Cdyl	NM_009881.1
Ezh2	NM_007971.1	Enx-1;Enx1h
Bop1	AK002984	Kiaa0124;mKIAA0124
Myo9b	NM_015742.1
Ece1	NM_199307.1
Etfa	NM_145615.2	2010200I21Rik;D9Ertd394e
Etfb	NM_026695.2	0610009I16Rik;2810441H06Rik
Gja4	NM_008120.2	Cnx37;Cx37;Gja-4
Gja7	NM_008122.1	C130009G16Rik;Cnx45;Cx45;Gja-7
Alx3	NM_007441.1
LOC332427	XM_284776.2
Xdh	NM_011723	Xor;Xox-1;Xox1
Tg737Rpw	NM_009376
Nr5a2	NM_030676.1	Ftf;LRH-1
Hibadh	NM_145567.1	6430402H10Rik;AI265272
Vdac2	NM_011695.1	Vdac6
Esrrg	NM_011935	ERR3;Errg;mKIAA0832;NR3B3
Dmd	NM_007868.1	Dp427;DXSmh7;DXSmh9;mdx;pke
Mtx1	NM_013604.1	Gcap6;Mtx
Esrrb	NM_011934.2	Err2;ERRb;Estrrb;Nr3b2
Gbl	NM_019988.2	0610033N12Rik
Sh3glb1	NM_019464.1	Bif-1
Ntrk2	NM_008745.1	Tkrb;trkB
Ntrk3	NM_182809.1	TrkC
Mybbp1a	NM_016776	P160
Mbd3l1	NM_028557.1	1700070G05Rik;1700095H13Rik;Mbd3l
Rpl41	NM_018860.2	1810055P16Rik
Mad2l1bp	NM_025649.1	0610009D16Rik;CMT2A;Mad2lbp
Deadc1	NM_025748.2	4933426M09Rik
Tlk1	NM_172664.2	4930545J15;4930545J15Rik
Idb3	NM_008321.1	HLH462;Id3
Idb2	AK013239	Id2
BC057552	NM_172502.1	6720484B16;MGC66593
Cib1	NM_011870.2	Cibkip;Kip;Prkdcip
Polr3b	NM_027423.1
Dusp23	XM_129566
Il19	XM_283649.1
Mre11a	NM_018736.2	Mre11;Mre11b
Aire	NM_009646.1
Abtb1	NM_030251.1	BC003234;BPOZ;EF1ABP;MGC7237
Ube2e3	NM_009454	Ubce4;ubcM2
Igfbp5	NM_010518.1	IGFBP-5
Ppif	NM_134084.1	AW457192;PPIase
Ppid	NM_026352.2	4930564J03Rik;CYP-40
Ppib	NM_011149.1	Cphn-2;Cphn2;CyP-20b
Ppia	XM_122180.1	2700098C05;Cphn;CyP-18
Hpd	NM_008277.1	Hppd
Ugcgl1	NM_198899.1
Polr3k	NM_025901.2
Ren1	NM_031192	Ren;Ren-1;Ren-A;Ren1d;Rn-1;Rnr
Olfm1	NM_019498.1	AMY;Noe1;OlfA;Pancortin;Pancortin3
Grb2	NM_008163.2	Ash
Polr3h	NM_030229.2
Ubb	NM_011664.1	Ubb2
Ubc	XM_147315.1	2700054O04Rik;AI194771;TI-225
Thoc3	NM_028597.1	2410044K02Rik
Thoc4	NM_011568.1
Aqp7	NM_007473.3	AQP7L;AQPap
B3galt6	NM_080445	GalTII
Cngb1b	XM_286113.2
Aqp2	NM_009699
Acacb	NM_133904
Taf5	NM_177342.2	6330528C20Rik;AV117817
Aqp9	NM_022026.2
Vil1	NM_009509.1
Cugbp1	NM_198683.1	Brunol2;CUG-BP;CUGBP;D2Wsu101e;HNAB50;NAB50
Cugbp2	AK037436	ETR-3;Napor;Napor-2
C1s	NM_144938.1	MGC37773
Fbxl6	NM_013909.1	Fbl6
D15Ertd785e	NM_025795.2	0610010J20Rik;2610524G04Rik;MGC6766
Tax1bp1	NM_025816.1	1200003J11Rik;D6Ertd404e;D6Ertd772e;T6bp;TXBP151
Chd3	NM_146019.1	2600010P09Rik;AF020312;Chd7;MGC40857;Prp7;Prp9-1
Chd7	XM_149413.3
Chd9	XM_284439.2
Nrbf1	NM_025297.1
Ahrr	NM_009644.1
Plekhm1	NM_183034.1	D330036J23Rik
Smc4l1	NM_133786.3	2500002A22Rik
Bnip2	NM_016787.2	Nip21
Slco2b1	NM_175316.2	OATP-B;Slc21a9
1700034H14Rik	NM_025969.1	2700002I20Rik
Cdc40	XM_483893
Osbp2	NM_152818.1	1700095P05Rik;ORP-4;OSBPL1
Maz	XM_133827.2
Tal1	NM_011527.1	Scl;SCL/tal-1;tal-1
Ipo11	NM_029665.2	1700081H05Rik;2510001A17Rik;E330021B14Rik
Tal2	NM_009317.2
Psap	NM_011179	SGP-1
Brf2	NM_025686.1	2700059M06Rik;5730512K07Rik;BRFU;TFIIIB50
Pla1a	NM_134102	Ps-pla1;Pspla1
Dmap1	NM_023178.2	1500016M21Rik;Dmtap1;DNMAP1;DNMTAP1;mKIAA1425
Kdt1	NM_175088.2
Trip4	NM_019797.2	4930558E03Rik;ASC-1
2610101N10Rik	NM_026476.1
Spop	NM_025287	TEF2
Tbrg1	NM_025289.1	TB-5
Tbrg4	NM_134011.1	2310042P22Rik;AA408001;Cpr2;mKIAA0948;TB-12
Mlh1	NM_026810.1	1110035C23Rik
Stk24	NM_145465.1	MGC6330
Gtf2a1	NM_175335.1	TfIIAa/b
Gtf2a2	NM_199151.1	12kDa;TfIIg
Sfpi1	NM_011355.1	Dis1;PU.1;Sfpi-1;Spi-1;Tcfpu1;Tfpu.1
Otub2	NM_026580.1
Thrap4	NM_011869.1	100kDa;D11Ertd307e;DRIP100;Pparbp2;Trap100
Elavl3	NM_010487.1	Huc;mHuC;PLE21
Spna2	XM_207079
Magmas	NM_025571.1	2010110I09Rik;CGI-136
Lman1	NM_027400.2	2610020P13Rik;C730041J05;ERGIC53;F5F8D;gp58;MCFD1;MR60;P58
Pum1	AK052145	mKIAA0099;Pumm
Nr2e1	NM_152229.1	fierce;frc;Mtl1;Mtll;TLL;Tlx;XTLL
Pacsin3	NM_028733.1	4921507A02Rik;6330413E15Rik
Pin4	XM_135990
Snx17	NM_153680.1	5830447M19Rik;D5Ertd260e;mKIAA0064
Zfp161	NM_009547.2	ZF5
Fzd2	NM_020510.1	Fzd10;Mfz10;Mfz10a
Fzd3	NM_021458	Fz3
Snx13	XM_126867.4
Snx12	NM_018875	2610001F05Rik;SDP8
Snx11	NM_028965.2	4933439F10Rik;A930041K09Rik
Fzd7	XM_123681.1	Fz7
Dnajc4	NM_020566.1	2010301J22Rik;Hspf2;Mcg18
Plxna2	NM_008882	2810428A13Rik;mKIAA0463;OCT;Plxn2
Ninj2	NM_016718.1
Kcnk13	NM_146037.1	MGC31053
Dnajc2	NM_009583	Mida1;Zrf1
Plxna4	NM_175750.2
Agrn	NM_021604
Spc18	NM_019951.1	1810012E07Rik;18kDa;sid2895;Sid2895p
Rps3a	NM_016959.2
Smc5l1	NM_153808	MGC30442;MGC7569;SMC5
Slc41a3	XM_132686.3
Masp1	AK043055	Crarf
Osr2	NM_054049	5430409I15Rik
Psmb7	NM_011187.1	MC14
Psmb6	NM_008946	Lmp19;Mpnd
Psmb5	NM_011186.1
Psmb4	NM_008945.1
Psmb2	NM_011970.2	C7-I;D4Wsu33e
Psmb1	NM_011185	Lmpc5
Adh5	NM_007410.2	Adh-5;Adh3;GSNOR
Cd59b	NM_181858.1
Lman2	NM_025828.2	1110003H06Rik;1300009F09Rik
Mocos	XM_484710
Sdhd	NM_025848.1	3110001M13Rik
Hdac6	NM_010413	Hdac5;mHDA2;Sfc6
Zfp57	NM_009559.2	G19;Zfp-57
1110037F02Rik	XM_283937.2
Trib3	NM_144554.1
Park7	NM_020569.1	DJ-1;Dj1
Ubtf	NM_011551.2	NOR-90;Tcfubf;UBF;UBF1
Pabpc1	NM_008774.2	PABP;Pabp1;PabpI;Pabpl1
Kcnk7	NM_010609.1	Kcnk6;Kcnk8;Knot;Mlk3
Gstz1	NM_010363.2	MAAI
Slc7a11	AK037742	x<c>;xCT
Kcnk2	NM_010607.1	TREK-1
Mrps21	NM_078479.2	1810031B19Rik
Pscd3	NM_011182.2	Grp1
Hist1h2ao	NM_178185.1
Hist1h2an	NM_178184.1
Hist1h2ai	NM_178182.1	H2a-291A
Hist1h2ak	NM_178183.1
Acn9	XM_355744.1
Hist1h2ad	NM_178188.1
Hist1h2ag	NM_178186.1
Hist1h2af	NM_175661.1	H2a-221
Sema6c	NM_011351.1	mKIAA1869;Semay
Usp38	NM_027554.2	4631402N15Rik;4833420O05Rik;mKIAA1891
LOC242610	XM_143984.3
D10Ertd610e	NM_028027.1	2410008H17Rik;GEFT
Egr3	NM_018781	Pilot
Egr1	NM_007913.2	A530045N19Rik;egr;Egr-1;ETR103;Krox-1;Krox-24;Krox24;NGF1-A;NGFI-A;NGFIA;TIS8;Zenk;Zfp-6;Zif268
Tradd	XM_134502
Snph	NM_198214.1	6430515A01;mKIAA0374
Plcd3	NM_152813.1	2610205J15Rik
Cd209b	NM_026972.1	1810030I22Rik;mSIGNR1;OtB7;SIGNR1
Hpgd	NM_008278	15-PGDH;MGC14001
Cd209e	NM_130905.2	mSIGNR4;SIGNR4
Ndufa6	NM_025987.1	14kDa;2700038D15Rik;B230217P19Rik
Ndufa7	NM_023202.2	14.5kDa;2400007M02Rik
Ndufa4	NM_010886.1	MLRQ
Ndufa5	NM_026614.1	2900002J19Rik
Ndufa2	NM_010885.2	B8;C1-B8
Catnal1	NM_018761.2	ACRP;CTNNAL1
Ndufa1	NM_019443.1	1810049F12Rik;MWFE
Pacs1	XM_283545.1
Ndufa9	NM_025358.1	1010001N11Rik
Lrch4	NM_146164.1
Coro1c	NM_011779.2
Pclo	NM_011995.2	Acz;mKIAA0559;Pico
Vegfc	NM_009506.1	VEGF-C
Brms1l	NM_027867.2	0710008O11Rik;D12Ertd407e
Adk	NM_134079.1	5033405D03Rik;AK;MGC6593
Grip1	NM_130891.1	4931400F03Rik;eb
Ect2	NM_007900.1
Hsf2	NM_008297.2
Zfp339	NM_026924.2	1810007D21Rik;M-OVO;M-OVO-A;M-OVO-B;Ovo2;Ovol2
Prss12	NM_008939.1	Bssp-3
Lrp1b	NM_053011	9630004P12Rik;LRP-DIT
mt-Cytb
Adam32	NM_153397.1
Trpc7	NM_012035.1	TRP7;Trrp8
Og2x	NM_130869.1	Nobox;OG2
D5Ertd110e	NM_133910.2	2810413P16Rik;C86258;mKIAA1322
Nfatc1	NM_016791	2210017P03Rik;NF-ATc;NFAT2;NFATc;Nfatcb
Bag1	NM_009736.1	Rap46
2310007F21Rik	XM_486226
Bag4	NM_026121.1	2410112I15Rik;SODD
Bag5	XM_127149.3
Pcqap	NM_033609.1	AW536074
Tfpt	NM_023524.1	2400004F01Rik;Amida;FB1
Celsr3	NM_080437.1	mKIAA0812
Celsr1	NM_009886.1	Scy
Vdac3	AK045358
Surb7	NM_025315.1	0610007L03Rik;D6Ertd782e;Srb7
Zfp251	XM_147946
Ccnl1	NM_019937.1	2610030E23Rik;ania-6a;Ccnl
Ccnl2	NM_018856.2	1810019L15Rik;2010319M22Rik;ania-6b;HCLA-150;MGC21593;Pcee;SB138
Nusap1	NM_133851.1	2610201A12Rik;ANKT;BM037;LNP;NuSAP;Q0310;SAPL
Dlg7	NM_144553.1	Hurp;mKIAA0008
Ddx11	XM_128714.3
5730427N09Rik	NM_021552.1	LNR42;Nsa2p;Yr29
Gpld1	AK081107	6330541J12Rik
Igf2bp3	NM_023670.2	2610101N11Rik;IMP-3;IMP3;Koc13;mimp3;Neilsen
Ndufa10	NM_024197	2900053E13Rik
Ndufa11	XM_128696.1
Wee1	AK019069
Fbxo6b	NM_015797.1	FBG2;Fbs2;Fbx6b
Fbxo6a	AK019407	5730411K09;Fbx6a
Cdkn2b	NM_007670.2	MTS2;p15;p15INK4b
Rps27	NM_027015.1	3200001M24Rik
Rps20	NM_026147.3	4632426K06Rik
Dm15	NM_032418	DM;DMPK
Prdm4	XM_125812
Rps28	NM_016844.1
Rps29	NM_009093.1
Myocd	NM_146386.1	BSAC2A;Srfcp
Esrra	NM_007953.1	Err1;ERRalpha;Estrra;Nr3b1
Abcd3	NM_008991.1	PMP68;PMP70;Pxmp1
Sdad1	NM_172713.1	4931421J16
H47	NM_024439.2	1500011E07Rik;H-4;H-47;H4
Nck2	NM_010879.2	Grb4;NCKbeta
Stab2	NM_138673.1	FEEL-2;FELL;STAB-2
Pspc1	NM_025682.1	5730470C09Rik
Chuk	NM_007700.1	Chuk1;IKK-1;IKK-alpha;IKK1;IKK[a];IKKalpha
Mocs2	NM_013826.1
Ndufs2	NM_153064.3	MGC27667
Ndufs3	XM_130347.1
Ndufs4	NM_010887.1	C1-18k
Ndufs7	NM_029272.1	1010001M04Rik
Ndufs8	NM_144870.2	MGC37950;TYKY
Snx25	XM_134171
Gbe1	AK050423	2310045H19Rik;2810426P10Rik;D16Ertd536e
Pkm2	XM_131934.4	Pk-2;Pk-3;Pk3
Sugt1	NM_026474.2	2410174K12Rik;SGT1
Zranb1	XM_355951.1
Vldlr	NM_013703.1
Prkcn	NM_029239.2	4930557O20Rik;5730497N19Rik;MGC47171
Cetn3	NM_007684.2	MmCEN3
Mapk14	NM_011951	Crk1;Csbp1;CSBP2;Mxi2;p38;p38-alpha;PRKM14;PRKM15
Prkcd	NM_011103.1	D14Ertd420e;PKC[d];Pkcd;PKCdelta
Prkcz	NM_008860	Pkcz;zetaPKC
Vdrip	NM_026119.2	2410046H15Rik;DRIP36;HSPC126;Vdirp
Capn10	NM_011796.1	Capn8;mKIAA1845
Hist2h2aa2	NM_178212.1	H2a-614
Fnbp1	NM_019406.1	1110057E06Rik;2210010H06Rik;FBP1;Fbp17
Kars	BC035324	D8Wsu108e;mKIAA0070
Zfpm2	NM_011766.2	B330005D23Rik;FOG-2;FOG2
Chrm3	NM_033269.2	Chrm-3;M3;M3R
Atp1b3	NM_007502.1
Morf4l2	NM_019768.2	2410017O14Rik;mKIAA0026;MRGX;Sid393p
Pou4f3	NM_138945.1	Brn-3.1;Brn3.1;Brn3c;ddl;dreidel
Fancc	NM_007985	Facc
Arfgap3	NM_025445.2	0610009H19Rik;1810004P07Rik;1810035F16Rik;9130416J18Rik;Arfgap1
Jak1	NM_146145.1	C130039L05Rik;MGC37919
Bre	NM_144541	6030405P19Rik;B830038C02Rik
Fancl	NM_025923.2	2010322C19Rik;B230118H11Rik;gcd;Phf9;Pog
D8Ertd325e	NM_025804	1100001J13Rik;1810041K11Rik;mKIAA1049;Nulp1
Chic2	AK015681	1700081B18Rik;4930502K01Rik;BTL
Atp8a1	NM_009727	APLT;Atp3a2;B230107D19Rik;Ia
Gas2l1	NM_144560.1
Appbp2	NM_025825	1300003O07Rik;mKIAA0228;PAT1
Appbp1	NM_144931.1	59kDa;MGC29435;MGC36437;MGC36630
Foxj2	NM_021899.2	Fhx
H1foo	NM_138311.1	H1fo;H1oo
Rbbp4	NM_009030.1	mRbAp48
Hsd3b7	NM_133943
Hsd3b2	NM_153193.2
Ccnc	AK009615	CG1C
Psip1	NM_133948.2	AU015605;Ledgfa;Ledgfb;Psip2
Ccnh	NM_023243.2	6330408H09Rik
Ccni	AK050465
Atp4a	NM_018731
Cdv1	NM_009879.2	CDV-1;CDV-1R
Prpf8	NM_138659.1	D11Bwg0410e;DBF3/PRP8;Prp8;Sfprp8l
6720463M24Rik	NM_175265.2
Rin2	NM_028724.2	2010003K16Rik;4632403N06Rik;RASSF4
Klf7	NM_033563	9830124P08Rik
Mrpl4	NM_023167.1	1110017G11Rik
Neo1	AK077830
Mrpl2	NM_025302.2	CGI-22;MRP-L14;Rpml14
Mrpl3	NM_053159.2	2010320L16Rik;5930422H18Rik
Mynn	NM_030557.2	2810011C24Rik;Mynr;SBBIZ1
Homer1	NM_147176.1	SYN47;Ves-1
Xpa	NM_011728.1	Xpac
Klf8	NM_173780.2
Epn2		9530051D10Rik;Ibp2
Snx2	NM_026386.1	0610030A03Rik
Ptdss2	AK032686	PSS2
Pja2	NM_144859	MGC27629;mKIAA0438;Neurodap1
Snx7	XM_131162.3
Asah1	NM_019734.1	2310081N20Rik;AC;Asah
Asah2	AK046540
Snx4	NM_080557	1810036H14Rik
Rab7l1	NM_144875.1	MGC28972;MGC36539
Snx8	NM_172277.1	B130023O14Rik
Osgepl1	NM_028091.2	2610001M19Rik;MGC13061
Tph2	NM_173391.1	Ntph
Nup62	NM_053074.1	D7Ertd649e;Nupc1;p62
Rbm8	NM_025875.1	2310057C03Rik
Picalm	NM_146194	CALM;CLTH;fit-1;fit1;MGC19382;MGC36413;MGC36616;PAP180
Cdc5l	NM_152810.1	1200002I02Rik;PCDC5RP
Sytl3	AK079850	A430092N21;Slp3;Slp3-a;Slp3-b
1200009F10Rik	NM_026166.1
Wtip	XM_149921.3
Fbxo21	NM_145564.2	2810425J22Rik;MGC28066;mKIAA0875
Amy2	NM_009669	Amy-2
Tcfap2a	NM_011547	Ap2;Ap2tf
Stk31	NM_029916.1	C330007K24Rik
Tcfap2c	NM_009335.1	Ap-2.2
Tcfap2b	AK035827	AP-2(beta)
Twistnb	NM_172253.1	2410173G11;2810024J17Rik;D16Wsu83e
Evi5	NM_007964.1	NB4S
Ddb2	NM_028119.2	2610043A19Rik
Ell2	NM_138953.1
Depdc1b	NM_178683
Asxl2	NM_172421.1
Chka	NM_013490.1	Chk;ChoK;EtnK-alpha
Shmt1	NM_009171	mshmt;mshmt1;mshmt2;Shmt
Tbl3	NM_145396.3	9430070M15Rik
Rabgef1	NM_019983.2	Rab5ef;Rabex5;Rin2
Galgt1	AK040324	Gal-NAc-T;GalNAc-T;GalNAcT;Ggm-2;Ggm2
Pim3	NM_145478.1
Gulp1	NM_028450.1	3110030A04Rik;5730529O06Rik;CED-6;Ced6;GULP
Wbscr18	NM_025362.2	1300007M11Rik
Dst	NM_133833.1	2310001O04Rik;ah;athetoid;AW554249;BP230;Bpag;BPAG1;BPAG1-n;dt;Macf2;mKIAA0728
Rpl38	NM_023372.1	0610025G13Rik
Irf2bp2	XM_284454
Shfdg1	NM_009169.1	DSS1;Shfg
Slc22a2	NM_013667.1	MGC18339;Oct2;Orct2
Slc22a3	NM_011395.1	EMT;Oct3;Orct3
Mkks	NM_021527.1	1300013E18Rik;Bbs6
Ank	NM_020332.2
Sema7a	NM_011352.2	CDw108;H-Sema-L;M-Sema-L;Semal
Dnajb9	NM_013760.2	ERdj4;Mdg1;mDj7
Bcl2l2	AK020923	Bcl-w;bclw;Gtrgal2;Gtrosa41
Dnajb1	NM_018808.1	0610007I11Rik;Hsp40;HSPF1
Shc3	NM_009167.1	N-Shc;Rai;ShcC
Ptpla	NM_013935.1
Dnajb6	NM_011847	mDj4;Mrj
Dnajb4	NM_025926.1	1700029A20Rik;2010306G19Rik
Arhgef6	NM_152801.1	1600028C08Rik;1700038J06Rik
Elovl5	NM_134255.2	1110059L23Rik;HELO1
Sec24a	NM_175255.2	9430090N21Rik
Sec24c	NM_172596.1
Xrcc1	AK046611	Xrcc-1
Xrcc2	NM_020570.2	4921524O04Rik;8030409M04Rik;RAD51;RecA
Fgfr2	NM_201601.1	Bek;Fgfr-2;Fgfr-7;Fgfr7;KGFRTr
Xrcc4	NM_028012.1	2310057B22Rik
Atp9b	AK044331	Atpc2b;IIb
Ltap	NM_033509	C530001F03Rik;Kiaa1215;loop tail;Lp;Lpp1;mKIAA1215;stbm;Vang1l2;Vangl2
Srrm1	NM_016799	POP101;Srm160
Trappc5	NM_025701.2	4021401A16Rik;TRS31
Hs6st1	XM_147286.1
Txnl4b	NM_175646.2
Psmc3	NM_008948.1	TBP-1
Psmc4	NM_011874.1	CIP21;MIP224
Psmc5	NM_008950.1	mSUG1
Psmc6	NM_025959.2	2300001E01Rik
Usp48	XM_485461
Tdrd3	NM_172605.2	4732418C03Rik;6720468N18
Spnr	AK078956
U2af2	NM_133671.1	65kDa
Adat1	NM_013925.2	mADAT1;MMADAT1
Cap1	NM_007598.2
Nr2c1	NM_011629.2	TR2;Tr2-11
Hspca	NM_010480	86kDa;89kDa;hsp4;Hsp86-1;Hsp89;Hsp90
Alox12	NM_007440.2	9930022G08Rik;Alox12p;P-12LO
Atp6v0a2	NM_011596	8430408C20Rik;ATP6a2;Atp6n1d;Atp6n2;Stv1;Tj6;TJ6M;TJ6s
Pex12	NM_134025.2
Atp2b2	AK051287	D6Abb2e;dfw;PMCA2;wms;wri
Zfp62	NM_009562.1
Canx	NM_007597	1110069N15Rik;CNX;D11Ertd153e
Zfp96	NM_016684.1	2510038J07Rik;FPM315;mKIAA0426
Renbp	NM_023132.1
Arl8	NM_029466.2	4930587A11Rik
Lrp12	NM_172814.1
Ube2h	XM_133034.1	1500009C23Rik;AI181839;AI462483;E2-20K
Arl1	NM_025859.1	2310008D22Rik
Auh	AK003929
Atp5a1	NM_007505.1	Atpm
Arl2	NM_019722.3	2610009M23Rik
Mrps30	NM_021556.2	2610020A16Rik;PAP;Pdcd9
Arl7	NM_177305.2
Tfrc	NM_011638.3	2610028K12Rik;CD71;E430033M20Rik;Mtvr-1;Mtvr1;p90;TFR;TFR1;Trfr
Snx14	NM_172926.1	B830022K16;C330035N22Rik;YR-14
Vti1b	NM_016800.2	MVti1b;SNARE;Vti1-rp1
Oit5
2610018G03Rik	NM_133729.1	Mst4
Sepp1	NM_009155.2	D15Ucla1;Se-P;selp
Thap7	NM_026909.1	1810004B07Rik
Cr2	NM_007758.1	CD21;CD35;Cr-1;Cr-2;Cr1
Egf	NM_010113.1
Plcg2	NM_172285.1	MGC38590;Plcg-2
Biklk	NM_007546.1	Bik;Blk;Nbk
Lars2	NM_153168.1	AI035546;Kiaa0028;LEURS
Sfrs16	NM_016680	Clasp;Swap2
Tead4	NM_011567	b;Tcf13r1;TEAD-4;TEF-3;Tefr1a
Hmgcs1	NM_145942.2	B130032C06Rik;MGC36662
Rnf12	NM_011276.2	RLIM
Rnf19	NM_013923.1	Ubce7ip2;UIP117;XYbp
Prss25	NM_019752.2	HtrA2;mnd2;Omi
Si	NM_021882.2	D10H12S53E;D12S53Eh;gp100;gp87;Pmel17
Ube2g2	NM_019803.2	1110003O05Rik;D10Xrf369;UBC7;Ubc7p
Ube2g1	NM_025985.2	2700059C12Rik;AI256795;AU014992;D130023C12Rik
Sh3md2	NM_198678.1	2200003J05Rik;Posh
Serpine2	AK045954	B230326M24Rik;PI7;PN-1;Spi4
Crip2	NM_024223.1	0610010I23Rik;Crp;CRP2;ESP1;Hlp
Slc39a3	NM_134135.1	AI845814;MGC7461;Zip3
Fbxo16	NM_015795.1	4932435C24Rik;Fbx16
Fbxo15
Adam21	NM_020330.2	Adam31
Slc39a6	NM_139143.1	Ermelin
Adam22	AK042962
Ilf2	NM_026374	6230405A16Rik
Ina	NM_146100.2	MGC25352;NF-66
Slc35f5	NM_028787.2	1300003P13Rik
Slc35f4	XM_127701
Cyp7b1	NM_007825.1	hct-1
Ebag9	NM_019480.3	Rcas1
Ppih	NM_028677	1100001J08Rik;2010111B15Rik;4833408F11Rik;D4Wsu43e
Insm1	NM_016889.1	IA-1
Phf5a	NM_026737.1	1110007B08Rik
Adprh	NM_007414.2	Arh1
Lzts2	NM_145503.1	LAPSER1;MGC7094;mKIAA1813
Dmtf1	NM_011806.2	Dimp;Dmp1
4930453N24Rik	XM_148353
Skp2	NM_013787.1
Ddx25	NM_013932.2	GRTH
Mrps7	NM_025305.1	MRP-S7;Rpms7
Mrps6	NM_080456.1
Mrps2	NM_080452.2
Prep	NM_011156.2	D10Wsu136e;PEP
Ssr3	NM_026155.1	0610038P07Rik;TRAPG
Pres	NM_030727.3
D5Ertd591e
Dyrk1a	NM_007890	2310043O08Rik;D16Ertd272e;D16Ertd493e;Dyrk;mmb;Mnbh
Rps13	NM_026533	2700063M04Rik
Rps12	NM_011295.2
Rps17	NM_009092.2
Rps16	NM_013647.1
Rps15	NM_009091.1	rig
Rps14	NM_020600.2	2600014J02Rik
Tulp3	NM_011657
Rcl1	NM_021525.2	2310040A02Rik;Rnac;RPCL1
Tulp4	NM_054040.1	1110057P05Rik;Tusp
Pfkp	NM_019703.2	1200015H23Rik;9330125N24Rik;PFK-C
Pvrl3	NM_021495	2610301B19Rik;3000002N23Rik;4921513D19Rik;nectin-3
Pvrl2	NM_008990.2	Cd112;MPH;nectin-2;Pvr;Pvs
Slc12a2	NM_009194.1	mBSC2;Nkcc1;sy-ns
Aass	NM_013930.2	LKR/SDH;LOR/SDH;Lorsdh
Tubd1	NM_019756	4930550G19Rik;Tubd
Copb2	NM_015827.1
Fem1b	NM_010193.3	mKIAA0396
Slc12a8	NM_134251	CCC9;E330020C02Rik
Fem1a	NM_010192
C230052I12Rik	NM_178643.3	AW124591
Acac	XM_109883.4
Arbp	NM_007475.2	36B4
Birc5	NM_009689.1	AAC-11;Api4;TIAP
Birc4	NM_009688.1	Aipa;Api3;IAP3;ILP-1;MIHA;mXIAP;XIAP
Birc3	NM_007464.1	Api1;AW146227;Birc2;cIAP-1;cIAP1;HIAP2;IAP1;IAP2;mcIAP1;MIAP1;MIAP2;MIHB;MIHC
Birc2	NM_007465.1	Api1;Api2;Birc3;cIAP-1;cIAP-2;cIAP1;cIAP2;HIAP1;HIAP2;IAP1;IAP2;mcIAP1;MIAP1;MIAP2;MIHB;MIHC;RNF48
Ascc1	XM_483908
Zfp131	NM_028245.1	2610109I01Rik;Znf131
D11Ertd730e	NM_198936.1	D3Bwg0878e;MGC31026
Unc13b	NM_021468.1
Pkd2l2	NM_016927.1
Prkcabp	NM_008837.1	Pick1
Atp6v1c2	NM_133699	1110038G14Rik
Cnp1	NM_009923.1	Cnp;Cnp-1;CNPase
Snai1	NM_011427.2	Sna
Dfna5h	AK089459	4932441K13Rik;DFNA5
Rgpr	NM_033354.2	Rgpr-p117
Nfat5	NM_133957.2	CAG-8;CAG80;mKIAA0827;NFATL1;nfatz;TonEBP
Rerg	NM_181988.1
mt-Nd4
mt-Nd5
Msh3	NM_010829	D13Em1;Rep-3;Rep3
Msh5	NM_013600.1	G7;Mut5
Msh6	NM_010830.1	GTBP;Gtmbp
Otog	NM_013624.1	4932420K09;Otgn;twt
Pctk1	NM_011049.2	Crk5;Pctaire1
Acaa2	NM_177470.2	0610011L04Rik;D18Ertd240e
Osgep	NM_133676.1	1500019L24Rik;GCPL-1;PRSMG1
Nfkb2	NM_019408.1	lyt;NF-kappaB2;p49;p49/p100;p50B;p52
Mapkapk3	NM_178907
Kifc5a	NM_053173.1
Hrb	NM_010472.1	C130049H11Rik;D730048C23Rik;RAB;Rip
Ppp1r3e	XM_356741
Gosr1	NM_016810.2	GOS-28;GOSRI;GS28
Anxa4	NM_013471	AIV;Anx4;Xanx-4
Mpi1	XM_134931.3
Rgl1	NM_016846.2	Rgl
Lsp1	AK031587	Lsp-1;p50;pp52;WP34
Pftk1	AK087398	mKIAA0834
Frk	NM_010237.2	BSK;BSK/IYK;GTK;RAK
BC027344	NM_173738.2
Ovol1	NM_019935.2	Ovo1
Smarca1	NM_053123.3	5730494M04Rik;Snf2l
Smarca3	NM_144959.1	P113;Snf2l3
Smarca5	NM_053124.2	4933427E24Rik;D330027N15Rik;Snf2h
Atf2	NM_009715.1	ATF-2;CRE-BP;Creb2;D130078H02Rik;mXBP
Fbxl8	NM_015821.1
Slc11a2	AK049856	DCT1;DMT1;mk;Nramp2;van
Fbxl5	AK054009
Dao1	NM_010018.1	DAO;Dao-1
Bax	NM_007527.2
Spag9	NM_027569.1	4733401I23Rik;4831406C20Rik;JLP;syd1
Crybb2	NM_007773.1	Aey2;Cryb-2;Phil
Hsd17b9	NM_013786.2	17betaHSD9;Rdh8
Mettl1	NM_010792.1
Gdi3	NM_008112.2	GDI-B;GDIB
Prc1	NM_145150.1	MGC6745
Akr1c21	NM_029901.1	9430025F20Rik
Col8a1	NM_007739	Col8a-1
Pols	NM_198600.1	LAK-1;MGC69673;POLK;TRF4;TRF4-1
Ran	NM_009391.2
Rad51l1	NM_009014.2	mREC2;R51H2;Rad51b
Cpa1	XM_284174.1
Mcpt5	NM_010780.1	Cma1;Mcp-5;MMCP-5
Cops2	NM_009939.1	alien-like;Csn2;Sgn2;Trip15
Pole	NM_011132.1
Polb	NM_011130.1
Plagl2	NM_018807.3	mKIAA0198
Poln	NM_181857.1	POL4P
Pscd1	AK078502	CLM1;CTH-1;CYTIP
Poll	NM_020032.1	1110003P06Rik
Poli	NM_011972.1	Rad30b
Ap4e1	XM_485064
Mut	NM_008650
Mapt	NM_010838.2	Mtapt;Tau
Rtn4	NM_024226	1110020G17Rik;ASY;C130026I10Rik;mKIAA0886;NOGO;NSP-CL
Tgfbr1	NM_009370.2	ALK5;TbetaR-I;TbetaRI
Elmod2	NM_178736.3
Rtn3	NM_001003930
Rrn3	XM_156394
Tpi1	NM_009415.1
Vrk1	NM_011705.2	51PK
Kcnq1	NM_008434	Kcna9;KVLQT1
Osbp	XM_148904
Pa2g4	NM_011119.1	38kDa;Plfap
Cdc7	NM_009863.1	Cdc7l1;muCdc7
2410146L05Rik	NM_026480.1
Opn1sw	NM_007538.2	Bcp
Siah2	NM_009174.2	Sinh2
Eif2c3	NM_153402	Ago3;C130014L07Rik
Aqp1	NM_007472.1
Myo6	NM_008662.1	sv
Mbd5	XM_283719
A130010J15Rik	NM_181048.2
Aebp1	NM_009636.1	ACLP
Stx7	NM_016797.2	Syn7
Prpf3	NM_027541.2	3632413F13Rik
Rnf141	NM_025999.1	2610110L04Rik;ZFP36;ZNF230
Syn3	NM_013722
Ybx3	AK029441
Ybx2	NM_016875.1	Msy2
Mftc	NM_172402.1	2610043O12Rik
Pla2g10	XM_148336.1	mGXsPLA2;PLA2GX;sPLA2-X
Shc1	NM_011368.3	p66;Shc;ShcA
Taldo1	NM_011528.1
Nono	NM_023144.1	nonA;NRB54
Arhgef2	NM_008487.1	GEF;GEF-H1;GEFH1;Lbcl1;Lfc;LFP40;mKIAA0651;P40
Arhgef3	NM_027871.1	1200004I24Rik
Eif2s3x	NM_012010	Eif-2gx
En1	NM_010133	En-1;Mo-en.1
Traf3	NM_011632.1	amn;CAP-1;CD40bp;CRAF1;LAP1;T-BAM
Ung	BC011039	UNG1;UNG2
Lrp6	NM_008514.1
Cct6a	NM_009838	Cct6;Cctz-1
Ptprm	NM_008984
Fxyd6	NM_022004.5	0610030I18Rik;Php
Wt1	NM_144783.1	Wt-1
Fxyd4	NM_033648.1	0610008I02Rik;Chif
Fxyd5	NM_008761.2	EF-8;Oit2;RIC
Sirt7	NM_153056.1	MGC31235;MGC37560
Sirt6	NM_181586.2	2810449N18Rik
Sirt5	NM_178848.2	0610012J09Rik
Sirt4	XM_485674
Rpl30	NM_009083.2
Clic1	NM_033444.1	Clcp;G6
Rps5	NM_009095
Sox17	NM_011441.2	Sox
Hdac8	XM_135999.2
Fen1	NM_007999.2
Hrmt1l2	NM_019830.1	6720434D09Rik;Mrmt1;Prmt1
Hectd2	NM_172637.1
Hectd1	XM_354671.1
Acox2	NM_053115.1
Acox3	NM_030721.2	EST-s59;PCOX
Paip2	NM_026420.1	2310050K10Rik
Paip1	NM_145457.2
Gfra1	NM_010279.2
Gfra3	NM_010280.2
Igh-6	XM_354710.1
Igh-4
Dazap1	AK010657	2410042M16Rik
Clic4	XM_124389.1	mc3s5;mtCLIC
Lrp1	NM_008512.1	A2mr;CD91;Lrp
Traf4	NM_009423.2	A530032M13Rik;CART1
Traf5	NM_011633.1
Atp2a2	NM_009722.1	SERCA2
Traf7	NM_153792.1
Lrp8	AK030143	4932703M08Rik;apoER2
Gabarap	NM_019749.3
Zfp78	NM_177888.2
Pink1	NM_026880.1	1190006F07Rik;BRPK
Aplp2	NM_009691.1
Zfp75	NM_172918.3
Sertad2	NM_021372.1	Kiaa0127;mKIAA0127;MNCb-1504;TRIP-Br2
Add2	AK028425
Add1	NM_013457.1
Mad1l1	NM_010752.1	Mad1
Nsbp1	NM_016710.1	GARP45;NBP-45
Leng5	NM_024168.1	0610027F08Rik
Leng4	NM_027476.1	5730496N17Rik
Taf11	NM_026836.1	1110038O14Rik;28kDa;PRO214;TAF2I;TAFII28
Zfp95	XM_355663.1	hKraba1
Prkaca	NM_008854	Cs;PKA;Pkaca
Zfp93	NM_009567.2
Pik3r1	NM_011085.1	C530050K14;p50alpha;p55alpha;p85alpha;PI3K
Prkacb	NM_011100.3	Pkacb
Sema4b	AK028896	Semac;SemC
Eif4a1	NM_144958	BM-010;Ddx2a;Eif4
Chrna9	XM_132045.2
Zfp99	NM_023322.1	2310046C23Rik;2810437E14Rik
Cutl2	NM_007804.2	Cux-2;Cux2
Scmh1	NM_013883.1	Scml1;Scml3
Mesp2	NM_008589.1
Zfp235	NM_019941.1	0610030O19Rik
Slc35b4	NM_021435.1
Ndufc1	NM_025523.1	2310016K22Rik;KFYI
Ndufc2	NM_024220.1
Muted	NM_178054	1810074A19Rik;mu
Gsg2	NM_010353.1	Haspin
Mef2c	NM_025282.1	9930028G15Rik
Ndg1	NM_183322.1
Prss35	NM_178738.1
Actr5	NM_175419.3
Btbd1	NM_146193	1190005H08Rik;MGC37676
Vamp4	NM_016796.2	D1Ertd147e
Nutf2	NM_026532.2	2700067I02Rik;Ntf2;Ntf3;PP15
Sik2	NM_178710.3	G630080D20Rik
Frzb	NM_011356.2	frezzled;fritz;Frp;frzb-1;Sfrp3
Rplp1	NM_018853.1	2410042H16Rik;Arpp1;C430017H15Rik
Scn8a	NM_011323.1	C630029C19Rik;dmu;med;nmf2;seal
Gckr	NM_144909	GKRP;MGC19300
Rabgap1l	NM_013862.3
Mtus1	NM_178902.3	Atip1;Cctsg1-440;MD44;mKIAA1288;MTSG1
Fads1	NM_146094.1	0710001O03Rik;A930006B21Rik;DSD;MGC37858
Mlf1ip	XM_134129.2
Zfp108	NM_018791.1
Rad51c	NM_053269	Rad51l2
Mrg1	NM_010825	A430109D20Rik;Meis2;Stra10
Dner	NM_152915.1	A930026D19Rik;BET;Bret;MGC39059
Dnpep	NM_016878.2
Atm	NM_007499.1
Ptgis	NM_008968.2	Cyp8;Cyp8a1;Pgi2;Pgis;Ptgi
Atr	XM_356175.1
Cltb	NM_028870.1	2310046E19Rik
Taf13	NM_025444.1	1810004N01Rik;2010309N11Rik;AI847295;TAFII18
Ash1l	NM_138679.2	8030453L17Rik;Ash1;E430018P19Rik
Htf9c	NM_008307.1
Ddx39	NM_197982.2	2610307C23Rik;BAT1;DDXL;URH49
Zfp94	NM_009568.1
Catsper2	NM_153075.1
Catsper3	NM_029772	4921522D01Rik;CACRC
Pnpla2	NM_025802.1
Cova1	NM_145951.2	APK1;MGC32453;tNOX
Suv420h2	NM_146177.1
Pnpla5	XM_128189.1
Zw10	NM_012039.1	6330566F14Rik;MmZw10
Slc39a10	NM_172653.2	2900042E17Rik;5430433I10;mKIAA1265
Hal	NM_010401.3	his;histidase;Hsd
Acoxl	NM_028765.1
Capzb	NM_009798.1	1700120C01Rik;Cappb1;CPB1;CPB2;CPbeat2;CPbeta1;CPbeta2
Alms1	XM_358366.1
Alg5	NM_025442.1	1500026A19Rik;2600005J22
Prim1	NM_008921.1
Blmh	NM_178645.1	BH;BMH;MGC36899;MGC37104;MGC39026
AW146020	NM_177884.2	A130099G21;GCF2
Adrbk1	NM_130863	Adrbk-1;Bark-1;GRK2
Slc6a15	NM_175328.1
Chek1	NM_007691.2	Chk1;rad27
Reck	NM_016678	mRECK;St15
Hoxd8	XM_355338.1
Ptger4	NM_008965.1	EP4;Ptgerep4
Tceb2	NM_026305.1	0610040H15Rik
Ipo13	NM_146152.2	Imp13;MGC18698;Ranbp13
Gyk	NM_008194	GK
[truncated: 1,104 more rows]
