# Supplementary material for: Gatekeeper of pluripotency: A common Oct4 transcriptional network operates in mouse eggs and embryonic stem cells
Source: BMC Genomics. 2011 Jul 5;12:345. doi: 10.1186/1471-2164-12-345 (PMC3154874; doi:10.1186/1471-2164-12-345)
Supplement: Additional file 2 — GO enrichment. List of regulated genes (2-cellNSN vs. 2-cellctrl) [file 1471-2164-12-345-S2.XLS]

## Sheet: Table S2
Additional file 2. List of regulated genes (2-cellNSN vs. 2-cellctrl) obtained after GO enrichment.
Gene symbol	Accession number	Synonyms
Sorl1	NM_011436
Hnrpab	NM_010448.2
Wrn	NM_011721.2	AI846146
Sdbcag84
Rasl12	NM_001033158.1	4631404I11Rik
Drd4	NM_007878
Drd5	NM_013503.1	Gpcr1; Drd1b; Drd-5
B2m	NM_009735.2	Ly-m11; beta2-m
Ngfr	NM_033217.3	p75NTR; p75; LNGFR; Tnfrsf16; p75NGFR
Sult2b1	NM_017465.1	SULT2B; BB173635; AI326997
Hes6	NM_019479.2	AI326893
Avpr1b	NM_011924
Olfr971	NM_146614.1	MOR171-13
Syf2	NM_026780.1	p29; 1110018L13Rik; Gcipip; mp29; Cbpin; D4Bwg1551e
Samd11	NM_173736.2	mr-s; MGC38976; BC026991
Cstf1	NM_024199.1	AI788832; 1700057K18Rik
Cstf3	NM_145529.1	MGC6373; 4732468G05Rik; C79532
Mbl1	NM_010775.1
Exosc10	NM_016699.1	PM-Scl; Pmscl2; PM/Scl-100; RRP6; p4; p2; p3
Cebpg	NM_009884.2	Gpe1bp; C/EBP[g]; GPE1-BP; Ig/EBP; C/EBPgamma
Unc5c	NM_009472
Unc5a	NM_153131.1	mKIAA1976; Unc5h1
Apoc2	NM_009695.2	MGC117889
Apoc1	NM_007469.2
Ccar1	NM_026201
Ubp1	NM_013699
Rab27a	NM_023635.2	2410003M20Rik; 4933437C11Rik; 2210402C08Rik; ash
Accn1	NM_007384.1
Mllt3	NM_027326.3	D4Ertd321e; 2610012I03Rik; 2210011H10Rik; Af9; 3830408D16Rik
Yap1	NM_009534.1
Snrpd2	XM_133225.1
Tfdp1	NM_009361.1
Ercc3	NM_133658.1	Ercc-3; XPB
Scpep1	NM_029023.2	Risc; 4833411K15Rik; 2410018F01Rik; AI957256
Nupl1	NM_170591.1	1700017F11Rik; mKIAA0410
Clcnka	NM_024412.2	Clcnk1; CLC-K1; C75963
Clcnkb	NM_019701
Rhot1	NM_021536.5
Adcy4	NM_080435.1	KIAA4004; mKIAA4004
Adcy2	NM_153534.2	MGC47193; mKIAA1060
Gga3	NM_173048
Zfp629	NM_177226.4
Zf	NM_145151.1
Slc7a2	NM_007514
Gng13	NM_022422.3	1500031D04Rik; Ggamma13; AB030194
Sall4	NM_175303.2
Stx17	NM_026343
Garnl1	NM_019994.3
Slc17a8	NM_182959.2	Vglut3; BC042593
Slc17a7	NM_182993.1	AI851913; Vglut1; 2900052E22Rik
Slc17a2	NM_144836
Tacr3	NM_021382.2	Tac3r; Nk3r
Fsd1	NM_183178.1
Klf12	NM_010636
Mrpl12	NM_027204.2	Rpml12; MRP-L12; 0610034O11Rik; 1500031N16Rik
Klf16	NM_078477.1	BTEB4; AI843742; DRRF
Gpx3	NM_008161.1	AA960521; GPx
Agpat6	NM_018743.2	AW545732; AU041707; Tsarg7
D730048I06Rik	NM_026593.2
Prpf19	NM_134129.2	Snev; prp19 beta; D19Wsu55e; Prp19; PSO4; NMP200; AA617263; AL024362
Prpf18	NM_026045.3	2810441A10Rik
Mcl1	NM_008562.2	Mcl-1; AW556805
Gcm1	NM_008103.2
Mtap4	NM_008633.1	MAP4; Mtap-4; AA407148
Mtap7	NM_008635
Zfp445	NM_173364.3
Gria3	NM_016886
Pcdhb1	NM_053126.1	PcdhbA
Pcdhb6	NM_053131
Pcdhb4	NM_053129.3	Pcdhb5A; PcdhbD
Slc27a4	NM_011989.1	BB144259; FATP4
Olfr459	NM_146576.1	MOR120-1
Tas2r117	NM_207021.1	Tas2r17; T2R17; mt2r54; mGR17
Lu	NM_020486.1
Dazl	NM_010021.2	Tpx-2; Dazla; Tpx2; MGC107400
Soat1	NM_009230
Jtv1	NM_146165.1	MGC36346; MGC36522; AA407225; MGC37389; AA407136; MGC30261
Klhl6	NM_183390.1	MGC118659
Foxo6	NM_194060.1
Thap11	NM_021513.1	CTG-B43a; AB041579; CTG-B45d
Wsb1	NM_019653.2
Smap1	NM_028534.1
Mmp10	NM_019471.1
Mmp12	NM_008605
Tpo	NM_009417.2
Olfr524	NM_001011814.1	MOR103-14P
Aldoa	NM_007438.2
Gpsm3	NM_134116.1
Alk	NM_007439
Slc24a6	NM_133221.1	NCKX6; AF261233
Slc24a3	NM_053195.2	NCKX3
Nup43	NM_145706.1	AA409950; p42; 43kDa; 2610529I12Rik; 2610016K01Rik
Recc1	NM_011258.1	RFC140; 140kDa; Recc1; MGC96526; Alp145
Olfr352	NM_146940.1	MOR136-10
Olfr630	NM_147098.1	MOR17-1
Usp1	NM_146144.2	MGC25559
Usp3	NM_144937.2	MGC28886; AA409661; BC017156
Usp4	NM_011678.1	F730026I20Rik; mKIAA4155; Unp; KIAA4155
Usp7	NM_001003918.1	AU019296; AW548146; AA409944; Hausp; 2210010O09Rik; AA617399; C80752
Olfr1113	NM_207565.1	MOR264-25
Nr1d1	NM_145434.1
Top2a	NM_011623.1	Top-2
Nme4	NM_019731.1	5730493H09Rik; Nm23M4; NM23-M4; 2810024O08Rik; 2610027N22Rik
Fars2	NM_001039189.1	Fars1; 2810431B21Rik; 6720478K01Rik
Irf1	NM_008390.1	AU020929; Irf-1
Sec5l1	NM_025588.2	AI648199; Sec5; 2410030I24Rik; Sec5l1; RP23-213G18.3
Irf7	NM_016850.1
Rpl38	NM_023372.1
Rpl39	NM_026055.1	2810465O16Rik
Hat1	NM_026115.2	AA536933; Hat-1; 2410071B14Rik
Rpl35	NM_025592
Rpl31	NM_053257.1	MGC106651; MGC107628
Sfpq	NM_023603.1
Clk4	NM_007714.2	AI987988; C85119
Tacr1	NM_009313.2
Myf6	NM_008657.1
Cdk5r1	NM_009871.2	Cdk5r; p35; p25; D11Bwg0379e
Scd4	NM_183216.2
Phgdh	NM_016966.3	PGD; 3-PGDH; PGDH; 4930479N23; SERA; MGC113796; MGC117966; PGAD; A10; 3PGDH
Blvrb	NM_144923.2	MGC27866; MGC11726
Blvra	NM_026678.3
Fuca1	NM_024243.2	9530055J05Rik; Afuc; Fuca; 0610006A03Rik
Ddit3	NM_007837.2	chop; gadd153; CHOP10; CHOP-10
Olfr1020	NM_146580.1	MOR201-2
Perq1	NM_031408
Gtf2h3	NM_181410
Gtf2h1	NM_008186.2	p62; 62kDa; AW822074; AW743425; C77871
Eva1	NM_007962.2	Mpzl2; Eva
Zfp36l2	NM_007565.1
Arhgap1	NM_146124.2	B230365D05Rik; p50rhoGAP; MGC7050; MGC101942; C76222
Farsb	NM_011811.2	Farslb; Farsl; Frsb; Farsa; C76708
Efs	NM_010112.2
Vps16	NM_030559.2	MGC7352; 1810074M16Rik
Lin54	NM_172714.1	KIAA2037; mKIAA2037; AI461788; 4832414L08
Ncor1	NM_011308.1
Gtf2f1	NM_133801.1
Gtf2f2	NM_026816.1
Daf2	NM_007827
Lass4	NM_026058.2	Trh1; 2900019C14Rik
Lass5	NM_028015.2	AU045339; AW544927; Trh4; 2310081H14Rik
Olfr1331	NM_001011856.1	MOR259-3P
Ddx20	NM_017397.2	MGC159174; GEMIN3; dp103
Olfr1337	NM_146309.1	MOR259-10
Evi1	NM_007963.1	Evi-1; D630039M04Rik; Jbo
Stk35	NM_183262.1
Rassf2	NM_175445.3	AI852669; 9030412M04Rik; AW495050; 3830431H01Rik
Sdro	NM_027301.3	Rdhs; 1810054F20Rik; SDR-O
Zfp709	NM_145624.2	MGC28841; BC021921; HIT-40
Nras	NM_010937.2	AV095280; N-ras
Sf3a3	NM_029157.2
Kcnab2	NM_010598.2	I2rf5; F5; Kcnb3
Adcyap1r1	NM_007407
Pou3f1	NM_011141.1	Oct-6; Otf6; Scip; Tst1; Tst-1; Test1
Cct5	NM_007637.1	mKIAA0098; Ccte
Myt1	NM_008665.3	Nztf2; NZF-2b; NZF-2a; Nzf2; mKIAA0835
Ltb4r1	NM_008519.1	Ltb4r; BLTR; BLT1; mBLTR
Raly	NM_023130.1	AI663842; Merc
Pcdha11	NM_009960.1	A830022B16Rik; Cnr7; Crnr7
Tcfcp2l3	NM_026496
Hdac1	NM_008228.1
Litaf	NM_019980
Sfxn1	NM_027324.2	f; A930015P12Rik; 2810002O05Rik
Sh3kbp1	NM_021389.3	Ruk; AI447724; Seta; 1200007H22Rik; 5830464D22Rik; 1700125L08Rik
Setd8	NM_030241.2	AW536475; MGC117832; 2410195B05Rik; AA617402
St6gal1	NM_145933.2
Usp12	NM_011669.2
Wnt5b	NM_009525.2	Wnt-5b; AW545702
P2ry1	NM_008772.2	P2Y1
P2ry4	NM_020621.2	P2Y4; P2Y4R
Zfp521	NM_145492
Hs2st1	NM_011828.2	AW214369; Hs2st; mKIAA0448
Psme3	NM_011192.2
Ganc	NM_172672.2	9330160A12; mFLJ00088; FLJ00088; 5830445O15Rik
Ikzf5	NM_175115.4	MGC106439; PEGASUS; Zfpn1a5; 2610034F18Rik
Tecta	NM_009347.1	Tctna
Mbtd1	NM_134012
H2afx	NM_010436.2	Hist5-2ax; H2A.X; AW228881; H2ax
Mcm2	NM_008564.1	CDCL1; Mcmd2; BM28; AA959861; mKIAA0030; AW476101
Fadd	NM_010175.2	Mort1/FADD
Atp5g1	NM_007506.2
Atp5g3	NM_175015.1	MGC124584; 6030447M23
Zfp451	NM_133817.1	AI596398; Kiaa0576-hp; COASTER; 4930515K21Rik; 4933435G09Rik; mKIAA1702
Syk	NM_011518.1
Ipmk	XM_125641.3
Hmga1	NM_016660.1
Spry4	NM_011898.2	sprouty4; A030006O18Rik
Fgf13	NM_010200.2	Fhf2
Fgf17	NM_008004.2
Kcnn1	NM_032397
Skp1a	NM_011543.2	2610206H23Rik; 15kDa; p19A; 2610043E24Rik; EMC19; SKP1; Tceb1l; OCP-II; OCP2
Rras2	NM_025846.1	C86394; 2610016H24Rik; TC21
5430435G22Rik	NM_145509.1
Olfr310	NM_001011520.1	MOR227-6P
Man2b2	NM_008550.1	mKIAA0935
Pdyn	NM_018863.2	Dyn
Cd44	NM_001039150.1	AU023126; Ly-24; AW146109; HERMES; AW121933; Pgp-1
Rap1b	NM_024457.1
Rnf110	NM_009545.1	mel-18; Zfp144; Rnf110; Mel18
Foxn4	NM_148935.1
Zipro1	NM_011757
Rgr	NM_021340.2
Nefl	NM_010910.1	NF68; CMT2E; NF-L; AI847934; Nfl
Olfr532	NM_147026.1	MOR251-1
Olfr533	NM_001011815.1	MOR252-3P
Fbxl10	NM_001005866.1	E430001G17; KIAA3014; Fbl10; mKIAA3014; PCCX2; Cxxc2
Prkag3	NM_153745.1
Rap2b	NM_028712
Fbxl19	NM_172748
Gpsn2	NM_134118.1	D17Ertd178e; AI173355; A230102P12Rik; SC2; 2410016D23Rik
Csnk2a1	NM_007788.2	Csnk2a1-rs4; MGC102141
Scin	NM_009132.1	AW545522; adseverin
Dcamkl2	NM_027539.3	Click-II; AU044875; Dcamkl2; 6330415M09Rik
Zfp282	NM_146175.2
Dkk4	NM_145592.1
Nup37	NM_028334.1	2410003L22Rik; 2810039M17Rik
Rnf2	NM_011277.1	AU019207; AI326319; Ring1B; AI450156; dinG
Ptk2	NM_007982.1	FRNK; FAK; mKIAA4203; Fadk; KIAA4203
Mark4	NM_172279.1	C79806; Markl1; 2410090P21Rik
F2r	NM_010169.2	Cf2r; Par1; AI482343; ThrR; MGC28086
Olfr1106	NM_146752.1	MGC157528; MOR172-8_p; MOR172-6
Mark2	NM_007928.2	mKIAA4207; AU024026; Emk; KIAA4207; Par-1
Odc1	NM_013614.1	ODC; MGC103389
Snip1	NM_175246.2	2410133M08Rik
Tmem166	NM_145570.1	MGC37042; MGC25911; BC014699
1190005F20Rik	XM_355244.1
Tbc1d8	NM_018775
Hace1	NM_172473.1	A730034A22Rik; mKIAA1320; KIAA1320; BC025474; 1700042J16Rik
Tbc1d1	NM_019636
Krt1-18	NM_010664.1	Krt1-18; K18; CK18; Endo B
Pem	NM_008818.1
Dynll1	NM_019682.2	Pin; Dnclc1; DLC8
Adprtl2	NM_009632.2	Adprt2; C78626; PARP-2; Aspartl2; Adprtl2
Itgav	NM_008402.1	1110004F14Rik; 2610028E01Rik; CD51; D430040G12Rik
Ibtk	XM_135030.4
Mapk11	NM_011161.4	p38-2; DKFZp586C1322; Sapk2; Sapk2b; P38b; Prkm11; p38beta; p38beta2
Slc4a1	NM_011403.1	l11Jus51; Empb3; CD233; Ae1
Itgad	NM_001029872.1	Cd11d
Ube1x	NM_009457.2	Sbx; A1S9; AA989744; Ube-1
Mett11d1	NM_001029990.1	D14Ertd209e; 2310032K15Rik
Gpd1	NM_010271.2	Gdc1; AI747587; KIAA4010; mKIAA4010; Gdc-1
Mpdz	NM_010820.1
Itga9	NM_133721.1	D9Ertd428e; D130073C02; (alpha)9; 2610002H11Rik
Sap30	NM_021788.1	30kDa
Olfr1323	NM_146390.1	MOR216-1
Itga3	NM_013565.2	AA407068; CD49C
Itga5	NM_010577.2	Cd49e; Fnra
Olfr1325	NM_146398.1	MOR102-1
Slc4a8	NM_021530.1
Fkbp4	NM_010219
Cdk2	NM_016756.1
Tnfsf5	NM_011616.2	CD154; Cd40l; TRAP; gp39; IMD3; IGM; Ly62; HIGM1; Tnfsf5; T-BAM; Ly-62
Acadsb	NM_025826
Cdk8	NM_153599.2
Trip12	NM_133975.2
Fkbp8	NM_010223.1	Fkbp38; 38kDa
Vav3	NM_020505.1
Nkd1	NM_027280.2	9030215G15Rik; 2810434J10Rik
Olfr675	NM_001011848.1	MOR32-9P
Grit	NM_177379.2	KIAA0712; mKIAA0712; RICS; GC-GAP; p250GAP; p200RhoGAP
Adam2	NM_009618.1
Srgap3	NM_080448.3	D130026O08Rik; WRP; AI452337; Gbi; mKIAA0411; MEGAP; Arhgap14
Serpina1a	NM_009243
Schip1	NM_013928.2	SCHIP-1; Nf2ip
Taf9b	NM_001001176.1	Taf9l; BC066223
Txnl4b	NM_175646.2	AI595343; DLP; Dim2; D530025J19Rik
Fut10	NM_134161
C9	NM_013485.1
C3	NM_009778.1
Papola	NM_011112
M6pr	NM_010749.4
Edf1	NM_021519.1	0610008L11Rik; AA409425
Sulf1	NM_172294
Utx	NM_009483.1
Vcp	NM_009503.2	3110001E05; p97/VCP; p97; CDC48
Dnajc5b	NM_025489.2	1700008A05Rik
Wasl	XM_133026.3
Olfr1278	NM_146394.1	MOR245-11
Cacna1h	NM_021415.2
Wwp2	NM_025830.3	AA690238; 1300010O06Rik; AIP2; AW554328
Wwp1	NM_177327.3	8030445B08Rik; SDRP1; Tiul1; AIP5
Cacna1d	NM_028981.1	D-LTCC; Cacnl1a2; C79217; 8430418G19Rik; Cchl1a; Cchl1a2
Cdca3	NM_013538.3	2410005A12Rik; Grcc8; C8; Tome-1
Pcdh10	NM_011043.2	mKIAA1400; 6430521D13Rik; 6430703F07Rik
Npm1	NM_008722.1	MGC102162; NO38; MGC107291; B23
Usp22	NM_001004143.2	KIAA1063; AI427806; MGC91200; mKIAA1063; 9330200A01
Usp20	NM_028846.1
Kcne1	NM_008424.2	Isk; MinK; nmf190
Vax1	NM_009501.1	MGC130490
Arhgap8	NM_146061.4	Prr5; MGC32512; AU043908; C030017C09Rik; C78947
Cnih	NM_009919
Cd9	NM_007657.2
Grb10	NM_010345
Rassf3	NM_138956
Sall2	NM_015772.1
Med25	NM_029365.1	2610529E18Rik; X83308; ESTM2; 2610034E13Rik
Alas1	NM_020559.1	Alas-h; Alas-1; ALAS
Hoxd10	NM_013554.2	AI874987; Hox-5.3; AI385591; Hox-4.5
Htr3a	NM_013561.1	5-HT3
Ict1	NM_026729.1	1110002E03Rik; 1110001A02Rik
Siat8c	NM_009182.1
Rqcd1	NM_021383.3	Fl10; AI593551; 2610007F23Rik
Zfp467	NM_020589.1	EZI; AI426952; AB041616; 1190001I08Rik; AV017623; MNCb-3350
Slc5a1	NM_019810
Slc5a6	NM_177870.2
Adamts19	NM_175506.2
Uchl4	NM_033607.1
Uchl1	NM_011670.1	AW822034; R75593; C88048; PGP9.5; gad
Sybl1	NM_011515.1	VAMP-7; TI-VAMP
Tcfap2b	NM_009334.1
Mtch1	NM_019880.2
Crsp7	NM_027485.1	AI414941; AW495270; 5730493L18Rik
Crsp3	XM_358301.1
Gabra4	NM_010251.1
Cnot2	NM_028082.1	AA537049; AA959607; MGC115808; 2810470K03Rik; 2600016M12Rik; AW557563; C79650
Cnot7	NM_011135.2	Pop2; Caf1; AU022737
Eprs	NM_029735.1	Qprs; 2410081F06Rik; 3010002K18Rik; C79379
Crsp8	NM_026896.1	1500015J03Rik; D2Ertd434e; AA682045; 2310042P07Rik
Bai2	NM_173071.1
Ube2j2	NM_021402.4
Olfr320	NM_207230.1	GA_x6K02T2NKPP-730312-729392; RP23-128D9.8; MOR285-5
Gak	NM_153569.1	D130045N16Rik; MGC31204
Oprl1	NM_011012.2	MOR-C; LC132; XOR1; morc; Oprl; KOR3; ORL1
Mta2	NM_016664.1	MAG
Cxcr3	NM_009910.1
Nsd1	NM_008739
Cyp2j11	XM_131521.2
Slc6a3	NM_010020.2
Cd3z	NM_031162.1	4930549J05Rik; Cd3; CD3-zeta; T3z; CD3-eta; Cd3z; Cd3h; TCRk; Tcrz; AW552088
LOC381204	XM_355137.1
Sult4a1	NM_013873.3	2400007A17Rik; Sultx3; AI853543; BR-STL-1
Guca1a	NM_008189.2	GC-A; Guca1; mGCAP1; Gcap1
Csnk1d	NM_027874.1
Csnk1e	NM_013767.3	tau; CKIe; AI426939; AW457082; KC1epsilon; AI551861
Sra1	NM_025291.1	STRAA1; SRA; AA959952; Strra1
Oxsr1	NM_133985.1	Osr1; AW209236; mKIAA1101; 2210022N24Rik; 2810422B09Rik; AI462649
Atp5b	NM_016774.2
Olfr435	NM_146653.1	MOR261-5
Cd3e	NM_007648.1	T3e; CD3epsilon; CD3; AI504783
Olfr437	NM_146296.1	MOR261-11
Nup160	NM_021512.1
Olfr1489	NM_146635.1	MOR202-19
Zfand6	NM_022985.3	Za20d3; Awp1; 3110005P07Rik
Refbp2	NM_019484
Rpl10	NM_052835
Olfr1130	NM_146838.1	MOR264-4
Rai12	NM_018740.1
Rpa1	NM_026653.1	Rpa; 70kDa; 5031405K23Rik; AW557552; AA589576; RF-A; RP-A
Plk1	NM_011121.2
Olfr503	NM_001011527.1	MOR34-12; MOR34-8P
Setdb1	NM_018877.1
Klf13	NM_021366
Nisch	NM_022656.1
Hax1	NM_011826.1	HAX-1; mHAX-1s; SIG-111; Hs1bp1; Silg111
Dub1a	NM_201409.1
Elf2	NM_023502.1	2610036A20Rik; NERF; NERF-1A; NERF-2; EU32; NERF-1B; BB183398; AW111824; MGC102660; A230104O07Rik
Myst4	NM_017479
Birc1e	NM_010870.2	Naip-rs3; Naip5; Birc1e
Wnt2	NM_023653.3	Wnt-2; 2610510E18Rik; Mirp; Irp; Int1l1; Wnt2a; m-irp
Hk1	NM_010438
Slc26a1	NM_174870.2	Sat1
Slc26a4	NM_011867.1	Pds
Smarcd2	NM_031878.1	Baf60b; AW322457
Slc26a7	NM_145947
Hist1h1d	NM_145713
Magoh	NM_010760.1
Rab9b	NM_176971.1	9330195C02Rik; MGC130383
Sod2	NM_013671.2
Sod1	NM_011434.1	SODC; CuZnSOD; MGC107553; Ipo-1; Sod-1; B430204E11Rik; Ipo1; Cu/Zn-SOD
Rock1	NM_009071
Gpc3	NM_016697.2	OCI-5
Btbd14b	NM_025788.2	4930511N13Rik; Nac1; 2010001H03Rik
Dad1	NM_010015.1
Fbxw5	NM_013908.1
Socs3	NM_007707.2	EF-10; Cish3; SSI-3; SOCS-3; CIS3
Bbs1	XM_355129.1
Cstf2t	NM_031249.1	64kDa; C77975; tCstF-64
Pard6b	XM_141543.1
Gdf5	NM_008109
Cbr2	NM_007621.1	MLCR
Tarbp2	NM_009319.1	Prbp
Nr1h5	NM_198658.1	MGC141184; Fxrb
Olfr389	NM_147009.1
Exoc7	NM_016857
Bcl2l13	NM_153516.1
Bcl2l12	NM_029410.1	Bcl-L12; 5430429M05Rik; Bcl2-L12; 2810475P17Rik
Gldc	NM_138595.1	D030049L12Rik; D19Wsu57e
Acbd3	NM_133225.1	GOLPH1; Gocap1; D1Ertd10e; 8430407O11Rik; 60kDa; Pap7; GCP60
Ccr4	NM_009916.1	Cmkbr4; Sdf1r; MGC151418; LESTR
Nfatc2ip	NM_010900
Ccr9	NM_009913.2	GPR-9-6; Cmkbr10
Evx2	NM_007967.1
Rrh	NM_009102.3
Ampd1	NM_001033303.2	AI553520; Ampd-1
Snrpa1	NM_021336.3	MGC25531; U2snRNP-A'; 1500015N06Rik; MGC6298
Bhlhb2	NM_011498.2	Clast5; Stra14; Dec1; Stra13; C130042M06Rik; CR8; Sharp2
Tomm20	NM_024214
Tomm22	NM_172609
Irx5	NM_018826.2
Prkg1	NM_011160
Dpm2	NM_010073.2	R75484; AW557993
Irx2	NM_010574.2	MGC103290; IRX6
Lypla3	NM_133792.2	ACS; Lpla2; C87498; LLPL
Pgm3	NM_028352.2	C77933; BB187688; PAGM; Pgm-3; 2810473H05Rik
Chaf1a	NM_013733.2	AL024058; AL023013; CAF-1; Cac1p
Chaf1b	NM_028083.1	CAF1P60; MPHOSPH7; 2600017H24Rik; CAF1A; CAF-Ip60; CAF1; C76145
Phox2a	NM_008887.1	Arix; Pmx2; Phox2; Pmx2a
Hmg20a	NM_025812.2	Ibraf; 1200004E06Rik; 5730490E10Rik
Olfr980	NM_147106
Olfr982	NM_146854.1	MGC129255; MOR223-4
Rnf12	NM_011276.2
Cacnb3	NM_007581.1
Fzd8	NM_008058.1	mFZ8; Fz8
Slc9a3r1	NM_012030.1
Nr2f1	NM_010151.1
Nr2f2	NM_009697.2
Olfr95	NM_146513.1	MOR263-6
Olfr96	NM_146514.1	MOR121-1
Olfr91	NM_182714.1	MOR256-20; bM573K1.3
Kif3a	NM_008443.2
Trub2	NM_145520.2	G430055L02Rik
Zfp503	NM_145459.3	Nolz1; AI181838; B830002A16Rik
Gababrbp	NM_178394.2	Gababrbp; C330021K24Rik; Marlin-1; 5830437M04Rik
Usp33	NM_133247.2	AA409780; 9830169D19Rik; Vdu1
Pcqap	NM_001040683.1	Pcqap; AW536074; A230074L19Rik
Xpo4	NM_020506.1	B430309A01Rik; mKIAA1721
Nola1	NM_026578.1	GAR1; AI326794; AA409823; C430047J18Rik
Nola3	NM_025403.1	NOP10; 1110036B12Rik; NOP10P
Pard6g	NM_053117.2	Par6a; 2410049N21Rik
H47	NM_024439.2
Hrh4	NM_153087.1	H4R; GPCR105; HH4R; GPRv53; H4; AXOR35; MGC130500; BG26
Ppp1r15b	NM_133819
Padi6	NM_153106.1
Mnat1	NM_008612.1
Qrsl1	XM_125586.2
Fdps	NM_134469
Kcnh7	NM_133207.1
Copz2	NM_019877.1	1110012D12Rik; zeta2-COP
Lyl1	NM_008535.1
Rasl11b	XM_355606.1
Kcnh2	NM_013569.1	ERG1; AI326795; LQT; merg1b; Lqt2; M-erg; Merg1; merg1a
Tnfrsf10b	NM_020275.3	TRICKB; TRAIL-R2; DR5; TRICK2B; Ly98; TRAILR2; Killer/Dr5; TRICK2A; MK; KILLER
Cnot6l	NM_144910
Fnta	NM_008033.2	FTA
Fntb	NM_145927.1
Rdh7	NM_017473.1	CRAD2; AI194929
Zfp473	NM_178734.2	4932441F21; D030014N22Rik
Biklk	NM_007546.1
Neud4	NM_013874
Sec61g	XM_122171.1
Rbm38	NM_019547.1	Rnpc1; Seb4l; Seb4
Kctd10	NM_026145.2	AW536343; C87062; MGC11654
Faf1	NM_007983.2	AA408698; Fam; Dffrx
Nap1l1	NM_015781.2	AA407126; AI256722; D10Ertd68e; NAP-1
Plrg1	NM_016784.2	C80566; AA958940
Nap1l4	NM_008672
Tiam1	NM_009384.1	D16Ium10; AI847750; D16Ium10e
Pcdhb8	NM_053133.1	PcdhbH; Pcdhb5C
Fgf8	NM_010205.1	Fgf-8; MGC59627; Aigf
Fgf6	XM_485825
Olfr120	NM_146631.1	MOR263-3
Cd28	NM_007642.2
Cd27	NM_001033126.2	S152; Tnfrsf7; Tp55
Olfr508	NM_146773
Oprk1	NM_011011.1	KOR-1; KOR; MGC151172; R21; Oprk2
Itgb1bp1	NM_008403.2	AU019480; bodenin; AI449260
Rasa1	NM_145452
Ncoa6ip	NM_054089.2
Bid3	NM_007545.1
Arl6ip1	NM_019419.1	AU042858; C85138; mKIAA0069; Aip-1; AL022945; ARMER; Arl6ip; AIP-6
Slc35b1	XM_128634.4
Pten	NM_008960
Olfr192	NM_207549.1
Reln	NM_011261
Rela	NM_009045.2
Ctcfl	NM_001081387.1	Boris
Prmt3	NM_133740.1	2010005E20Rik; AL033309; Hrmt1l3; 2410018A17Rik
Dhodh	NM_020046
Prmt6	NM_178891.4	BB233495; Hrmt1l6; AW124876
Six1	NM_009189.1	BB138287
Plod3	NM_011962.2	AI414586; LH3
Habp2	NM_146101.1	MGC28705; AI035669; HABP; PHBP; HGFAL
Map3k6	NM_016693.3	MGC159280; MAPKKK6
Fiz1	NM_011813.2	MGC117900; AI790204; FLJ00416; mFLJ00416
Ltf	NM_008522.2	N lobe; Lf; MMS10-R; Ms10r
Klk7	NM_011872.2	SCCE; Prss6
Ltk	NM_008523.2
Frg1	NM_013522.1
Zbtb1	NM_178744
Hhex	NM_008245.2	Prhx; Prh; Hex
Rab5c	NM_024456
Rfx5	NM_017395
Cpa1	XM_284174.1
Rfx1	NM_009055.2	AI385641; AI047719
Maf1	NM_026859.2	AU042856; 1110068E11Rik
Pak4	NM_027470.2
Myd88	NM_010851.2
Pak1	NM_011035
Pak3	NM_008778.1
Pus1	NM_019700.2
Pus3	NM_023292.2	5730412F04Rik; 2610020J05Rik
Ppgb	NM_008906.2
Olfr1019	NM_147015.1	MOR180-1
Dgkb	NM_178681.3	90kda; mKIAA0718; DGK-beta; C630029D13Rik; DAGK2; 6430574F24; DGK
Zcwcc3	XM_128334
Elf3	NM_007921.1	jen; ESX; ESE-1
Olfr1012	NM_146568.1	MOR213-6
Sh3bp5	NM_011894
H3f3b	NM_008211.2
Pop5	NM_026398.2	AW049989; 2700077E03Rik; 1500019J17Rik; Rnasep3
Olfr1495	NM_146344.1	MOR266-9
Olfr1494	NM_146990.1	MGC123672; MGC123731; MOR266-1; MGC123732
Bat8	NM_145830.1	NG36; Bat8; D17Ertd710e; G9a
Il7r	NM_008372.3	IL-7Ralpha; CD127; MGC107557
E2f2	NM_177733.2	E130207A07
E2f1	NM_007891.1	mKIAA4009; KIAA4009; E2F-1
Elys	NM_026375
Eif4g2	NM_013507.2
Indo	NM_008324.1	Ido
Olfr1302	NM_146889.1	MOR248-3
Gfi1	NM_010278.1	Pal-1; Pal1; AW495828
Olfr1309	NM_146447.1	MOR245-5; MGC157601
Rhog	NM_019566.2	Sid10750; Arhg
Anln	NM_028390.1	C78101; 1110037A17Rik; 2900037I21Rik; Scraps; ANILLIN
Adra2a	NM_007417
Adra2c	NM_007418.2	alpha2-C4; Adra-2c; [a]2C; alpha2C
Akap12	NM_031185.1
Hlf	NM_172563.2
B4galt3	NM_020579.1	9530061M23Rik; R74981; ESTM6; AW125175; ESTM26; AA104562
Rhod	NM_007485.2	Rho; RhoM; Arhd; AI326383; RhoHP1
Ehmt1	NM_172545.1	D330003E03; mKIAA1876; 9230102N17Rik; Eu-HMTase1
Aars	NM_146217
Mif	NM_010798.2	Glif; MGC107654; GIF
V1rb1	NM_053225.1	V1RA5; VN2; MGC130072
Grim19	NM_023312
Herc3	NM_028705.2	5730409F18Rik; mKIAA0032; MGC30404; AI646603
Herc2	NM_010418.1	D15F32S1h; mKIAA0393; KIAA0393; jdf2; rjs; D7H15F32S1; D7H15F37S1
Herc4	NM_026101.2	9530080M15Rik; 1700056O17Rik; mKIAA1593; 4921531D01Rik
Mmp8	NM_008611.2	BB138268
Mmp9	NM_013599.2	MMP-9; Clg4b; protease; pro-MMP-9; zymogen; B/MMP9; AW743869
Mmp2	NM_008610.1
Rab8b	NM_173413.2	D330025I23Rik; 5930437D16
Ncaph	NM_144818.1	MGC38424; mKIAA0074; HCAP-H; A730011O11Rik; Brrn1
Tmem38b	NM_028053.1	AV051057; 1600017F22Rik; AA437809; D4Ertd89e; TRIC-B; mg33b
Gtpbp3	NM_032544.2
Elmo2	NM_207705.1	CED-12; mKIAA1834; 1190002F24Rik
Capza3	NM_007605.2	Cappa3; Tex8; Gsg3
Pgd	NM_025801.1
Agps	NM_172666.2	9930035G10Rik; 5832437L22; ADHAPS; ADAP-S; ADPS; ALDHPSY; AW123847; ADAS
Sf4	NM_027481.1
Gli3	NM_008130
Rabggta	NM_019519.1
Igf2	NM_010514.1
1500035H01Rik	NM_023831
Cdh12	NM_001008420.1	CDHB; MGC92959
Lrba	NM_030695.1
Il8ra	NM_178241.1
Chm	NM_018818.2	Rep-1
Dnmt3l	NM_019448.2	D6Ertd14e; ecat7; MGC102308
Olfr64	NM_013617.2	5'[b]2; ORL533; MOR1-1; 5'beta2; MOR1-2
Acly	NM_134037.2	AW538652; A730098H14Rik
Olfr68	NM_013620.1	MOR22-3; 3'beta2; 3'[b]2
Pld1	XM_130807.1
Kcng1	NM_001081134.1	RP23-391M18.5
Rangap1	NM_011241.3	mKIAA1835; Fug1; C79654
Nfyc	NM_008692.3
Zfp37	NM_009554.3	Tzn; Zfp-37; AV042165
Srp14	NM_009273.2
Atp6v0d1	NM_013477.2	Vma6; P39; Atp6d; AI267038; Ac39; VATX
Gzmd	NM_010372.1	Ctla-5; CCP5; Ctla5
Gzmc	NM_010371.1	CCP2; AI323531; Ctla-5; Ctla5
Gzmk	NM_008196.1
Polr2e	XM_282920.1
Polr2g	NM_026329.1	2410046K11Rik; C76415; A230108L04Rik
Fshr	NM_013523.2	FSH-R
Htr1f	NM_008310.2	Htr1eb
Pbx2	NM_017463.1	G17; AU043397
Polr2h	NM_145632.1	MGC8248; MGC103049
Polr2j	NM_011293.1	Rpo2-4; Polr2i; Rpb11a; 14.5kDa
Smc1a	NM_019710.1	SMCB; KIAA0178; mKIAA0178; Smc1; SB1.8; Smc1l1; Smc1alpha; 5830426I24Rik
Ptgs1	NM_008969.1
Uts2r	NM_145440.1	Gpr14; UTR; UTR2
Cfh	NM_009888.2
Stat5a	NM_011488.2	STAT5; AA959963
Skil	NM_001039090.1	SnoN2; sno; 9130011J04Rik; sno-dE3; Skir; SnoN
Fvt1	NM_027534.1	6330410P18Rik
Rbm28	NM_026650
Asb12	NM_080858.1	Asb-12; 2310036C05Rik; MGC130200
Gabpb1	NM_207669
Clock	NM_007715.4
Thrb	NM_009380.1
Olfr1167	NM_146294.1	MOR174-16
Perp	NM_022032.1	THW; 1110017A08Rik; KRTCAP1; KCP1; PIGPC1
Rnf25	NM_021313.1	AO7; 0610009H16Rik
Zfp316	NM_017467.1
Gspt1	NM_146066.1	G1st; Gst-1; AV307676; MGC36230; AI326449; C79774; MGC36735
Fbxo46	NM_175530.2	20D7-FC4; 4932704E22Rik; Fbxo34l
Olfr482	NM_146733.1	MOR204-14
Fbxo42	NM_172518.2	6720460I06Rik; mKIAA1332
Eif2ak3	NM_010121.1
Trhr2	NM_133202.1
Ube2d2	NM_019912.1	Ubc2e; ubc4; 1500034D03Rik
Ube2d1	NM_145420.1	UBCH5; MGC28550
Camkk2	NM_145358.1	6330570N16Rik; mKIAA0787; AW061083
Slc25a13	NM_015829.1
Il2ra	NM_008367
Accn3	NM_183000.1	ASIC3; AW742291; TNAC1; SLNAC1; DRASIC
Cspg4	NM_139001.1	AN2; NG2; 4732461B14Rik
Nudc	NM_010948.1	Silg92; SIG-92
Sav1	NM_022028.1
Katna1	NM_011835.1
Tbx5	NM_011537
Scn4a	NM_133199.1	Nav1.4; mH2
Stk38l	NM_172734.2	B230328I19; Ndr2; 4930473A22Rik; Ndr54
Kctd3	NM_172650.2	4930438A20Rik; E330032J19Rik; NY-REN-45; 9330185B06
Kctd2	NM_183285.1
Olfr450	NM_146445
Kctd4	NM_026214.2
Cadps2	NM_153163.2
Pla2g12a	NM_023196
Zfp276	NM_020497
Itgb4bp	NM_010579.1	AA408895; eIF6; imc-415; 1110004P11; p27BBP
Scml4	NM_172938.2	mFLJ00197; MGC49264; 9330161D17
Wsb2	NM_021539
Dixdc1	NM_178118
Olfr298	NM_001011751.1	MOR219-4
Tesk2	NM_146151.2	MGC29168
Olfr1154	NM_146647.1	MOR173-2
Olfr1312	NM_146362
Olfr676	NM_147095.1	MOR32-1
Rb1	NM_009029.1	Rb; Rb-1; pRb
Ldb1	NM_010697.1	CLIM2; NLI
Arpc5	NM_026369.1	165kDa; 5830443F10Rik; p16-Arc
Dcp1a	NM_133761.2	1110066A22Rik; D14Ertd817e; Mitc1; 4930568L04Rik; AU019772; SMIF
Itpr2	NM_019923.2
Dusp14	NM_019819.2	D11Ertd395e; MKP-L; Mkp6; 2310042C07Rik; 1110014C10Rik
Itpr1	NM_010585.2	Itpr-1; IP3R1; InsP3R; opt; Ip3r; P400; Pcp-1; D6Pas2; Pcp1
Dusp10	NM_022019.2	2610306G15Rik; MKP-5; AI158871
Mcfd2	NM_176808.2	1810021C21Rik; LMAN1IP; F5F8D; Sdnsf
Olfr702	NM_146597.1	MOR260-4
Olfr701	NM_028910.1	MGC123418; 4932441H21Rik; MOR283-1; 4933433E02Rik
Pax4	NM_011038.1	Pax-4
Pax2	NM_011037.2	Pax-2
Pfkfb2	NM_008825
Txnl4	NM_178604.3	U5-15kDa; U5-15kD; D18Wsu98e; Dim1
Pip5k2c	NM_054097.2
Ank2	NM_178655
Pip5k2a	NM_008845.2
Camta2	NM_178116.2
Ate1	NM_013799.2	AI225793; AW547406
Hist1h3d	NM_178204
Hist1h3e	NM_178205.1	H3-f
Cul1	NM_012042.3
Cul2	NM_029402.1	mKIAA4106; AI327301; 4932411N15Rik; KIAA4106; 1300003D18Rik
Cul3	NM_016716
Taar3	NM_001008429.1
Taar2	NM_001007266.1	Gm224; Gm225; Tarr2; Gpr58
Vcl	NM_009502
Gdd1	NM_177694.2
Capn6	NM_007603.2
Ptp4a2	NM_008974.2
Igf2bp3	NM_023670.2	AL022933; 2610101N11Rik; IMP-3; AA522010; Neilsen; AU045931; mimp3; Koc13; IMP3
Eef1b2	NM_018796.2	Eef1b; 2810017J07Rik
Cyp2b20	NM_009999
Bcl2l10	NM_013479.1	Diva; AA420380; C85687; AU023065; Boo
Ecd	NM_027475.1	5730461K03Rik; Hsgt1
Hnrpdl	NM_016690.2	hnRNP-DL; AA407431; JKTBP; D5Ertd650e; D5Wsu145e; AA959857
Leprel1	NM_173379
Eif4e1b	NM_001033269.2	AA473955; Gm273; Eif4eloo
Cdh1	NM_009864.1
Cdh5	NM_009868.3	VEC; CD144; VE-Cad; 7B4; AA408225
Exoc8	NM_198103
Guca1b	NM_146079.1	BC018258; GCAP2; MGC36472
Dcn	NM_007833.1
Tas2r136	NM_181276.1	mt2r52; Tas2r36
Tas2r137	NM_001025385.1	mt2r41; T2R37
Hyal3	NM_178020.2
Plk2	NM_152804.1	Snk
Akt1s1	NM_026270.1	Lobel; PRAS40; AI227026; Lobe; 1110012J22Rik
Olfr859	NM_146526.1
Olfr1208	NM_146778.1	MOR225-4
Timm17a	NM_011590.1	17kDa; mTim17a
Paf53	NM_022811
Myh9	NM_022410.1
Trp53bp1	NM_013735.2	m53BP1; MGC100303; 53BP1
2010001M09Rik	NM_027222.1	MGC73549; AV064572
1110018G07Rik	NM_178065.3	AI649076; mKIAA0317; AW610792
Mogat2	NM_177448.3	DGAT2L5; Mgat1l; MGAT2
Tnfsf13b	NM_033622
Zcrb1	NM_026025.1	Madp-1; 2700088M22Rik
Pdlim1	NM_016861
Tmem23	NM_144792.2
Prdm4	NM_181650.2	SC-1; 1700031E19Rik; 2810470D21Rik; AW552272
MAp19	XM_358353.1
Pcsk9	NM_153565.1	AI747682; HCHOLA3; FH3; AI415265; MGC47409; Narc1
Rab5a	NM_025887.2	AI663973; AU021172; 2410015H04Rik
Pnrc2	NM_026383.1	MGC11707; D4Bwg0593e; 0610011E17Rik
Ddr1	NM_007584.1
Card15	NM_145857
Creb3l4	NM_030080.1	Tisp40alpha; mJAL; CREB4; JAL; 1700012K17Rik; Atce1; CREB3; Tisp40beta; AV258827; 5330432F22Rik; AIBZIP; TISP40; AV040530
Snx26	NM_178252.2	AW324378; TCGAP
Snx24	NM_029394.2	2810011K15Rik; AI451341; 5730433I16Rik
Snx25	XM_134171.3
Bub1	NM_009772.1	C80208; AL022991; Bub1a; D2Xrf87
Rad18	NM_021385
Mrpl43	NM_053164.2
Ablim2	NM_177678.3
Mrpl49	NM_026246.1	Nof1; 4833419D18Rik
Olfr731	NM_146363.1
Kcna4	NM_021275.2	MGC124445; Kv1.4
Fa2h	NM_178086.2	FAAH; Faxdc1; G630055L08Rik
Dppa3	NM_139218.1	2410075G02Rik; MGC130308; PCG7; MGC117617; MGC130309; Stella; PGC7
Rbmy1a1	NM_011253.1	RBM; Rbm1
Zfp46	NM_009557.1
Gata1	NM_008089.1	Gf-1; Gata-1
Atp5c1	NM_020615
Kcnj6	NM_001025590.1	KCNJ7; BIR1; KATP2; weaver; Kir3.2; wv; GIRK2
Cd164	NM_016898.1
Fgd6	NM_053072.2	Etohd4; ZFYVE24; AA123052
Ptgdr	NM_008962.2	PGD; DP
Lgals1	NM_008495.1
Lgals7	NM_008496.4	Galectin-7; MGC151215; MGC151217
Hif3a	NM_016868.1	MOP7; Ipas
Supt6h	NM_009297
Onecut1	NM_008262
Arnt	NM_009709
Srpk1	NM_016795.2	AU017960
Nfe2l1	NM_008686.2	TCF-11; TCF11; LCR-F1; AA408798; AW212678; NRF1; Lcrf1
Nedd8	NM_008683
Nedd9	NM_017464.2	E230025G09Rik
Nspc1	NM_197992.1	Nspc1; 2010002K04Rik; AU024121
Zfx	NM_011768.1
Nme5	NM_080637
Nedd1	NM_008682.1
Grina	NM_023168.2
Stxbp1	NM_009295.1	nsec1; Rb-sec1; AI317162; Sxtbp1; Munc-18a; AI326233; Ms10g; N-sec1; MMS10-G; Unc18h; Munc18-1
Snapc1	NM_178392.2
Foxj1	NM_008240.1
Foxj3	NM_172699.2	mKIAA1041; C330039G02Rik; DKFZp761E2211
Irf5	NM_012057.1	mirf5; AW491843
Ube2e2	NM_144839.1	MGC28917; BC016265
Ihh	NM_010544.2
Med18	NM_026039.2	2810046C01Rik
Slc25a28	NM_145156.1	Mfrn2; Mrs3/4; 2210403D18Rik
Ywhag	NM_018871.2	14-3-3gamma; D7Bwg1348e
Ywhae	NM_009536.2	AU019196
Srfbp1	NM_026040.2	2810036K01Rik; p49/STRAP
Mamdc2	NM_174857.1	1200015L10Rik; AI591564
Prkdc	NM_011159.1
Bop1	NM_013481.1	D18861; AW146150; Erb1p; Kiaa0124; mKIAA0124; AU020183
Myo9b	NM_015742.1
Ece1	NM_199307
Prtn3	NM_011178.2	mPR3
Alpk3	NM_054085.2	D330016D04; Midori; MAK; KIAA1330; mKIAA1330; AW319487
Olfr272	NM_146839.1	MGC157594; MOR262-7
Hibadh	NM_145567.1	AI265272; 6430402H10Rik
Aes	NM_010347.2	Grg; Grg5; AL024115
Gba	NM_008094.3
Olfr661	NM_146748.1	MOR40-4
Npepl1	NM_213733.1	BC023239; C85514; mKIAA1974
Sh3glb1	NM_019464.1
Abcc9	NM_021043.1
Rpl41	NM_018860.2	1810055P16Rik
Mad2l1bp	NM_025649.1	Mad2lbp; CMT2B; CMT2A; AW550977; 2510031P20Rik; C76045; AU018945; 0610009D16Rik; mKIAA0110; KIAA0110
Tlk1	NM_172664.2	4930545J15Rik
Tlk2	NM_011903.1	PKUalpha; Tlk
Bcas2	NM_026602.1
Cggbp1	NM_178647.2	AA960172; AL023996; AW045841
Rabgef1	NM_019983.2	Rabex5; Rin2; Rab5ef
Bcat2	NM_009737.1	Bcat-2; Eca40
Etf1	NM_144866.3	ERF; TB3-1; MGC18745; ERF1; D6Ertd109e; SUP45L1; AI463371
Cib1	NM_011870.2	Cibkip; Kip; Prkdcip
Cmklr1	NM_008153
Itlnb	NM_001007552.1	Itln2
Il19	XM_283649.1
Olfr716	NM_146604
Aire	NM_009646.1	MGC123375; MGC123374
Riok3	NM_024182.2
Npas3	NM_013780.1
Npas2	NM_008719
Npas1	NM_008718.1	MOP5
Il17	NM_010552.2	Il17; Ctla8; Ctla-8
Phf5a	NM_026737.1
Ppid	NM_026352.2
Gpr3	NM_008154.1
Gpr1	NM_146250.1	MGC41704
Nr6a1	NM_010264.2	Gcnf; RTR; NCNF; 1700113M01Rik
Ubd	NM_023137.2	FAT10
Csf3r	NM_007782.1	MGC141472; Csfgr; G-CSFR; Cd114; MGC141473
Thoc3	NM_028597.1	2410044K02Rik; AL033344
Zc3h12a	NM_153159.1	BC036563; MCPIP; MGC41320
Thoc4	NM_011568.1	ALY; REF1; Refbp1
Ubl5	NM_025401.1
Vrk3	NM_133945.1	AI428238
Ssx2ip	NM_138744.2	Adip; AU014939; AU042321
Ywhab	NM_018753.3	1300003C17Rik; 14-3-3 beta
Gmcl1	NM_011818.2	2810049L19Rik; Gcl; mglc-1
Cugbp2	NM_010160.1
Eps8l1	NM_026146.2	DRC3; 2310051G19Rik; 4632407K17Rik; EPS8R1; AW060268
Tax1bp3	NM_029564
Olfr1364	NM_146540.1	RP23-298F22.8; MOR256-13; MGC157552
Chd8	NM_201637.1
Ahrr	NM_009644.1
Nob1	NM_026277.1	MGC144650; Nob1p; 1700021I09Rik; Psmd8bp1; MGC118441; MGC144649; ART-4
Bhmt2	NM_022884.1	D13Ucla2; C81077
Slco2b1	NM_175316.2	AI060904; AI852653; Slc21a9; MGC106224; OATP-B
Nrbf2	NM_001036293.2
Ipo13	NM_146152.2	Ranbp13; Kap13; Imp13; MGC18698
Atp10d	NM_153389.2	D5Buc24e; MGC37731; 9830145H18Rik; ATPVD
Psap	NM_011179.2	SGP-1; AI037048
Gdi3	NM_008112.2
Fthfd	NM_027406.1	Fthfd; 1810048F20Rik
2610101N10Rik	NM_026476.1
Spop	NM_025287
Olfr1211	NM_001011804.1	MOR233-16P; MOR233-21
Tbrg4	NM_134011.1	Cpr2; TB-12; AA408001; mKIAA0948; AI527316; AA120735; R74877; 2310042P22Rik
Olfr1216	NM_146893.1
Gpr26	NM_173410.1	9630036A11Rik; A730021D22
Rpp21	NM_026308.1	0610037N01Rik
Stk24	NM_145465.1
Gtf2a2	NM_199151.1
Msx1	NM_010835.1
Otub1	NM_134150.1
Thrap4	NM_011869.2	Thrap4; R75526; AW547152; DRIP100; Trap100; Pparb2; D11Ertd307e; Gse2; Pparbp2; AU040102; 911GSE; KIAA0130
Thrap6	NM_027212.1	1810038N03Rik; TRAP25; 2510044J04Rik
Rpp25	NM_133982.1	MGC102363; AI851155
Rab35	NM_198163.1	RAB1C; H-ray; 9530019H02Rik; RAY; AU040256
Pum1	NM_030722
Nr2e1	NM_152229.1	Mtll; TLL; fierce; Tlx; Mtl1; XTLL; frc
Pin1	NM_023371.2	0610025L01Rik; D9Bwg1161e
Pacsin1	NM_011861.1	A830061D09Rik; syndapin; H74; mKIAA1379
Cyp2d10	NM_010005.2	AI303445; Cyp2d; P450-2D
Fzd3	NM_021458.1	AU020229; Fz3
Dicer1	NM_148948.1
Dnajc4	NM_020566.1	2010301J22Rik; Hspf2; Mcg18
Ninj2	NM_016718.1
Kcnk13	NM_146037.1	MGC31053; Gm1685; Gm1570; BB085247; F730021E22Rik
Ebp	NM_007898.2	Td; Pabp; AI255399; mSI
Spc18	NM_019951.1	18kDa; Sec11l1; Spc18; Sid2895p; 1810012E07Rik; sid2895
Timm8a1	NM_013898.1	Fci-12; Ddp1; Tim8a; Timm8a; DXHXS1274E
Myb	NM_010848.2
Tgfa	NM_031199.1
Masp1	NM_008555.1	Masp1/3; CCPII; Crarf; AW048060
Olfr1186	NM_146530.1	MOR230-5
Mars	NM_001003913.1	MTRNS; MetRS; MGC90747
Psmb7	NM_011187.1	MC14; AU020723
Psmb4	NM_008945.1
Psmb3	NM_011971
Psmb1	NM_011185
Smg7	NM_001005507.1	9430023P16Rik; mKIAA0250; MGC91209
Smg6	NM_001002764.1	AI317223; RP23-143A14.6; AU041178; MGC7717
Gtf2a1lf	NM_023630.1	1700011N16Rik; Alf
Srp72	XM_132143.3
Kcnk9	NM_001033876.1	Task3
Grik4	NM_175481.2	6330551K01Rik; KA1
Fndc3	XM_127837.2
Samd4	NM_001037221.1	1700111L17Rik; Smaug; 4933436G17Rik; 1700024G08Rik
Hist1h2ao	NM_178185.1
Hist1h2an	NM_178184.1
Tnrc6c	NM_198022.2	9930033H14Rik; mKIAA1582
Hist1h2ah	NM_175659.1	RP23-9O16.9
Stk6	NM_011497.2
Acn9	NM_001077713.1	4933430A16Rik; 0610005M07Rik
Hist1h2ad	NM_178188.3
Lepre1	NM_001042411.1	Gros1; 2410024C15Rik
Dbr1	NM_031403.1
Zyx	NM_011777.1
Hist1h2ab	NM_175660.1
Usp39	NM_138592.1	SAD1; AA408960; D6Wsu157e; AI894154; CGI-21
Egr3	NM_018781
Egr1	NM_007913.2
Me2	NM_145494
Catnal1	NM_018761.2	C86009; AW545119; AI616177; Catnal1; ACRP
Ndufa1	NM_019443.1
Jun	NM_010591.1	c-jun; Junc; AP-1
Ndufa9	NM_025358.1	1010001N11Rik
Krr1	NM_178610.2	AI255219; 2610511F02Rik; D10Ertd773e; AI428520; Hrb2
Ropn1l	NM_145852
Pycard	NM_023258.3	TNS1; masc; Asc; TMS-1; 9130417A21Rik; CARD5
Adk	NM_134079.1	AI255373; Ak; MGC6593; 5033405D03Rik; AI987814; 2310026J05Rik
Rasd1	NM_009026.1	Dexras1
Zfp339	NM_026924.2
NE	NM_015779
Gpbp1	NM_028487.2	mGPBP; Gpbp; AU019836; D230035M11Rik; 1700034P14Rik
Adam32	NM_153397.1
Suz12	NM_199196.1	mKIAA0160; AU016842; RP23-253E9.4; KIAA0160; D11Ertd530e; AW536442; 2610028O16Rik; AI195385
Gmip	NM_198101.1	5031419I10Rik
Rnf141	NM_025999.1
Nfatc2	NM_001037177.1	NFAT1-D; NFAT1; AI607462; Nfatp
Bag1	NM_009736.1	Rap46
Bag4	NM_026121.1
Celsr1	NM_009886.1
Vdac3	NM_011696.1	MGC102096
Surb7	NM_025315.1	D19234; D6Ertd782e; 0610007L03Rik; AI449604; Srb7
Insrr	NM_011832.1	IRR
Zfp251	NM_001007568.2	MGC69913; 9130001M19Rik; AV339307
Tbc1d13	NM_146252.1	BC025586; 2600014A06Rik; MGC38260
Tbc1d15	NM_025706.2	AU022358; AW557774; 4432405K22Rik; AU023730
Epgn	NM_053087.1
Rps27l	NM_026467.1	1810034D23Rik
Tmem8	NM_021793.1	M83; AW490096
D8Ertd531e	NM_033560
Mrgpra8	NM_207536.1	MrgA8
Gpr103	NM_198192.1
Ndufa10	NM_024197
Mrgpra3	NM_153067.1	Mrga3
Mrgpra1	NM_153095.1	MrgA1
Olfr273	NM_146824.1	MOR262-8
Fbxo6b	NM_015797.1
Olfr270	NM_146607.1	MGC157524; MOR262-9
Rps26	NM_013765.1
Rps27	NM_027015.1	3200001M24Rik
Rps24	NM_011297.2	MGC107549
Olfr492	NM_146497.1	MOR204-18
Rps20	NM_026147
Rps21	NM_025587.1
Olfr1179	NM_146917
Igf2bp2	NM_183029.1	IMP-2; Imp2; C330012H03Rik; Neilsen
Dhtkd1	XM_140800.3
Tll2	NM_011904.1
Slc38a1	NM_134086.2	AU015942; AA409865; AL022800; AA408026; NAT2
Dars	NM_177445.2	5730439G15Rik
Nfkbia	NM_010907.1	Nfkbi; AI462015
Pspc1	NM_025682
Mocs2	NM_013826.1
Ndufs6	NM_010888.1	MGC107676; IP13; BC059730
Rbm35a	NM_194055.1	MGC25805; 2210008M09Rik; A630065D16; BC031468
Olfr725	NM_146317.1	MOR246-3; MOR246-7_p
Olfr724	NM_146492.1	MOR247-2
Prkcn	NM_029239.2	5730497N19Rik; MGC47171; 4930557O20Rik; PKD3
Cetn3	NM_007684.2	MmCEN3
Pde3b	NM_011055
Olfr665	NM_146814
Htr7	NM_008315.1
Htr4	NM_008313
Zfpm1	NM_009569.1	Fog1; FOG
Chrm3	NM_033269.2	M3R; Chrm-3; M3
Atp1b1	NM_009721.2	Atpb; Atpb-1
Pou4f1	NM_011143.3	Brn-3; Brn3; Brn-3.0; Brn3.0; E130119J07Rik; Brn3a
Jak2	NM_001048177.1	Fd17; AI504024; C81284
Zic3	NM_009575
Cdgap	NM_020260.1
Atg5	NM_053069.2	Paddy; Atg5l; AW319544; 2010107M05Rik; Apg5l; C88337; 3110067M24Rik
Grm6	NM_173372.1	Gprc1f; BC021919; mGluR6; Gm3
Fbl	NM_007991.2	AL022665; RNU3IP1; FLRN; FIB
Grm1	NM_016976.1	MGC90744; wobl; mGluR1; 4930455H15Rik; Gprc1a
D8Ertd325e	NM_025804
Copz1	NM_019817.1	MGC118060; AA407760; 5930435A22Rik; D4Ertd360e
Csde1	NM_144901.2	MGC19174; unr; BC016898; AA960392; mKIAA0885; D3Jfr1
Pabpn1	NM_019402.1	PAB2; Pabp3; mPABII
Irs1	NM_010570
Hsd3b5	NM_008295.1
Ccnf	NM_007634.2	CycF
Kcnh1	NM_010600.1
Olfr1199	NM_146458.1	MOR230-8
Tob1	NM_009427.1
Tcfcp2	NM_033476
Klf5	NM_009769
Klf3	NM_008453
Homer1	NM_152134.1	SYN47; Ves-1; PSD-Zip45
Snx2	NM_026386
Ptdss2	NM_013782.2	PSS2; AI988017; AI481134
Snx6	NM_026998.2	C85963; 2010006G21Rik; 2610032J07Rik; AU018928; 2810425K19Rik
Snx9	NM_025664.2
Rbmxrt	NM_009033.1
Csrp2bp	NM_181417.2	2510008M08Rik; D2Wsu131e; AU023459; D2Ertd473e; E430020F17
Rrm2	NM_009104
Nup62	NM_053074.1	Nupc1; D7Ertd649e; MGC101995; AU045898; p62; AA589433; AI790512; AI426861
Adck1	NM_028105.2
Usp6nl	NM_181399.2
Wbscr5	NM_022964.2
Cdc5l	NM_152810.1	1200002I02Rik; PCDC5RP; AA408004
C3ar1	NM_009779.1	HNFAG09; C3AR; AZ3B
Olfr1220	NM_146900.1	MOR233-5
Tcfap2c	NM_009335.1	AA409384; Ap-2.2
Alox5ap	NM_009663.1	Flap
Hist2h3b	NM_178215.1	H3-615; H3-616
Stk36	NM_175031.3	MGC58023; FU; KIAA1278; mKIAA1278; Fused; B930045J24; 1700112N14Rik
Evi5	NM_007964.1
Stk38	NM_134115.1
Ddb1	NM_015735.1	127kDa; p127-Ddb1; AA408517
Chka	NM_001025566.1	Chetk-alpha; ChoK; Chk; EtnK-alpha
Cyp8b1	NM_010012.2
Dst	NM_133833.1
Aftph	NM_181411.2	AU019184; AU018432; 9130023F12Rik; RP23-452C23.3
Slc22a7	NM_144856.1	NLT; OAT2; MGC18877
Slc22a1	NM_009202.2	Oct1; Lx1; MGC14019; Orct; Orct1
Mkks	NM_021527.1	AI957237; Bbs6; 1300013E18Rik; MGC143766; AI463362
Slc22a9	NM_019723.1
Dnajb1	NM_018808.1	0610007I11Rik; Hsp40; HSPF1
Ms4a10	NM_023529.1
Tnrc11	NM_021521
Prkab2	NM_182997.1
Prkab1	NM_031869.1
Cdh24	NM_199470.1	MGC67331; 1700040A22Rik
Rhebl1	NM_026967.3	1810036J22Rik
Psmc2	NM_011188.1
Psmc4	NM_011874.1
Rpl23a	NM_207523
Tdrd3	NM_172605.2	6720468N18; 4732418C03Rik
U2af2	NM_133671.1	MGC118033; 65kDa
Zfp787	NM_001013012.1	2210018M03Rik
Zcchc8	NM_027494.1	5730565F05Rik
Rapgefl1	NM_001080925.1	B230105J10
Alox12	NM_007440.2	9930022G08Rik; Alox12p; P-12LO
Papd4	NM_133905.1
Zfp67	NM_009565.1
4930481F22Rik	NM_029139.1	MMRP; PSESS
Atp2b4	NM_213616.1	PMCA4; MGC129362; MGC129363
Renbp	NM_023132.1
Kcmf1	NM_019715.1
Zfp85-rs1	NM_001001130.1	Rslcan2; KRAB19; Zfp71
Arl1	NM_025859.1	AU019749; 2310008D22Rik
Skb1	NM_013768
Eif2s3x	NM_012010
Mrps30	NM_021556.2	2610020A16Rik; Pdcd9; PAP; AA968347
Zfp87	NM_133228.2	Mzf22; KRAB4; 4631412O18Rik; MGC25780; Zfp72; 2210039O17Rik
Siat10	NM_018784
Gfod1	NM_001033399.1	AI850995; 9630032O13
Cct6a	NM_009838.1	Cctz-1; Cct6
Tegt	NM_026669.2	5031406P05Rik
Dap	NM_146057.1	4921531N22Rik; AU040360; AI789753; MGC6998; MGC19154
Phyh	NM_010726.1	AI256161; PAHX; AI265699; Lnap1
Rnf14	NM_020012.1	AU041447; AA986456; 2310075C09Rik; D18Ertd188e; D7Bwg0165e; Triad2; 2610005D23Rik
Hmgcs1	NM_145942.2	MGC36662; MGC98430; B130032C06Rik
Trerf1	NM_172622.1	9430096I18Rik; Trep-132; MGC118525; RAPA; Trep132; B830015H24
Rnf19	NM_013923.1	XYbp; UIP117; AA032313; Ubce7ip2
Prss25	NM_019752.2	mnd2; Omi; AI481710; Prss25
Arhgap20	NM_175535.3	mKIAA1391; A530023E23Rik; 6530403F17Rik
Ube2g2	NM_019803.2
Ube2g1	NM_025985.2
Nqo3a2	NM_028057.1	C80155; B5R.1; 1500005G05Rik; Nqo3a2
Cyp3a13	NM_007819.1
Fbxo16	NM_015795.1	Fbx16; 4932435C24Rik; MGC144594
Fbxo15	NM_015798.1	Fbx15; ecat3; AU019763
Habp4	NM_019986
Srd5a2l	NM_020611.3	1110025P14Rik; A430076C09; AV364670; H5ar; AW987574; D730040M03Rik
Topors	NM_134097.2
Olfr398	NM_146710.1	MOR157-1; RP23-360H16.8
Cyp7b1	NM_007825.1
Ap1gbp1	NM_194341.1	SYNG; L71-5; C76297; AF007009
V1rb9	NM_053230.1	V1RA12
Ppif	NM_134084.1	AW457192; PPIase
Adprh	NM_007414.2
Olfr894	NM_146868
Dmtf1	NM_011806.2	Dmp1; Dimp
4930453N24Rik	NM_026273.1	AI649104
Sesn2	NM_144907.1	MGC11758; Ses2; SEST2; HI95
Paox	NM_153783.2	AI118225; 2410012F02Rik; Pao
Mrps6	NM_080456.1	AW046321
Tsc22d3	NM_001077364.1	DIP; Gilz; Dsip1; Tilz3; TSC-22R
C1qb	NM_009777.1
Olfr464	NM_146412.1	MOR240-2
Cox10	NM_178379.2	RP23-78H18.1; 2410004F01Rik; AU042636
Olfr267	NM_146920.1	MGC157545; MOR262-1
9930032O22Rik	NM_177162.2	Desc4
Cox17	NM_001017429.2	AI037035
Rps12	NM_011295.4	MGC102499; MGC102112; MGC117504; MGC102111
Rps11	XM_133477.1
Rps17	NM_009092.2	MGC107578; MGC107579
Rps16	NM_013647.1	AA420385; AI317031
Rps15	NM_009091.1	rig
Rps14	NM_020600.2	MGC86125; AL023078; 2600014J02Rik
Hist2h3c1	NM_019469.1	BE691662; H3f2; Hist2h3ca1; H3-615
Rps19	NM_023133
Rcl1	NM_021525.2	AI789745; 2310040A02Rik; RPCL1; C76567; Rnac
Tulp4	NM_054040.1	1110057P05Rik; Tusp
Pfkp	NM_019703
Pfkm	NM_021514.2	PFK-M; AI131669; Pfka
Pvrl2	NM_008990.2	Pvr; AI325026; nectin-2; MPH; AI987993; Cd112; Pvs
Fem1b	NM_010193.3	mKIAA0396
Fem1c	NM_173423.1	2610312A07Rik; AI646567; 3632443A22Rik
Hhip	NM_020259
Scn7a	NM_009135
Pou2af1	NM_011136.1
Gpr84	NM_030720.1	EX33
Lcat	NM_008490.1	AI046659; D8Wsu61e
Lsm10	NM_138721.1
Zfp131	NM_028245.1	AW558871; 2610109I01Rik; Znf131
Unc13b	NM_021468.1
Atp6v1c2	NM_133699.1	1110038G14Rik
Atp6v1c1	NM_025494.1	1700025B18Rik; U13839
Nfat5	NM_133957.2	NFATL1; OREBP; mKIAA0827; TonEBP; nfatz; CAG80; CAG-8; B130038B15Rik; AI225870
Lgmn	NM_011175.1
Msh6	NM_010830.1	Gtmbp; GTBP; AW550279; AU044881
Metapl1	NM_025633.1	2310066F24Rik; AV117938; 3110033D18Rik
Pctk1	NM_011049.2	Pctaire1; Crk5
Acaa2	NM_177470
Olfr1500	NM_001011831.1	MOR212-4P
Hist2h2ac	NM_175662
Rgl1	NM_016846.2
Lsp1	NM_019391.1	p50; WP34; pp52; Lsp-1
Olfr641	NM_147072
Olfr644	NM_147121.1	MOR13-1
Atf5	NM_030693.1	AFTA; Atf7; MGC102397; Atfx; ODA-10
Smarca3	NM_009210
Bace1	NM_011792.3	C76936
Isy1	NM_133934.2	5830446M03Rik; AI181014; AU020769
Fbxl2	NM_178624
Bad	NM_007522.1	Bbc2; AI325008
Olfr1349	NM_207136.1	MOR232-8
Mettl1	NM_010792.1	2810012D02Rik
Hsd17b1	NM_010475.1	17HSDB1; Hsd17ba; 17beta-HSD; E2DH
Prc1	NM_145150.1	D7Ertd348e; MGC6745
Olfr1437	NM_001011839.1	MOR214-6
Inpp5a	NM_183144.1
Pols	NM_198600.1	POLK; MGC69673; LAK-1; TRF4; TRF4-1
Olfr1182	NM_001011535.1	MOR225-7P
Gpnmb	NM_053110.2	ipd; Dchil
Cops2	NM_009939
Plagl2	NM_018807.3
Plagl1	NM_009538.1	Zac1; Lot1
Cpsf2	NM_016856.2	Cpsf; 2610024B04Rik; 100kDa; mKIAA1367; AI662483; MCPSF
Ltbr	NM_010736.1	Tnfrsf3; TNF-R-III; AI256028; Tnfbr; TNFR-RP; Ltar; TNFCR; TNFRrp; TNFR2-RP; CD18; LTbetaR
Asph	NM_133723
Rrn3	XM_358764.1
Timm10	NM_013896
Rheb	NM_053075.2
2410146L05Rik	NM_026480.1
Hic1	NM_010430.1	AA408311; HIC-1
Siah2	NM_009174.2
Atp8a1	NM_001038999.1	AW743152; B230107D19Rik; mKIAA4233; APLT; AI853962; KIAA4233; Class I; AW822227; AI481521; Atp3a2
Myo6	NM_008662
Glmn	NM_133248.1	MGC6885; 9330160J16Rik; Fap48; Fap68; AW227515
Prpf3	NM_027541.2	3632413F13Rik
Bdkrb1	NM_007539.1
Abca17	NM_001031621.1
Esrrbl1	NM_028680
Arhgef3	NM_027871.1	1200004I24Rik; 9830169H03Rik; C76747
Arhgef1	NM_008488.1	Lsc; Lbcl2
Trmt1	NM_028063.1
Ceecam1	NM_207298
Rgs17	NM_019958
Sirt1	NM_019812.1	Sir2; Sir2a; AA673258; Sir2alpha; SIR2L1
Sirt7	NM_153056.1	MGC37560; MGC31235
Rgs13	NM_153171.2
Rgs10	NM_026418.1	MGC129414; 2310010N19Rik
Dio1	NM_007860
Dio3	NM_172119
Gpr83	NM_010287
Myog	NM_031189.1	myo; MYF4
Osgep	NM_133676.1
Tfip11	NM_018783.4	Tip39; TIP33; AW046167; AF097181; 2810002G02Rik; Srr1
Gpr65	NM_008152.1	TDAG8; Dig1; Gpcr25
Olfr26	XM_146754.1
Htr5a	NM_008314.1
Clic4	XM_124389.1
Atp2a3	NM_016745.2	Serca3; SERCA3b
Sap30l	NM_001081168.1	MGC151406; RP23-268K22.3; AF006998; MGC151408; L55; 2310079P12Rik
Aplp2	NM_009691.1
Rab14	NM_026697.2
Taf13	NM_025444
Chrna5	NM_176844.3	Acra-5; Acra5; MGC124059; MGC124168
Taf10	NM_020024.3	AU041226; 30kDa; Taf2h; TAFII30
Prkaca	NM_008854.3	PKA; Pkaca; PKCD; Cs
Pik3r1	NM_001077495.1	p55alpha; AA414921; PI3K; p50alpha; p85alpha; C530050K14
Zfp98	NM_016793.1
Tbc1d23	NM_026254.2	D030022P07Rik; AU015720; 4930451A13Rik; AU043671; W51689; AU043778
Actr3b	NM_001004365.1	9630005C02; Arp3b; MGC91290; Arp3beta; AW047569; ARP11
Cutl1	NM_198602.1
Prokr2	NM_144944.2	PKR2; Gpr73l1; B830005M06Rik; EG-VEGRF2
Ube2v2	NM_023585.2	MGC102399; 1110021H13Rik; C81524; AI848315; 6820402M05; 5730524P06Rik; MMS2; 4632410D19Rik
Aadacl1	NM_178772.2	CPO-BP; B230106I24Rik
Fmo2	NM_018881
C4b	NM_009780.1	Ss; C4
Dhh	NM_007857
Gsg2	NM_010353.1	MGC130563; Haspin
Hmox2	NM_010443.1	HO-2
Mef2b	NM_008578.1
Upf1	NM_030680.1	Rent1; PNORF-1; Upflp; B430202H16Rik; NORF1
Gpr22	NM_175191.2	2900068K05Rik; MGC107197; AW061316
Dfy	NM_010045.1	FY; Dfy; ESTM35; AA162249; CCBP1; GPD; CD234
Arfl4	NM_025404.1	1110036H21Rik; ARL6; AW456149
Rplp1	NM_018853.3	MGC103133; 2410042H16Rik; Arpp1; C430017H15Rik
Kin	NM_025280.1
Adam17	NM_009615.4
Mrg1	NM_010825.2	A430109D20Rik; Stra10; Meis2
Dner	NM_152915.1	Bret; A930026D19Rik; MGC39059; BET
Mc1r	NM_008559
Atm	NM_007499.1	C030026E19Rik; AI256621
Zfp239	NM_008616.1
Zfp238	NM_013915.1
Taf12	NM_025579.1	Taf2J; AW557038; 20kDa; 2810422D08Rik
Mecp2	NM_010788.1
Catsper3	NM_029772.1	MGC107210; CACRC; 4921522D01Rik
Olfr259	NM_146770.1
Chrna7	NM_007390.2	alpha7; Acra7
Dbf4	NM_013726.2	AA545217; Ask
Pik3r3	NM_181585.3
Zw10	NM_012039.1	6330566F14Rik; MmZw10
Qars	NM_133794.1	C80286; 1110018N24Rik; GLNRS; MGC105238; 1200016L19Rik
Olfr257	NM_207554
Zfp263	NM_148924.2	AU020888; NT2; 1200014J04Rik; AI326880
Prim2	NM_008922.1	AI323589
Iqgap2	NM_027711.1	A630053O10; 4933417J23Rik
Tceb2	NM_026305.1	0610040H15Rik
Eef1a2	NM_007906.2	S1; wst; wasted; Eef1a
Bnipl	NM_134253.1	BNIPL-2; BNIP-S; PP73; BNIPL-1; BNIPL1; BNIPL2; 1700128A13Rik; PP753; MGC8103
D6Ertd365e	NM_199143
Mybl2	NM_008652.2	Bmyb
Rabl3	NM_026297.1
Idi1	NM_145360
Sox9	NM_011448.2	2010306G03Rik; AV220920; KIAA4243; mKIAA4243
Slco1a1	NM_013797
Cables2	NM_145851
Glis2	NM_031184
1110020P15Rik	NM_197979.1
Olfr103	NM_146833.1	MOR250-8_p; MOR250-3
Irf2bp1	NM_178757.3	C530033F24; 6330414O09Rik
Olfr105	NM_001011744.1	MOR250-7
Olfr104	NM_001011783.1	MOR250-5
Helb	NM_080446.1	D10Ertd664e; AI447783
Olfr108	NM_146465.1	MOR156-5
Eef1g	NM_026007
Lsm3	NM_026309.1	USS2; 1010001J12Rik; SMX4; 6030401D18Rik
Zmynd11	NM_144516.1
Cbx5	NM_001076789.1	C75991; 2610029O15Rik; Hp1a; HP1
Cbx2	NM_007623.2	M33; pc; MOD2
Zfp354a	NM_009329.2
Cnksr2	NM_177751.2	Ksr2; mKIAA0902; Cnk2; C030004A01
Tars	NM_033074.2	D15Wsu59e; ThrRS
Olfr811	NM_146552.1	MOR110-6
Cpxm1	NM_019696.1	Cpx1; Cpx-1; Cpxm; AA986902
Pipox	NM_008952.1	LPIPOX; Pso
Exo1	NM_012012.2	Msa
Cyp2c70	NM_145499.1
Tlr2	NM_011905.2	Ly105
Arl8b	NM_026011.3	gie1; Arl10c; 3100002J04Rik; 2610313E07Rik
Tlr7	NM_133211.2
Fas	NM_007987.1	CD95; APT1; lpr; AI196731; APO-1; TNFR6; Tnfrsf6
Hars	NM_008214.2	MMHRS
Mapk1ip1	NM_001045483.1	AU043776; 2310009E07Rik; MISS
Taar8a	NM_001010830.1	Gm230
Zrf2	NM_009584
Tsr2	NM_175146.2	2310007F12Rik
Adamts1	NM_009621
Mfi2	NM_013900.1
Whsc2	NM_011914
Mt1	NM_013602.2	Mt-1; MT-I
Hist1h2be	NM_178194.2
Hist1h2bb	NM_175664.1
Hist1h2bm	NM_178200.1	H2b-291b
Mdm2	NM_010786.2	AA415488; Mdm-2; 1700007J15Rik
Pknox2	NM_148950.1
Hist1h2bk	NM_175665.1	RP23-9O16.11
Cyb5	NM_025797.1	0610009N12Rik
Hspa9	NM_010481.1	GRP75; mot-2; PBP74; Hspa9a; Hsp74; mthsp70; CSA; Hsc74; mot2; Hsp74a; mortalin; 74kDa
Hspa8	NM_031165
Hrpt2	NM_145991
Parvg	NM_022321.2	AI413459
Olfr17	NM_020598.1	P2; MOR263-5
Olfr13	NM_146652.1	K7; MOR261-6
Agtr2	NM_007429.2	AW107640; AI316812
Flt4	NM_008029.1	Flt-4; AI323512; VEGFR-3; Chy; VEGFR3
Naca	NM_013608.2	mKIAA0363; AL022831; Gm1878; AL024382; skNAC
Kcnj15	NM_001039057.1	AI267127; 4930414N08Rik; IRKK; AI182284; Kir4.2
Wdr5b	NM_027113
Got2	NM_010325
Ptpn2	NM_008977.1
Htra1	NM_019564.1	Prss11; HTRA; RSPP11; AI429470; L56
Ptpn5	NM_013643.1	Step
Ptpn4	NM_019933.1
Hsf1	NM_008296
Hsf2	NM_008297.2	AI661205
Ssb4	NM_145134.2	SSB-4; D030068E18Rik; Ssb4
Il7	NM_008371.2	Il-7; MGC129342
Drap1	NM_024176.1	2310074H19Rik
Copa	NM_009938.2	AU040324; xenin
Tnfrsf12a	NM_013749.1	Fn14; HPIP; AI255180; TWEAK-R; C87282; TweakR
Eif2b4	NM_010122.1	Eif2b
Bclaf1	NM_001025393.1	2610102K23Rik; 5730534O06Rik; 2700025J07Rik; MGC30519; 2810454G14Rik; AI450190; AW556225; Btf; mKIAA0164; MGC58035; KIAA0164
Zfp691	NM_183140.1	6430544H17Rik; MGC118413
Anp32a	NM_009672.2	pp32; W91701; PHAP1; I1PP2A; LANP; Anp32
Ankrd54	NM_144849.1	C730048E16Rik; MGC25673; EST475269; EST1068184
Ilk	NM_010562.1	ESTM24; AA511515
4930432O21Rik	NM_001025373.1
Olfr692	NM_146355.1	MOR36-1
Gapd	NM_008084.1
Gnb2-rs1	NM_008143.2	GB-like; AL033335; Rack1; p205; Gnb2-rs1
Zfp346	NM_012017
Nxt2	NM_172782.1	AI787442; 6330587F24Rik; P15-2
Mrps16	NM_025440.1	Mprs16; 1500011E11Rik
Mrps14	NM_025474.2
Kcnn2	NM_080465.1
Lsamp	NM_175548
Sh2d3c	NM_013781.2	MGC130521; Chat; Nsp3; Shep1
Alox12b	NM_009659.1
Sycp1	NM_011516.1	SCP1
Ube4b	NM_022022.1	4933406G05Rik; UFD2; 4930551I19Rik; mKIAA0684; D4Bwg0973e; AU014668; Ufd2p; UFD2a
Olfr242	NM_010974.1
Ctsm	NM_022326.2	Catm; AI324100; 1600027J17Rik
Ctso	NM_177662.1
Vav1	NM_011691.2	Vav; vav-T
Ctsb	NM_007798.1
Gch1	NM_008102.2
G6pc	NM_008061.2
AI987944	NM_183167.1
Ctsw	NM_009985.2	lymphopain
Cenpo	NM_134046.3	D12Ertd482e; 8430427C03Rik; 2810429O05Rik; MGC36863
Gns	NM_029364.1	G6S; 2610016K11Rik; AU042285; N28088; C87209
Myrip	NM_144557.2	Slac2-c; A230081N12Rik; Slac2c
Col14a1	NM_181277.1
Cenpa	NM_007681.1
Hoxd11	NM_008273.1	Hox-5.4; Hox-4.6
Gne	NM_015828
Ucn3	NM_031250
Mapk8	NM_016700
Gabra3	NM_008067.2	Gabra-3
Hoxc8	NM_010466
Hsp105	NM_013559.1
Pcdhgb1	NM_033574
Khk	NM_008439.2
Clta	NM_001080385.1	AV026556
Cltb	NM_028870.1	2310046E19Rik
Nnt	NM_008710.2	BB168308; AI323702; 4930423F13Rik
Sdk2	NM_172800.2	Sdk-2; 5330435L01Rik; 4632412F08Rik; mKIAA1514
Socs6	NM_018821.2	STATI4; Cish4; SSI4; 1500012M23Rik; HSPC060; STAI4; SOCS-4; Cis4; Socs4; 5830401B18Rik; MGC102463; SOCS-6; AI447482
Dhrs8	NM_053262.2
Dhrs2	NM_027790.1	5430405K24Rik; MGC143467; SDR family
Dhrs1	NM_026819.2	AW112170; D14Ertd484e; 1110029G07Rik
Mir16	NM_019580.3	RGS16; 1200003M13Rik; GDE1
Napb	NM_019632.1	b-SNAP; SNARE; I47; Brp14; E161
Napa	NM_025898.1	1500039N14Rik; SNARE; RA81; AW209189; hyh; a-SNAP; SNAPA
Dgka	NM_016811.2	AW146112; 80kDa; Dagk1
Rps6ka6	NM_025949.1
Cyp2a12	NM_133657.1
Gna14	NM_008137.2	AU023208
Sip1	NM_025656.1	Gemin2; 1700012N19Rik
Olfr117	NM_207155
Cysltr2	NM_133720.1	2300001H05Rik; Cyslt2; Cltr2; CYSLT2R
Olfr113	NM_146289.1	MOR218-9
Pard3b	NM_001081050.1	PAR3beta; 2010002N16Rik; Als2cr19; 1810008K04Rik; RP23-20G7.1; PAR3L; PAR3B; 2810455B10Rik
Lin28	NM_145833.1	Lin28a; Lin-28; AL024421; Tex17
Cdkn1c	NM_009876.2	p57Kip2; AL024410; Kip2; p57(kip2); CDKI
DXImx46e	NM_138604.2	AA407879; Sfc7; AI553596; DXImx46e; FLJ12550
Olfr1412	NM_146277
Olfr1414	NM_147039
Incenp	NM_016692.1	C77457; AU019509; 2700067E22Rik; C130081E20
Ppp1r10	NM_175934.2	CAT53; 2610025H06Rik; FB19; D17Ertd808e; PNUTS
Trit1	NM_025873.1	AI314635; AV099619; 2310075G14Rik; AI314189; IPT; MOD5
Ell	NM_007924.1
Snap23	NM_009222.2	Syndet; 23kDa; Sndt; SNAP-23; AA408749
Etnk2	NM_175443
Tor1b	NM_133673
Plekhc1	NM_146054.1
Olfr1250	NM_146965.1	MOR231-7
Comp	NM_016685.1
Prdx4	NM_016764.1	AOE372; TRANK
Mrgpre	NM_175534.2	Ebrt3; MrgE; C130069N09Rik
Prdx1	NM_011034.2	PrxI; MSP23; Tdpx2; PAG; OSF-3; Paga; TPx-A; TDX2; NkefA
Mrgprg	NM_203492.1
Pitx2	NM_011098.2
Pitx3	NM_008852.1	Ptx3; ak
Phtf1	NM_013629.1	AW049785; Phft; Phtf; AU041898
Ptpn21	NM_011877.1	PTPD1; PTPRL10; MGC107492
H3f3a	NM_008210.2	H3.3A; MGC102150
Glra3	NM_080438
P4ha2	NM_011031.1	C76437; AA407196; P4hl
Eif4ebp1	NM_007918.2
Eif4ebp3	NM_201256.2	MGC74395; 4E-BP3; MGC130577
Mogat1	NM_026713
Napsa	NM_008437.1	Kdap; NAP1; KAP; SNAPA; pronapsin
Zfp101	NM_009542.1
Hnrpm	NM_029804.1	mKIAA4193; 2610023M21Rik; KIAA4193; AA409009
Phka1	NM_008832.1	5330411D17; Phka; 9830108K24Rik
Slc13a5	NM_001004148
Phka2	NM_172783.1	Phk; k; D330034O08; 6330505C01Rik
Prodh	NM_011172.2	Ym24d07; Pro1; MGC159030; Pro-1
Pcdhb10	NM_053135.1
Nab2	NM_008668
Zfp592	NM_178707.2	mKIAA0211; 8430405N24; A730014M16Rik
Olfr47	XM_145224.1
Rs1h	NM_011302.3	tmgc1; Rs1h; Xlrs1
Pcoln3	NM_145606.1	2900018H07Rik
Tsc2	NM_011647
Taf5	NM_177342.2
Max	NM_008558
Hook1	NM_030014.2	azh; A930033L17Rik
Eltd1	NM_133222.1	Etl; ETL1; 1110033N21Rik
Pla1a	NM_134102
Map2k2	NM_023138.3	MK2; Prkmk2; MEK2; AA589381
Mag	NM_010758.1
Mal	NM_010762.2
Rasgef1c	NM_029004.1	RP23-194G14.1; 9130006A14Rik
Rasgef1b	NM_181318.2	4732452O09Rik; GPIgamma4; Gpig4
Bysl	NM_016859.2	Enp1; Bys
Satb1	NM_009122
Dtx2	NM_023742.1	AU022494; Deltex2; AA408415; 2610524D08Rik
Grik2	NM_010349.1	Glur6; Glur-6; AW124492
Snapc3	NM_029949.1	1810020H02Rik; E030018J20Rik; 5031401C21Rik; AI414457; 4930558A07Rik
Eif5	NM_173363.2
Cask	NM_009806.1	mLin-2; DXPri1; MGC7449; LIN-2; DXRib1; Pals3
Hadh2	NM_016763.1
Rit1	NM_009069
Insig1	NM_153526.2	1810013C12Rik; Insig-1
Stx5a	NM_019829.3	0610031F24Rik; D19Ertd627e; Stx5
Styx	NM_019637.3	hStyxb; 0610039A20Rik; MGC106795
Mycbp	NM_019660.2	5730488M09Rik; Amy-1; AW742590; AW552132
Morf4l2	NM_019768.2
Uimc1	NM_011307.1	Rxrip110; RIP110; 9430016E08Rik; D630032M02Rik; D330018D10Rik
Dpp7	NM_031843.2	Dpp2; DPPII; QPP
H1foo	NM_138311.1
Rbm4	NM_009032
Psip1	NM_133948.2	AU015605; Psip2; AA408851; Ledgfa; Ledgfb
Cnih4	NM_030131.2	E430023H19Rik; AW050376; AI647760; HSPC163; D530030D03Rik
Gfer	NM_023040.2
Rbm9	NM_053104.3	Fbm2; AI118529; AA407676; 2810460A15Rik; Hrnbp2; Fxh
Rnf40	NM_172281
Foxa1	NM_008259.1
Kpna6	NM_008468
Foxa3	NM_008260.1
Wbscr1	NM_033561.1	AU018978; D5Ertd355e; mKIAA0038; E430026L18Rik; Wscr1; Wbscr1; Ef4h
Zfp371	NM_133204.1
Kpna1	NM_008465.2	Rch2; AW494490; NPI1; IPOA5; mSRP1
Fbxo28	NM_175127.1
Zfp574	NM_175477.2	A630056B21Rik
Col4a3bp	NM_023420.1	2810404O15Rik; GPBP; AU016711; 9230101K08Rik; CERT
Nanos1	NM_178421.2
Usp47	NM_133758.2	MGC118655; A630020C16Rik; 4930502N04Rik
Nanos2	NM_194064.1	nos2
Epc2	NM_172663.2	D2Ertd694e; DKFZp566F2124; 5830499L14
Sp6	NM_031183.1	Klf14; AI592962; 1110025J03Rik; AA591031; Epfn
Rnf182	NM_183204.1	MGC107143; C630023L15Rik
Gtf3c4	NM_172977
Slc39a6	NM_139143.1
Slc39a7	NM_008202.1
Isl2	NM_027397.1	3110001N10Rik
Med6	NM_027213.2	1500012F11Rik; AU019660; AV213303
Zfp212	NM_145576.1	mKIAA3011; Znf212
Trpm1	NM_001039104.1	AI606771; Mlsn1; LTRPC1; 4732499L03Rik; melastatin
Olfr232	NM_146686.1	Olfr232-ps1; MOR214-3
Atp5j2	NM_020582.1	1110019H14Rik
Arg1	NM_007482.2	AI256583; PGIF; AI; Arg-1; arginase I
Cpt2	NM_009949.1	CPTII; AI323697
Kcnq3	NM_152923.1
Ddx54	NM_028041
Sipa1l1	NM_172579
Ccnb1	NM_172301.2
Olfr1065	NM_146408.1	MOR190-1
Rab2	NM_021518.2	9330148M11Rik; C80220
Flot2	NM_008028.1
Kcna10	XM_143471.2
Iqsec2	NM_001005475.1	mKIAA0522; KIAA0522
Centg3	NM_139153.1
Alad	NM_008525.3	Lv
Hoxb6	NM_008269.1	Hox-2.2
U2af1l4	NM_170760.2
Zfy2	NM_009571.1
Zfy1	NM_009570.2	Zfy-1
Olfr348	NM_146944.1	MOR136-8
Olfr347	NM_146943.1	MOR136-9
Dub2a	NM_001001559.2	Dub4
Echdc2	NM_026728.1	2610009M20Rik; D4Ertd765e; 1300017C12Rik
Tnfrsf19l	NM_177073.3	E430021K24Rik; RELT
Olfr564	NM_146359.1	MOR14-10
Stat3	NM_011486.2
Yeats4	NM_026570.1	GAS41; B230215M10Rik; NuBI-1; 4930573H17Rik
H2-DMb1	NM_010387.2	H-2Mb1; H2-Mb1; AI385589
Rpia	NM_009075.1
Pmm2	NM_016881
Mrps21	NM_078479.2	1810031B19Rik
Ctrl	NM_023182.1
Gm2a	NM_010299.2	AW215435; AA408702
Jag2	NM_010588.1	D12Ggc2e; sm; Serh; mJagged2-1
Olfr161	NM_146860.1	MOR131-1; OR912-47M6
Jag1	NM_013822.2	Ser-1; Ozz; Serrate-1; Headturner; slalom; Htu
Olfr166	NM_147068.1	MOR270-1
Chst11	NM_021439.1
Chst10	NM_145142.1
Chst12	NM_021528.2	C4S-2; C4ST2; C4ST-2; AI595374
Bnip3l	NM_009761.2	C86132; Nip3L; D14Ertd719e; Nix
Hist1h2ak	NM_178183.1
Bach1	NM_007520.1
Galr1	NM_008082.1
0610007P14Rik	NM_021446.1	AU019315; C77855; 1190004E09Rik; ORF11
Olfr1391	NM_146468.1	MOR256-27; MGC157504; RP23-10M12.8
Pex13	NM_023651.2	2610008O20Rik
Olfr1469	NM_146695.1	MOR202-11
Hist1h2af	NM_175661.1	H2a-221
Nek3	NM_011848.1
Bnc2	NM_172870.3	MGC124423; MGC124424; 5031434M05Rik
Mknk2	NM_021462
Nadsyn1	NM_030221.1	9130012B15Rik
Olfr761	NM_001011829.1	MOR218-5P; MOR218-12
Mafb	NM_010658.2	Krml; kr; Kreisler; Krml1
Pnn	NM_008891
Solt	NM_181061.2	Solzt; Cenp-K; C530004N04Rik; BB232189; Solt; B130045K24Rik
Idua	NM_008325.1	6030426D08
Slc41a2	NM_177388.2	SLC41A1-L1; A230035L05Rik
Ypel3	NM_025347.1	0610043B10Rik; Suap; 1190001G19Rik
Sf3b5	NM_175102.3	Sf3b10; 1110005L13Rik; AU043053; 10kDa
Olfr837	NM_146565
Sf3b3	NM_133953.1
Olfr832	NM_001011824.1	MOR153-1
Mybl1	NM_008651
Chx10	NM_007701.2	or; Hox-10; Hox10
Fancd2	NM_001033244.1	FACD; FA-D2; FA4; FANCD; FAD; AU015151; 2410150O07Rik; BB137857
Timm23	NM_016897.1	MGC46821; Tim23
Smurf1	NM_029438.3	mKIAA1625; 4930431E10Rik
Gbx2	NM_010262.2	Stra7; Gbx-2; D130058E05Rik; MMoxA
Gbx1	NM_015739.1
Bpy2ip1	NM_173013.1	6430517J16Rik; Bpy2ip1; VCY2IP1; MAP1S; Map8
F8	NM_007977.1	FVIII; Cf8; Cf-8
Stambp	NM_024239.1	Amsh; 5330424L14Rik; mKIAA4198; KIAA4198; AW107289; 5730422L11Rik
Senp3	NM_030702.2	Smt3ip1; AA408656; Smt3ip
Senp2	NM_029457
Fbxo3	NM_212433.1	1200002G09Rik; Fba; 1700026K02Rik; AI046358
Rdh11	NM_021557.2	AI428145; Ube-1c; Arsdr1; HCBP12; C85936; AU045252; M42C60; 2610319N22Rik; Mdt1; UBE-1c1; CGI-82; SCALD; Psdr1
1700020C11Rik	NM_026443.2
Limk2	NM_010718.1
Limk1	NM_010717.1
Glb1	NM_009752
Olfr202	NM_146995.1	MOR182-1
Rab3d	NM_031874.3	C130057E11Rik
Rab3c	NM_023852.2
Rab11b	NM_008997.1
Nkx2-3	XM_129268.4
Nkx2-5	NM_008700.1
Stx8	NM_018768.1
Ugcg	NM_011673.2	Ugcgl; AU043821; Epcs21; GlcT-1; C80537
Rab32	NM_026405.2	2810011A17Rik; AU022057
Stx7	NM_016797.2
Spock2	NM_052994.2	Gcap26; AA407235; mKIAA0275
Smn1	NM_011420.1	Smn; Gemin1; AI849087
Tnfaip1	NM_009395.2	Edp-1; Tnfip1; Edp1
Mllt2h	NM_133919
Ctcf	NM_007794.1	AW108038
Elk3	NM_013508
Elk4	NM_007923.1	A130026I01Rik; Sap1; 2310011G17Rik; BB162516
Atox1	NM_009720.2	AI256639; Atx1
Cdc14a	NM_001080818.1	CDC14a1; Cdc14; A830059A17Rik; CDC14A2
Wnt9b	NM_011719.2	Wnt15; MGC124412; Wnt14b
Exosc2	NM_144886.1	MGC30456; Rrp4
Exosc7	XM_284543.2
Arhgef15	NM_177566.3	MGC144141; MGC102247; D130071N09; RP23-396M19.6; MGC144142; D530030K12Rik
Echs1	NM_053119.1	C80529
Arhgef18	NM_133962.3	D030053O22Rik; AI467246
Sag	NM_009118
Usp53	NM_133857.1	mKIAA1350; Phxr3; Sp6; AA939927
Gart	NM_010256.1
Gars	NM_180678.2
Atp6v1d	NM_023721.1
Atp6v1f	NM_025381
Ralbp1	NM_009067.1	Rip1; RLIP76
Niban	NM_022018
Brms1l	NM_027867.2
Arid3a	NM_007880.1
Pcdha6	NM_007767.1	CNR; Cnr2; Crnr2
Olfr225	NM_001011740.1	MOR256-51
Arf2	NM_007477.2
Arf1	NM_007476.2
Arf6	NM_007481.1
Arf5	NM_007480.1
Cacna2d3	NM_009785.1	Cacnad3
Rpn2	NM_019642.3	AV261018; Rpn-2; 1300012C06Rik
2610305D13Rik	NM_145078.1
Grb7	NM_010346
Nqo1	NM_008706.1
Oxgr1	NM_001001490.2	Gm299; Gpr99; P2Y15; Gpr80
Pdcd2	NM_008799.1
Ndufv2	NM_028388.1	2900010C23Rik
Ppp1ca	NM_031868.1	dism2; Ppp1c
Stag2	NM_001077712.1	SAP2; SA-2; B230112I07Rik; 9230105L23Rik
Stag3	NM_016964.1	SA-2
Clp1	NM_138753.1
Amdhd2	NM_172935.2	5730457F11Rik
Rbx1	NM_019712.2
Nlk	NM_008702.2	AI194375
Olfr357	NM_146623.1	MOR138-3
Txnrd2	NM_013711.1
2610039C10Rik	NM_025642.1	2810018N07Rik; MGC100039
Myd116	NM_008654.1	9630030H21
Pdgfa	NM_008808
Pdgfc	NM_019971
Elac2	NM_023479.1	1110017O07Rik; D11Wsu80e; Hpc2
Olfr1099	NM_146768.1	MOR206-3
Mmp21	NM_152944.1	MGC124282; MGC124281
Npc1l1	NM_207242
Mmp23	NM_011985.1
Sin3a	NM_011378
Olfr686	NM_147069.1	MOR35-1
Ttll4	NM_001014974.1	AI451681; mKIAA0173; 4632407P03Rik
Ttll1	NM_178869.2	AV014541; 6330444E16Rik
Abi1	NM_001077193.1	NAP1; MGC6064; E3B1; Ssh3bp1
Olfr170	NM_146957.1	MOR273-2
Olfr171	NM_146958.1	MOR273-1; MOR273-5
Olfr176	NM_146993.1	MOR184-8
Dpagt1	NM_007875.2	AU021132; Dpagt2
Olfr1385	NM_001011805.1	MOR256-41P
Olfr1384	NM_146472.1	RP23-58E13.3; MOR256-23
Olfr1386	NM_001011741.1	MOR256-50
Adamts20	NM_177431.3	ADAMTS-20; bt; ADAMST-20; Adamst20
Rpl37a	NM_009084.2
Hdc	NM_008230.4	Hdc-a; AW108189; 4732480P20; Hdc-e; Hdc-s; Hdc-c
Fubp3	XM_130112
Dedd2	NM_207677.1
Tbl1xr1	NM_030732.2	Ira1; 8030499H02Rik; A630076E03Rik; DC42; C230089I12Rik; TBLR1; AW539987; C21
Cdc20	NM_023223.1	C87100; p55CDC; 2310042N09Rik
Cln6	NM_001033175.1	D9Bwg1455e; 1810065L06Rik; nclf; AW743417
Cln3	NM_009907.2	AI323623
Mapre1	NM_007896.2
Tcf4	NM_013685.1	SEF2; ITF2; SEF-2; Tcf-4; ASP-I2; ITF-2; MITF-2B; Hnf-4; E2.2; TFE; ME2; ITF-2b; SEF2-1; MITF-2A; 5730422P05Rik; E2-2
Olfr828	NM_146605.1	MOR149-1
Olfr829	NM_147067
Tcf1	NM_009327.1	HNF1-alpha; HNF1; Hnf-1; Hnf1alpha; AI323641; Tcf-1; HNF1[a]
Ppan	NM_145610.1	A230087P06Rik; SSF1
Olfr820	NM_146675.1	MOR116-1
Cdo1	NM_033037.3	Cdo; D18Ucla3; 1300002L19Rik
Cyp27a1	NM_024264.3	Cyp27; 1300013A03Rik
Dmgdh	NM_028772.1	MGC107623; AI787269; 1200014D15Rik
Nfil3	NM_017373.2
Pah	NM_008777.1	AW106920
Ascc1	XM_483908
Dusp6	NM_026268.1	MGC98540; MKP3; PYST1; MKP-3; 1300019I03Rik
Dusp1	NM_013642.1	erp; mkp-1; Ptpn16; U19515; 3CH134
Dapk2	NM_010019.2
Zbtb24	NM_153398.2	BC055367; Bif1; ZNF450; Bsg1
Olfr1079	NM_146407.1	MOR189-1
Ugdh	NM_009466.2	Udpgdh
Asb8	NM_030121.2	C430011H06Rik; AI788835; 4930539L19Rik
Asb9	NM_027027.1	1700011M07Rik
Ap1m2	NM_009678.1	D9Ertd818e; mu1B; [m]1B
Ap1m1	NM_007456.1	Adtm1A; AA408894; mu1A; [m]1A; Cltnm; AP47
Olfr918	NM_146375.1	MOR164-3
Rpo1-4	NM_009088
Eif4a1	NM_144958.2	Eif4; Ddx2a; BM-010
Slc1a2	NM_011393
Eif4a2	NM_013506
Ris2	NM_026014.3	AW545653; 2610318F11Rik; Ris2; C76791
Por	NM_008898.1	CPR; 4933424M13Rik; CYPOR
Ripk3	NM_019955.1	AW107945; Rip3; 2610528K09Rik
Rex3	NM_009052.1
Ripk4	NM_023663.3	DIk; ANKK2; 2310069J12Rik; Ankrd3; PKK; AI552420; RIP4
Dnmt3b	NM_010068.1
Ngfrap1	NM_009750.1	Gcap27; AL033356; Bex3; Nade; DXWsu67e
Axin2	NM_015732.3	Axil; Conductin; Axi1
Hnrpa2b1	NM_016806
Wbp11	NM_021714.3	2510026P17Rik; D6Wsu113e; SIPP1; Npwbp
Cyp4f15	NM_134127.1	AI787289; Cyp4f-15
Igf1	NM_184052.1	Igf-I; C730016P09Rik; Igf-1
Tnfrsf8	NM_009401.1
Tnfrsf4	NM_011659
Tmprss11a	NM_001033233.1	Gm7
Anapc5	NM_021505.1
Gpr27	NM_008158.1
Spaca4	NM_027055.1	Samp14; AV043694; 1700008E09Rik
Rab21	NM_024454
Rab23	NM_008999.2	opb; AW545388; opb2
Krtap21-1	NM_028621.1	KAP21.1; AI506979; 1110017B05Rik
Gp38	NM_010329.1
Ilf2	NM_026374
Fut7	NM_013524.1
Npy2r	NM_008731.1	MGC124242; MGC124244; MGC124241
Cntnap4	NM_130457
Dnajc10	NM_024181.2	D2Ertd706e; JPDI; ERdj5; 1200006L06Rik
Rhoc	NM_007484.1	AI324259; Arhc; Arh9
Bzw1	NM_025824
Itgam	NM_008401.1	CR3A; Mac-1; CR3; Ly-40; CD11b/CD18; Cd11b; Mac-1a; F730045J24Rik
G6pc2	NM_021331.1
Aof1	NM_172262
Grpr	NM_008177.1
Cadps	NM_012061.1
Mgrn1	NM_029657.2
Ctnna1	NM_009818.1	2010010M04Rik; AA517462; AI988031; Catna1
Olfr478	NM_146734.1	MOR204-13
Plcb2	NM_177568.2	B230205M18Rik; B230399N12; AI550384
AU040829	NM_175003.2	AW493732; AI840762; 6330543G20
Egfr	NM_207655.1
Impdh2	NM_011830
Lamc2	NM_008485.2
Acot7	NM_133348.1	LACH1; AU015130; AU042212; ACH1; 2410041A17Rik; ACT; CTE-II; Bach; AW557066
4921509C19Rik	NM_198655.1
Fth1	NM_010239.1	Fth; FHC; AL033366; AL022624; MFH
Slc15a4	NM_133895.1	PHT1; C130069N12Rik; AW742963; PTR4; AA987064
Mafg	NM_010756.3	C630022N07Rik; AA545192
Epor	NM_010149.2
Ppp5c	NM_011155.1	PP5; AU020526
Pcdhac2	NM_001003672.1	CNRc2
Zfp393	NM_029416.1
Cbfa2t1h	NM_009822.1	MTG8; ETO; Cbfa2t1h
Nmu	NM_019515.1
Mrpl30	NM_027098.1	2310001L22Rik; Rpml28; MRP-L28
Olfr952	NM_146503.1	MOR171-21
Kcna7	NM_010596.1
Pycr1	NM_144795.2	MGC11688
Kcna3	NM_008418.1	Mk-3; Kca1-3; Kv1.3
Kcna1	NM_010595.2
Nup88	NM_172394.1
Lap3	NM_024434.3	LAP; Pep-7; 2410015L10Rik; LAPEP; AA410100; Pep-S; Pep7
Tcf7l2	NM_009333.2	mTcf-4B; TCF4E; Tcf-4; mTcf-4E; Tcf4; TCF4B
Prps1	NM_021463.2	C76571; C76678; Prps-1; 2310010D17Rik
Kcns3	NM_173417.1	D12Ertd137e; B230338H13
Zfhx1a	NM_011546
Mrgpra7	NM_207535.1	MrgA7
Nfs1	NM_010911.1	m-Nfs1; AA987187; m-Nfsl
Tbp	NM_013684.2	SCA17; mTBP; TFIID; GTF2D1; Gtf2d
Nos1	NM_008712
Drd1ip	NM_026769.2	0710001P07Rik; 1110004A22Rik; Calcyon
Igsf11	NM_170599.2	Igsf13; BT-IgSF; 1700025L02Rik
Dscr1l2	NM_022980.3	AU041093
Tra2a	NM_198102.2	mAWMS1; 1500010G04Rik; G430041M01Rik; AL022798
Epm2a	NM_010146.2
Smad4	NM_008540
Smad6	NM_008542.2	Madh6
Atp6ap1	NM_018794.2	XAP-3; mFLJ00383; AC45; C7-1; AW108110; 16A; Atp6s1; Atp6ip1; FLJ00383; AI316502; CF2; VATPS1
Smad2	NM_010754.2	Madh2; Madr2
Smad3	NM_016769.2	Madh3; AU022421
Nkx1-2	NM_009123
Foxm1	NM_008021.2
Pcdhga2	NM_033585.1	mKIAA0588
Sfrp2	NM_009144.1	Sdf5; AI851596
2400003C14Rik	NM_028018.1	AW536298; mKIAA0174
Atp6v0e	NM_025272.1
Tbx22	NM_145224.1	D230020M15Rik
Tex11	NM_031384.1	BB024231; 4930565P14Rik
Nrxn1	NM_020252.1
Ptdsr	NM_033398.1
D19Wsu12e	XM_358328.1
Sytl4	NM_013757.1	Slp4; Gph
Pex5	NM_175933.1
Rnps1	NM_001080127.1
Olfr148	NM_146505
Dub1	NM_007887.1
Grk1	NM_011881.1
Gpld1	NM_008156.1
Elovl2	NM_019423.1	Ssc2; AI317360
Tgfb1i4	NM_207652.1	AA589566; TSC; TSC-22; Tgfb1i4; Egr5; AW105905
Thap1	NM_199042.1	4833431A01Rik
Casp4	NM_007609.1	Caspl; Casp11; ich-3; Caspase-11
Casp2	NM_007610.1	ICH-1; Nedd2; Caspase-2
Rfesd	NM_178916.3	AI256775; D030068K09
Ube2n	NM_080560.2
Ube2b	NM_009458.2	HR6B; 2610301N02Rik; E2-14k; Rad6b
Gnb3	NM_013530.1	Gnb-3
Olfr1444	NM_146702.1	MOR202-4
Lin7c	NM_011699
Fras1	NM_175473.2
Scamp1	XM_484305
P2ry10	NM_172435.2	P2Y10; 5830408N17Rik
Cpn1	NM_030703.1	0610011F20Rik; CPN
Elp3	NM_028811.1	2610507P14Rik
Carhsp1	NM_025821.2	MGC101919; Crhsp-24; 1200011K09Rik; D16Ertd465e
Akap4	NM_009651.1
Tgfbr2	NM_009371.2	AU042018; TbetaR-II; 1110020H15Rik; TbetaRII; RIIDN; DNIIR
Akap7	NM_018747.3	Akap18; 6430401D08; AI662165; AKAP15; BB170514
Akap3	NM_009650.1
Rps2	NM_008503.2	MGC118038; Llrep3; MGC118037
Myt1l	NM_008666.1	mKIAA1106; 2900046C06Rik; Nztf1; 2900093J19Rik; C630034G21Rik; Pmng1; Png-1
Stab1	NM_138672.1	KIAA0246; STAB-1; MS-1; mKIAA0246; FEEL-1
Alg12	NM_145477.1	ECM39; MGC29374
Rps8	NM_009098.2	MGC107577
Cd1d1	NM_007639.1	Cd1a; AI747460; Ly-38; Cd1d; CD1.1
Olig2	NM_016967
Dusp7	NM_153459.2	MKPX; MKP-X; AU015694; PYST2
Hist1h4k	NM_178211.1
Tnrc6	NM_144925.2
Ccdc100	NM_178686.3	A230075C01; AU016693
Ptpn13	NM_011204.1	Ptpri; PTP-BL; RIP; AI324989
P4hb	NM_011032.1
Nkd2	NM_028186
Vps26	NM_133672.1
Itgb4	NM_133663.2	CD104; AA407042; C230078O20
Pigf	NM_008838.1
Mpn	NM_175440.2	marapsin; CAPH2; Mpn
Polr2i	XM_133304.4
Vps28	NM_025842.1	AI847241; 1110014J03Rik; D730005C08Rik
Vps29	NM_019780.1	PEP11; AW049835; 2010015D08Rik
Fau	NM_007990
Mt2	NM_008630.1
Ulk2	NM_013881.3	AU015340; Unc51.2; mKIAA0623; A830085I22Rik
Ulk1	NM_009469.3	mKIAA0722; Unc51.1; AU041434
Tram1	NM_028173.1	1810049E02Rik; TRAMP; MGC1174
Rpo1-3	NM_009087.1	AU018636; MGC107156; 16kDa; mRPA16; 1110003G10Rik; C81327
Tessp2	NM_153099.1
Nags	NM_145829.1	1700120E20Rik; RP23-398F7.13; argA; AI415708
Btf3	NM_145455.1
Ppp2ca	NM_019411.2	R75353
Ppp2cb	NM_017374.2
Rtkn	NM_133641.1
Mgat2	NM_146035.1	AA407964; GNT-II; CDGS2; GLCNACTII; GNT2; MGC37173
Rhobtb2	NM_153514.3	Dbc2; MGC28699; E130206H14Rik; mKIAA0717
G3bp2	NM_001080794.1	AA409541; KIAA0660; E430034L04Rik; mKIAA0660; G3BP
Pkd1l3	NM_181544.1
Runx1	NM_009821
Txndc1	NM_028339.1	AI465319; 2810425A04Rik
Neurog1	NM_010896.1
Txndc2	NM_153519.1	Sptrx-1; AU021712; Trx4; Sptrx1
Stxbp5l	NM_172440.1	LLGL4; A830015P08Rik; tomosyn-2; 9430094L02
Atoh8	NM_153778.2
Oprs1	NM_011014.1	AL024364; mSigmaR1
Foxp3	NM_054039.1	sf; scurfin; JM2
Foxp1	NM_053202.1	AI461938; 3110052D19Rik; AW494214; 4932443N09Rik
Olr1	NM_138648.1	LOX-1; Scare1; SR-EI
Nr0b1	NM_007430.1
Zranb2	NM_017381.1	AI227013; Zfp265; Zis; Znf265
Mcam	NM_023061.1	s-endo; s-gicerin; Muc18; CD146; CD149; AV025631; 1-gicerin
Col5a3	NM_016919.1
Pglyrp1	NM_009402.1
Pglyrp4	NM_207263.1	Gm1478; Gm413
Kdelr1	NM_133950
Rreb1	NM_026830.1	1110037N09Rik; AA414966; B930013M22Rik
Idh3b	NM_130884.1	C78231
Idh3g	NM_008323.1
Rab6	NM_024287.2	AA419671; 2610028L11Rik
Rab9	NM_019773.1	Sid6061p; 2410064E05Rik; AI195561
Cd84	NM_013489.1	A130013D22Rik; SLAMF5; CDw84
Taf4a	NM_001081092.1	Taf2c1; TAFII135; AI450312; TAFII130; 135kDa
Rbm5	NM_148930.2	D030069N10Rik
Ssbp3	NM_198438.1	2610021L12Rik; 5730488C10Rik; AI854733; LAST; SSDP1; 2610200M23Rik; AW551939
Pfdn2	NM_011070.2
Pfdn5	NM_020031.1
Rab39b	NM_175122.2	6330580M05Rik
Mrpl22	NM_175001.1	HSPC158; MRP-L25; RP24-499A8.2; Rpml25; E030011D16Rik
Hibch	NM_146108.1	2610509I15Rik; AI648812; MGC31364
Irf2	NM_008391.2	MGC117893; 9830146E22Rik; Irf-2; AI646973
Galc	NM_008079.1
1300003B13Rik	NM_198003.1
Pte2a	NM_134246.2
Mtrf1l	NM_175374.2
Suhw3	NM_153532.2	MGC38010; Zfp633; BC028839; mKIAA1584
Csnk1g3	NM_152809.2	C330049O21Rik; 3300002K07Rik
Ptbp1	NM_001077363.1	AA407203; PTB3; PTB-1; HNRPI; PTB2; AL033359; Ptb; PTB4; pPTB
Tnks	NM_175091.2
Epha7	NM_010141.2	Ebk; Ehk3; Hek11; Cek11; Mdk1
Olfr203	NM_146486.1	MOR182-5; MGC157633
Epha4	NM_007936.2
Lmo4	NM_010723.2	Etohi4; A730077C12Rik; Crp3
Urod	NM_009478.1
Tbc1d10c	NM_178650.3	1810062O14Rik; AI428527
Pbx3	NM_016768.1
Ppm1e	NM_177167.4	B930008A12Rik; mKIAA1072; PP2CH; POPX1; AW049266
Ppm1d	NM_016910.2	Wip1; AV338790
Ppm1b	NM_011151
Ppm1a	NM_008910.2	MPPa-1; AU017636; AI427932; 2310003C21Rik; 2900017D14Rik; MMPa-2
Rpl9	NM_011292.1	MGC102393
Fcgr2b	NM_001077189.1	Fc[g]RII; Fcgr2; Ly-17; LyM-1; Fcr-2; F630109E10Rik; AI528646; Fcr-3; Fcgr2a; FcgRII; CD32; Ly-m20
Ppm1m	NM_026447.2	2810423O19Rik; AW610647; PP2Ceta; C77250
Rpl5	NM_016980.1	MGC117998; MGC101934; U21RNA
Ppm1k	NM_175523.4	MGC115965; A930026L03Rik; PP2Cm; 2900063A19Rik
Rpl3	NM_013762.1	MGC103388; F2; J1
Ppp6c	NM_024209
Snag1	NM_130796.1
Olfr374	NM_146338.1	MOR130-1
Tek	NM_013690.1
Trim28	NM_011588.1	Tif1beta; KAP-1; AA408787; KRIP-1; Tif1b; MGC102100
Clpp	NM_017393.1	D17Wsu160e; AU019820
Clps	NM_025469.1	2200003J09Rik
Atp6v1e1	NM_007510
Olfr378	NM_147024.1	MOR135-2; RP23-213I10.9
Fabp5	NM_010634.1
Cntn6	NM_017383.2
Nbn	NM_013752.2	Nbs1
Eif4enif1	NM_023743.1	Clast4; 2610509L04Rik; D11Ertd166e; A930019J01Rik; AU021239; AA410001
Ern2	NM_012016.1
Chrm4	NM_007699.1	M4; Chrm-4
Siah1b	NM_009173.1	AA960570; Sinh1b
Ryk	NM_001042607.1	ERK-3; AW536699; Vik
Sfrs9	NM_025573.2
Siah1a	NM_009172.1	Sinh1a; AA982064; AI853500
Jrk	NM_008415.3
Olfr554	NM_146325.1
Olfr555	NM_147103.1	MOR10-1; MGC129232; MGC129233
Sfrs2	NM_011358.1	Pr264; D11Wsu175e; MRF-1; SC35; Sfrs10
Sfrs1	NM_173374.2
Rxrb	NM_011306.2
Vgll2	NM_153786.1	VITO-1; C130057C21Rik
Lcmt1	NM_025304.3	Lcmt; MGC11807; AL033290
D11Moh34	NM_033568.1	MGC7335; D11Moh34
Eif3s4	NM_016876.2
Eif3s5	NM_025344.1	AA409853; MGC90606; Eif3s5; 0610037M02Rik
Eif3s7	NM_018749
Lmx1a	NM_033652.2	sst; MGC129356; MGC129357; Lmx1.1; dr; dreher
Eif3s2	NM_018799.1	Eif3s2; D4Ertd632e; 36kDa; Trip1
Lmx1b	NM_010725.1	MGC159172; LMX1.2; LMX1.1
Josd3	NM_027261.1	4930553M18Rik; MGC117821; 5930426I11Rik; 2810003M17Rik
D13Bwg1146e	NM_029879
Olfr653	NM_147074.1	Ors19; MOR33-1; MGC151339
Dnmt1	NM_010066.2
Olfr1	NM_146921.1	I7; I54; MOR135-13; RP23-213I10.7
Hhat	NM_144881.2	2810432O22Rik; AI462858; Skn; MGC11697
Rpl28	NM_009081
Rpl27	NM_011289.1	MGC103134
Myo1c	NM_001080775.1	NMI; myr2; C80397; MMIb; MYO1E; mm1beta
Rpl23	NM_022891.1	2810009A01Rik
Olfr658	NM_147049.1
Chst8	NM_175140.3	AI426009; 1500011J21Rik
Eif3s10	NM_010123.2	A830012B05Rik; Eif3; mKIAA0139; Csma
Chst7	NM_021715.1	GST5; 2600013M07Rik
