# Supplementary material for: Gatekeeper of pluripotency: A common Oct4 transcriptional network operates in mouse eggs and embryonic stem cells
Source: BMC Genomics. 2011 Jul 5;12:345. doi: 10.1186/1471-2164-12-345 (PMC3154874; doi:10.1186/1471-2164-12-345)
Supplement: Additional file 5 — Oct4 transcriptional network in MII oocytes. Genes expressed exclusivelly in MII oocytes. Green box, down-regulated; red box, up-regulated. [file 1471-2164-12-345-S5.XLS]

## Sheet: Table S3
Additional file 5. Oct4 transcriptional network. Genes expressed exclusivelly in MII oocytes. Green box, down-regulated; red box, up-regulated.
Gene symbol	MIINSN vs. MIIctrl
1600012H06Rik
4632433K11Rik
AA408296
Acaa1a
Ankrd27
Atpaf2
Bat5
Bdh1
Bsdc1
Cep164
Clspn
Cpt1a
Dnajb4
Fbxw2
Foxc2
Foxo1
Foxo3
Gapvd1
H6pd
Hadhb
Hspbap1
Hus1
Kdelc1
Klf4
Map4k3
Moap1
Mrpl53
Mrps2
Ndufaf2
Pdxdc1
Pja1
Plekhm3
Pou5f1
Psmg1
Ralyl
Rplp2
Rpp14
Serf1
Slc31a1
Slc31a2
Slc35a3
Slc7a4
Trdmt1
Ubiad1
Ubr7
Wapal
Wdr62
Zfhx4
2210012G02Rik
6330578E17Rik
A030009H04Rik
Adnp2
Atp5h
BC003331
Cbx3
Cnpy2
D19Ertd386e
Def8
Dpp8
Epm2aip1
Erp27
Fbxl20
Fbxw21
Gatad2b
Glod4
Hmbs
Mrps27
Mta3
Ndufa5
Ndufb3
Ndufc2
Nlrp5
Pramel4
Rab10
Rab43
Rpp30
Rps3
Rps5
Rptor
Sgsm3
Slc4a2
Slc4a3
Slc4a7
Smchd1
Sox2
Stard7
Thap2
Tssc1
Ubr1
Unk
Uqcr11
Uqcrc1
Uqcrfs1
Uqcrh
Uros
Usmg5
Usp46
Xpc
Zfp444
Zfyve26
Zhx3
Zkscan3
