# Supplementary material for: Gatekeeper of pluripotency: A common Oct4 transcriptional network operates in mouse eggs and embryonic stem cells
Source: BMC Genomics. 2011 Jul 5;12:345. doi: 10.1186/1471-2164-12-345 (PMC3154874; doi:10.1186/1471-2164-12-345)
Supplement: Additional file 6 — Oct4 transcriptional network in 2-cell embryos. Genes expressed exclusivelly in 2-cell embryos. Green box, down-regulated; red box, up-regulated. [file 1471-2164-12-345-S6.XLS]

## Sheet: Table S4
Additional file 6. Oct4 transcriptional network. Genes expressed exclusivelly in 2-cell embryos. Green box, down-regulated; red box, up-regulated.
Gene symbol	2-cellNSN vs. 2-cellctrl
C87436
Dppa5a
Fbxl19
Gata1
Gm6548
Gmip
Rab44
Rpp25
Tmed3
1110017D15Rik
4921509C19Rik
Cox17
Tmed9
Uqcrq
Zeb1
