# Supplementary material for: Gatekeeper of pluripotency: A common Oct4 transcriptional network operates in mouse eggs and embryonic stem cells
Source: BMC Genomics. 2011 Jul 5;12:345. doi: 10.1186/1471-2164-12-345 (PMC3154874; doi:10.1186/1471-2164-12-345)
Supplement: Additional file 8 — List of cancer-related genes present in the expanded Oct4-TN. The majority of the genes belonging to the expanded Oct4-TN were recognised as cancer-related genes. [file 1471-2164-12-345-S8.XLS]

## Sheet: Table S5
Additional file 8. List of cancer-related genes present in the expanded Oct4-TN.
Gene symbol
1110007C09Rik
1110020P15Rik
1600012H06Rik
2010107E04Rik
2310003F16Rik
6330578E17Rik
A030009H04Rik
AA408296
Acaa1a
Acaa2
Adnp2
Alad
Alas1
Ankrd27
Atad3a
Atox1
AU040320
AU040829
Bag4
Bat3
Bat5
BC003331
Bcl2l12
Bcl2l13
Bcl2l2
Bdh1
Bsdc1
C87436
Ccs
Cdt1
Cenpo
Cep164
Clspn
Cnn3
Cnpy2
Commd1
Cox17
Cpt2
Cul1
D10Ertd641e
D19Ertd386e
Def8
Dnajb4
Dnmt1
Dnmt3b
Dnmt3l
Dpp8
Dppa4
E330034G19Rik
Epm2aip1
Fbxl20
Fbxo15
Fbxw2
Fntb
Foxc2
Foxm1
Foxo1
Foxo3
Foxp1
Gapvd1
Gata1
Gatad2b
Glod4
Gmip
Gpsm3
H6pd
Hmbs
Hus1
Kdelc1
Klf4
Map4k3
Mcl1
Mrps2
Mrps27
Mta3
Ndufa5
Ndufaf2
Ndufb3
Ndufc2
Nfat5
Nlrp5
Nsmce1
Parp16
Pdxdc1
Phc1
Pja1
Plagl1
Plekhm1
Plekhm3
Pop4
Prkg1
Psmg1
Qars
Rab10
Rab14
Rab21
Rab31
Rab39b
Rab43
Rabggtb
Rbx1
Rin3
Rnf2
Rpp14
Rpp21
Rpp30
Rps15
Rps3
Rps5
Serf1
Sgsm3
Skp1a
Slc31a1
Slc31a2
Slc35a3
Slc4a2
Slc4a3
Slc4a7
Slc4a8
Slc7a4
Smchd1
Snapc1
Sox2
Stard7
Stk24
Thap2
Tipin
Tle1
Tle6
Tmed3
Tmed9
Trdmt1
Trip4
Tssc1
Ubiad1
Ubr1
Ubr7
Unk
Uqcrc1
Uqcrfs1
Uqcrh
Uqcrq
Urod
Uros
Usmg5
Usp46
Wapal
Wdr62
Xpc
Zc3h11a
Zeb1
Zfhx4
Zfp444
Zfyve26
Zhx1
Zhx3
Zkscan3
