# Supplementary material for: Gatekeeper of pluripotency: A common Oct4 transcriptional network operates in mouse eggs and embryonic stem cells
Source: BMC Genomics. 2011 Jul 5;12:345. doi: 10.1186/1471-2164-12-345 (PMC3154874; doi:10.1186/1471-2164-12-345)
Supplement: Additionalfile 9 — List of cancer-related genes present in the Oct4-OETN. The majority of the genes belonging to the Oct4-OETN were recognised as cancer-related genes. [file 1471-2164-12-345-S9.XLS]

## Sheet: Table S6
Additional file 9. List of cancer-related genes present in the Oct4-OETN.
Gene symbol
Cnn3
Cdt1
Rab21
Alas1
AU040320
Dnmt3b
Nsmce1
2310003F16Rik
Cenpo
Nfat5
Slc4a8
Tipin
E330034G19Rik
Fbxo15
Snapc1
Atad3a
Bcl2l12
Cul1
Rab14
Foxm1
Phc1
Rpp21
Tle6
D10Ertd641e
Urod
1110020P15Rik
Atox1
Bag4
Skp1a
Alad
Rps15
Dnmt1
Dppa4
Plekhm1
Zc3h11a
AU040829
Bat3
Commd1
Fntb
Prkg1
Rabggtb
Rbx1
Rin3
Bcl2l13
Dnmt3l
Pop4
Rab31
Bcl2l2
Stk24
Zhx1
Plagl1
Cpt2
Foxp1
Mcl1
Tle1
Gpsm3
Rnf2
Ccs
1110007C09Rik
Rab39b
Parp16
2010107E04Rik
Acaa2
Qars
Trip4
