# Supplementary material for: Gatekeeper of pluripotency: A common Oct4 transcriptional network operates in mouse eggs and embryonic stem cells
Source: BMC Genomics. 2011 Jul 5;12:345. doi: 10.1186/1471-2164-12-345 (PMC3154874; doi:10.1186/1471-2164-12-345)
Supplement: Additional file 10 — Microarray analysis. Microarray analysis of 2-cell embryos. [file 1471-2164-12-345-S10.XLS]

## Sheet: Additional file 10
Additional file 10.Microarray analysis of 2-cell embryos.
TargetID	2ctl.AVG_Signal	2ctl.Detection Pval	NSN-2cell.AVG_Signal	NSN-2cell.Detection Pval	SEARCH_KEY	ILMN_GENE	SYMBOL	CHROMOSOME	DEFINITION	SYNONYMS	UNIGENE_ID	ONTOLOGY_COMPONENT	ONTOLOGY_PROCESS	ONTOLOGY_FUNCTION
KLF16	40.2756	0	63.0557	0	ILMN_259159	KLF16	Klf16	10	Mus musculus Kruppel-like factor 16 (Klf16), mRNA.	BTEB4; AI843742; DRRF		intracellular [goid 5622] [evidence IEA]; nucleus [goid 5634] [evidence IEA]	dopamine receptor signaling pathway [goid 7212] [evidence IDA]; regulation of transcription, DNA-dependent [goid 6355] [evidence IEA]; regulation of transcription from RNA polymerase II promoter [goid 6357] [evidence IDA]; transcription [goid 6350] [evidence IEA]	nucleic acid binding [goid 3676] [evidence IEA]; receptor activity [goid 4872] [evidence IEA]; metal ion binding [goid 46872] [evidence IEA]; zinc ion binding [goid 8270] [evidence IEA]; DNA binding [goid 3677] [evidence ISS]; transcription factor activity [goid 3700] [evidence IDA]
MARCKS	35.9297	0	94.5651	0	ILMN_212473	MARCKS	Marcks
LOC384100	33.9927	0	69.8631	0	ILMN_199429	LOC384100	LOC384100	4	Mus musculus interferon alpha 6 (Ifna6), mRNA.	Ifna8; Ifa8; IFNa8/6; Ifa6		extracellular region [goid 5576] [evidence IEA]	defense response [goid 6952] [evidence IEA]; response to virus [goid 9615] [evidence IEA]	cytokine activity [goid 5125] [evidence IEA]; hematopoietin/interferon-class (D200-domain) cytokine receptor binding [goid 5126] [evidence IEA]
1700013L23RIK	19.2167	0	46.8391	0	ILMN_213452	1700013L23RIK	1700013L23Rik
MRGPRG	17.1104	0	44.4907	0	ILMN_217592	MRGPRG	Mrgprg
PSPC1	15.8426	0	31.4656	0	ILMN_194465	PSPC1	Pspc1
EG384814	15.4873	0	44.7038	0	ILMN_226745	EG384814	EG384814	8	Mus musculus predicted gene, EG384814 (EG384814), mRNA.
NEU2	14.8112	0	26.9604	0	ILMN_215712	NEU2	Neu2	1	Mus musculus neuraminidase 2 (Neu2), mRNA.	MTS; MSS; MBS			metabolism [goid 8152] [evidence IEA]	exo-alpha-sialidase activity [goid 4308] [evidence IEA]; hydrolase activity, acting on glycosyl bonds [goid 16798] [evidence IEA]; hydrolase activity [goid 16787] [evidence IEA]
ACVR1	14.7985	0	24.7872	0	ILMN_187276	ACVR1	Acvr1
E230008N13RIK	14.4493	0	30.9713	0	ILMN_215267	E230008N13RIK	E230008N13Rik
C130022K22RIK	13.4408	0	81.2834	0	ILMN_211284	C130022K22RIK	C130022K22Rik	6	Mus musculus RIKEN cDNA C130022K22 gene (C130022K22Rik), mRNA.
4933428I03RIK	12.5622	0	34.9371	0	ILMN_192760	4933428I03RIK	4933428I03Rik
CLDN9	9.24418	0.00125313	40.8004	0	ILMN_210605	CLDN9	Cldn9
OLFR724	9.07842	0.00125313	44.4272	0	ILMN_222346	OLFR724	Olfr724	14	Mus musculus olfactory receptor 724 (Olfr724), mRNA.	MOR247-2		integral to membrane [goid 16021] [evidence ISS]; membrane [goid 16020] [evidence IEA]	G-protein coupled receptor protein signaling pathway [goid 7186] [evidence ISS]; signal transduction [goid 7165] [evidence IEA]	olfactory receptor activity [goid 4984] [evidence ISS]; receptor activity [goid 4872] [evidence IEA]; signal transducer activity [goid 4871] [evidence IEA]; G-protein coupled receptor activity [goid 4930] [evidence IEA]
IL18BP	8.00307	0.00125313	32.9959	0	ILMN_191305	IL18BP	Il18bp
D9ERTD402E	8.94637	0.00125313	57.7827	0	ILMN_254411	D9ERTD402E	D9Ertd402e	9	Mus musculus DNA segment, Chr 9, ERATO Doi 402, expressed (D9Ertd402e), mRNA.	MGC91156; Gm1129
SEPM	13.1959	0	32.5659	0	ILMN_219316	SEPM	Sepm
SLC22A7	7.43757	0.00501253	27.469	0	ILMN_223635	SLC22A7	Slc22a7	17	Mus musculus solute carrier family 22 (organic anion transporter), member 7 (Slc22a7), mRNA.	NLT; OAT2; MGC18877		integral to plasma membrane [goid 5887] [evidence TAS]	organic anion transport [goid 15711] [evidence TAS]; sodium ion transport [goid 6814] [evidence IEA]	symporter activity [goid 15293] [evidence IEA]; organic anion transporter activity [goid 8514] [evidence TAS]; sodium ion binding [goid 31402] [evidence IEA]; nucleotide binding [goid 166] [evidence IEA]; ATP binding [goid 5524] [evidence IEA]
CTCFL	375.901	0	80.9256	0	ILMN_232170	CTCFL	Ctcfl	2	Mus musculus CCCTC-binding factor (zinc finger protein)-like (Ctcfl), mRNA.	Boris		intracellular [goid 5622] [evidence IEA]; nucleus [goid 5634] [evidence IEA]		nucleic acid binding [goid 3676] [evidence IEA]; metal ion binding [goid 46872] [evidence IEA]; zinc ion binding [goid 8270] [evidence IEA]
1810064F22RIK	51.2283	0	35.5876	0	ILMN_233092	1810064F22RIK	1810064F22Rik	9	Mus musculus RIKEN cDNA 1810064F22 gene (1810064F22Rik), mRNA.			viral capsid [goid 19028] [evidence IEA]		structural molecule activity [goid 5198] [evidence IEA]
HIST2H2AC	156.108	0	23.4659	0	ILMN_209747	HIST2H2AC	Hist2h2ac
HIST1H2AO	178.451	0	33.5214	0	ILMN_196731	HIST1H2AO	Hist1h2ao	13	Mus musculus histone cluster 1, H2ao (Hist1h2ao), mRNA.			chromosome [goid 5694] [evidence IEA]; nucleus [goid 5634] [evidence IEA]; nucleosome [goid 786] [evidence IEA]	nucleosome assembly [goid 6334] [evidence IEA]; chromosome organization and biogenesis (sensu Eukaryota) [goid 7001] [evidence IEA]	DNA binding [goid 3677] [evidence IEA]
OOSP1	93.9657	0	30.4741	0	ILMN_219374	OOSP1	Oosp1	19	Mus musculus oocyte secreted protein 1 (Oosp1), mRNA.	AA536827		extracellular region [goid 5576] [evidence ISS]
MYH9	127.392	0	43.222	0	ILMN_216568	MYH9	Myh9
2010107E04RIK	4.84263	0.0162907	35.8469	0	ILMN_222796	2010107E04RIK	2010107E04Rik	12	Mus musculus RIKEN cDNA 2010107E04 gene (2010107E04Rik), mRNA.	9430003J03Rik; AU043134; AV124504		mitochondrion [goid 5739] [evidence IEA]		molecular_function [goid 3674] [evidence ND ]
HMGCS1	98.3489	0	23.1698	0	ILMN_215052	HMGCS1	Hmgcs1	13	Mus musculus 3-hydroxy-3-methylglutaryl-Coenzyme A synthase 1 (Hmgcs1), mRNA.	MGC36662; MGC98430; B130032C06Rik			steroid biosynthesis [goid 6694] [evidence IEA]; sterol biosynthesis [goid 16126] [evidence IEA]; lipid biosynthesis [goid 8610] [evidence IEA]; cholesterol biosynthesis [goid 6695] [evidence IEA]	transferase activity [goid 16740] [evidence IEA]
ERH	41.6212	0	19.0113	7.85171e-07	ILMN_212781	ERH	Erh	12	Mus musculus enhancer of rudimentary homolog (Drosophila) (Erh), mRNA.	Prei1; Mer; MGC130271; MGC103398; MGC130272			pyrimidine nucleoside metabolism [goid 6213] [evidence ISS]; nucleobase, nucleoside, nucleotide and nucleic acid metabolism [goid 6139] [evidence ISS]; pyrimidine nucleoside metabolism [goid 6213] [evidence ISS]; nucleobase, nucleoside, nucleotide and nucleic acid metabolism [goid 6139] [evidence ISS]	molecular_function [goid 3674] [evidence IEA]; molecular_function [goid 3674] [evidence IEA]
2510002A14RIK	2.81275	0.0401034	5.61105	0.000855051	ILMN_209602	2510002A14RIK	2510002A14Rik
ATG5	54.701	0	6.85063	0.000907658	ILMN_217066	ATG5	Atg5	10	Mus musculus autophagy-related 5 (yeast) (Atg5), mRNA.	Paddy; Atg5l; AW319544; 2010107M05Rik; Apg5l; C88337; 3110067M24Rik		cytoplasm [goid 5737] [evidence IDA]; autophagic vacuole [goid 5776] [evidence ISS]; cytoplasm [goid 5737] [evidence IDA]; autophagic vacuole [goid 5776] [evidence ISS]	autophagic vacuole formation [goid 45] [evidence IDA]; autophagy [goid 6914] [evidence TAS]; autophagic vacuole formation [goid 45] [evidence IDA]; autophagy [goid 6914] [evidence TAS]	protein binding [goid 5515] [evidence IPI]; protein binding [goid 5515] [evidence IPI]
UBE2I	4.04185	0.00594296	5.82363	0.0010749	ILMN_184358	UBE2I	Ube2i	17	Mus musculus ubiquitin-conjugating enzyme E2I (Ube2i), mRNA.	UBC9; Ubce2i; 5830467E05Rik; Ubce9; Mmubc9			ubiquitin-dependent protein catabolism [goid 6511] [evidence IEA]; protein modification [goid 6464] [evidence IEA]; ubiquitin cycle [goid 6512] [evidence IEA]; ubiquitin-dependent protein catabolism [goid 6511] [evidence IEA]; protein modification [goid 6464] [evidence IEA]; ubiquitin cycle [goid 6512] [evidence IEA]	protein binding [goid 5515] [evidence IPI]; ubiquitin-protein ligase activity [goid 4842] [evidence IEA]; ubiquitin conjugating enzyme activity [goid 4840] [evidence IEA]; ligase activity [goid 16874] [evidence IEA]; protein binding [goid 5515] [evidence IPI]; ubiquitin-protein ligase activity [goid 4842] [evidence IEA]; ubiquitin conjugating enzyme activity [goid 4840] [evidence IEA]; ligase act…
SLC1A7	18.0006	0	22.9626	0.00125313	ILMN_219366	SLC1A7	Slc1a7	4	Mus musculus solute carrier family 1 (glutamate transporter), member 7 (Slc1a7), mRNA.	EAAT5; A930031E15Rik; MGC40736				sodium:dicarboxylate symporter activity [goid 17153] [evidence IEA]
OVOL2	12.4476	0	19.8373	0.00125313	ILMN_228618	OVOL2	Ovol2	2	Mus musculus ovo-like 2 (Drosophila) (Ovol2), transcript variant B, mRNA.	1810007D21Rik; Zfp339; 1700108N11Rik; Ovo2; M-OVO-A; movo2; M-OVO-B; MOVO; M-OVO		nucleus [goid 5634] [evidence IDA]; intracellular [goid 5622] [evidence IEA]	dorsal/ventral pattern formation [goid 9953] [evidence IMP]; negative regulation of transcription, DNA-dependent [goid 45892] [evidence IDA]; heart development [goid 7507] [evidence IMP]; regulation of transcription, DNA-dependent [goid 6355] [evidence IEA]; neural crest cell migration [goid 1755] [evidence IMP]; positive regulation of transcription, DNA-dependent [goid 45893] [evidence IDA]; tra…	transcription factor activity [goid 3700] [evidence ISS]; DNA binding [goid 3677] [evidence IDA]; zinc ion binding [goid 8270] [evidence IEA]; metal ion binding [goid 46872] [evidence IEA]; nucleic acid binding [goid 3676] [evidence IEA]
QRICH1	16.671	0	15.4603	0.00125313	ILMN_211829	QRICH1	Qrich1	9	Mus musculus glutamine-rich 1 (Qrich1), mRNA.	2610028H07Rik
2310008M20RIK	7.7756	0.00125313	17.7903	0.00125313	ILMN_215481	2310008M20RIK	2310008M20Rik	3	Mus musculus zinc finger, AN1-type domain 1 (Zfand1), mRNA.	2310008M20Rik; MGC107161; AW048890				zinc ion binding [goid 8270] [evidence IEA]; metal ion binding [goid 46872] [evidence IEA]; molecular_function [goid 3674] [evidence ND ]
LOC228730	12.0348	0	19.2124	0.00125313	ILMN_197325	LOC228730	LOC228730
B930011P16RIK	11.6054	0	18.4544	0.00125313	ILMN_212544	B930011P16RIK	B930011P16Rik	5	Mus musculus RIKEN cDNA B930011P16 gene (B930011P16Rik), mRNA.	Gm1377
NFKBIB	11.8785	0	18.7037	0.00125313	ILMN_211053	NFKBIB	Nfkbib
IL13	6.70641	0.00501253	20.0914	0.00125313	ILMN_215680	IL13	Il13	11	Mus musculus interleukin 13 (Il13), mRNA.	Il-13		extracellular region [goid 5576] [evidence IEA]	immune response [goid 6955] [evidence IEA]	interleukin-13 receptor binding [goid 5144] [evidence IEA]; hematopoietin/interferon-class (D200-domain) cytokine receptor binding [goid 5126] [evidence IEA]; cytokine activity [goid 5125] [evidence IEA]
LRMP	10.8369	0.00125313	15.9505	0.00125313	ILMN_237934	LRMP	Lrmp	6	Mus musculus lymphoid-restricted membrane protein (Lrmp), mRNA.	D6Int3; D6Int7; Jaw1; AI553456; D6Int5; D6Int4; D6Int8		membrane [goid 16020] [evidence IEA]; endoplasmic reticulum [goid 5783] [evidence IEA]
RAB39B	6.23581	0.00877193	22.8064	0.00125313	ILMN_220305	RAB39B	Rab39b	X	Mus musculus RAB39B, member RAS oncogene family (Rab39b), mRNA.	6330580M05Rik		membrane [goid 16020] [evidence IEA]	transport [goid 6810] [evidence IEA]	nucleotide binding [goid 166] [evidence IEA]
LOC624855	4.60142	0.0200501	19.066	0.00125313	ILMN_248606	LOC624855	LOC624855	8	Mus musculus similar to Cyclin-dependent kinases regulatory subunit 1 (CKS-1) (Sid 1334) (LOC624855), mRNA.
RBMY1A1	10.7522	0.00125313	15.5638	0.00125313	ILMN_216210	RBMY1A1	Rbmy1a1	Y	Mus musculus RNA binding motif protein, Y chromosome, family 1, member A1 (Rbmy1a1), mRNA.	RBM; Rbm1		nucleus [goid 5634] [evidence IDA]		RNA binding [goid 3723] [evidence IEA]; nucleotide binding [goid 166] [evidence IEA]
OSCAR	2.71265	0.0626566	21.1428	0.00125313	ILMN_223728	OSCAR	Oscar	7	Mus musculus osteoclast associated receptor (Oscar), mRNA.	mOSCAR-M1; mOSCAR; mOSCAR-M3; mOSCAR-M2				receptor activity [goid 4872] [evidence IEA]
RPL30	13.3076	0	19.4864	0.00125313	ILMN_201558	RPL30	Rpl30	15	Mus musculus ribosomal protein L30 (Rpl30), mRNA.	MGC107559; MGC106425		intracellular [goid 5622] [evidence IEA]; ribosome [goid 5840] [evidence IEA]; ribonucleoprotein complex [goid 30529] [evidence IEA]	protein biosynthesis [goid 6412] [evidence IEA]	structural constituent of ribosome [goid 3735] [evidence IEA]
IFNA1	8.76313	0.00125313	14.4158	0.00125313	ILMN_196759	IFNA1	Ifna1	4	Mus musculus interferon alpha 1 (Ifna1), mRNA.	Ifa1		extracellular region [goid 5576] [evidence IEA]	defense response [goid 6952] [evidence IEA]; response to virus [goid 9615] [evidence IEA]	cytokine activity [goid 5125] [evidence IDA]; hematopoietin/interferon-class (D200-domain) cytokine receptor binding [goid 5126] [evidence IEA]
RFC5	12.8121	0	16.5059	0.00125313	ILMN_213458	RFC5	Rfc5
NRD1	12.55	0	15.7714	0.00125313	ILMN_221859	NRD1	Nrd1	4	Mus musculus nardilysin, N-arginine dibasic convertase, NRD convertase 1 (Nrd1), mRNA.	AI875733; NRD-C; MGC25477; 2600011I06Rik			transport [goid 6810] [evidence IEA]; lipid transport [goid 6869] [evidence IEA]; steroid metabolism [goid 8202] [evidence IEA]	hydrolase activity [goid 16787] [evidence IEA]; metallopeptidase activity [goid 8237] [evidence IEA]; zinc ion binding [goid 8270] [evidence IEA]; metal ion binding [goid 46872] [evidence IEA]; peptidase activity [goid 8233] [evidence IEA]; nardilysin activity [goid 16919] [evidence ISS]; metalloendopeptidase activity [goid 4222] [evidence IEA]; protein binding [goid 5515] [evidence IPI]
MTHFS	8.18492	0.00125313	17.5557	0.00125313	ILMN_199366	MTHFS	Mthfs	9	Mus musculus 5, 10-methenyltetrahydrofolate synthetase (Mthfs), mRNA.	1110034I12Rik; AI119695; 2310020H23Rik			metabolism [goid 8152] [evidence IEA]	catalytic activity [goid 3824] [evidence IEA]; 5-formyltetrahydrofolate cyclo-ligase activity [goid 30272] [evidence IEA]; magnesium ion binding [goid 287] [evidence IEA]; ligase activity [goid 16874] [evidence IEA]; folic acid binding [goid 5542] [evidence IEA]
SP8	7.62716	0.00501253	19.8052	0.00125313	ILMN_215338	SP8	Sp8	12	Mus musculus trans-acting transcription factor 8 (Sp8), mRNA.	D930049B17Rik; MGC105193; mBtd		nucleus [goid 5634] [evidence IEA]; intracellular [goid 5622] [evidence IEA]	proximal/distal pattern formation [goid 9954] [evidence IMP]; dorsal/ventral pattern formation [goid 9953] [evidence IMP]; embryonic limb morphogenesis [goid 30326] [evidence IMP]	DNA binding [goid 3677] [evidence ISS]; zinc ion binding [goid 8270] [evidence IEA]; metal ion binding [goid 46872] [evidence IEA]; nucleic acid binding [goid 3676] [evidence IEA]
BC017647	22.1263	0	13.6826	0.00125313	ILMN_190670	BC017647	BC017647
SLC7A6OS	9.58465	0.00125313	15.5134	0.00125313	ILMN_238456	SLC7A6OS	Slc7a6os	8	Mus musculus solute carrier family 7, member 6 opposite strand (Slc7a6os), mRNA.	MGC60796; 2010007L18Rik; 2400002F02Rik
KPNA6	9.69651	0.00125313	18.1445	0.00125313	ILMN_194611	KPNA6	Kpna6
GM1141	7.25937	0.00501253	14.9616	0.00125313	ILMN_236365	GM1141	Gm1141	X	Mus musculus gene model 1141, (NCBI) (Gm1141), mRNA.
MON1B	12.6825	0	12.2283	0.00125313	ILMN_232152	MON1B	Mon1b	8	Mus musculus MON1 homolog b (yeast) (Mon1b), transcript variant 1, mRNA.	5031407H10; 5033413H12Rik			transport [goid 6810] [evidence IEA]	molecular_function [goid 3674] [evidence IEA]
ZC3HDC8	9.88301	0.00125313	12.5712	0.00125313	ILMN_192472	ZC3HDC8	Zc3hdc8
HHEX	7.25278	0.00501253	16.7338	0.00125313	ILMN_210452	HHEX	Hhex	19	Mus musculus hematopoietically expressed homeobox (Hhex), mRNA.	Prhx; Prh; Hex		nucleus [goid 5634] [evidence IDA]; transcription factor complex [goid 5667] [evidence IEA]	development [goid 7275] [evidence IEA]; regulation of transcription, DNA-dependent [goid 6355] [evidence IEA]; forebrain development [goid 30900] [evidence IMP]; regulation of cell proliferation [goid 42127] [evidence IMP]; regulation of transcription [goid 45449] [evidence IEA]; liver development [goid 1889] [evidence IMP]; embryonic heart tube development [goid 35050] [evidence IMP]	DNA binding [goid 3677] [evidence IEA]; transcription factor activity [goid 3700] [evidence IEA]; sequence-specific DNA binding [goid 43565] [evidence IEA]
RQCD1	2.0608	0.0977444	13.096	0.00125313	ILMN_223408	RQCD1	Rqcd1	1	Mus musculus rcd1 (required for cell differentiation) homolog 1 (S. pombe) (Rqcd1), mRNA.	Fl10; AI593551; 2610007F23Rik			cytokine and chemokine mediated signaling pathway [goid 19221] [evidence IDA]	molecular_function [goid 3674] [evidence ND ]; binding [goid 5488] [evidence IEA]
9430077A04RIK	3.01416	0.0438597	12.3983	0.00125313	ILMN_193697	9430077A04RIK	9430077A04Rik
IPP	8.64409	0.00125313	15.3092	0.00125313	ILMN_218451	IPP	Ipp
PERQ1	6.03409	0.0112782	14.266	0.00125313	ILMN_186255	PERQ1	Perq1
DTNBP1	10.7601	0.00125313	14.4671	0.00125313	ILMN_223290	DTNBP1	Dtnbp1
9630028B13RIK	7.72523	0.00250627	12.2879	0.00125313	ILMN_216918	9630028B13RIK	9630028B13Rik	1	Mus musculus RIKEN cDNA 9630028B13 gene (9630028B13Rik), mRNA.
OLFR1412	2.6515	0.0651629	16.0389	0.00125313	ILMN_218705	OLFR1412	Olfr1412
SLC35A4	5.88804	0.0112782	13.267	0.00125313	ILMN_222110	SLC35A4	Slc35a4	18	Mus musculus solute carrier family 35, member A4 (Slc35a4), mRNA.	2610030J16Rik; MGC143687; MGC143688
D030056L22	162.361	0	15.7053	0.00125313	ILMN_223202	D030056L22	D030056L22	19	Mus musculus RIKEN cDNA D030056L22 gene (D030056L22Rik), mRNA.
SRP72	7.63336	0.00501253	14.609	0.00125313	ILMN_218911	SRP72	Srp72
PSMA2	16.5278	0	22.1635	0.00125313	ILMN_213832	PSMA2	Psma2	13	Mus musculus proteasome (prosome, macropain) subunit, alpha type 2 (Psma2), mRNA.	Lmpc3		proteasome core complex (sensu Eukaryota) [goid 5839] [evidence IEA]; cytosol [goid 5829] [evidence IEA]; protein complex [goid 43234] [evidence IEA]	ubiquitin-dependent protein catabolism [goid 6511] [evidence IEA]	endopeptidase activity [goid 4175] [evidence IEA]; peptidase activity [goid 8233] [evidence IEA]; threonine endopeptidase activity [goid 4298] [evidence IEA]; hydrolase activity [goid 16787] [evidence IEA]
2700087H15RIK	8.30863	0.00125313	18.758	0.00125313	ILMN_223324	2700087H15RIK	2700087H15Rik
UGCG	75.7956	0	20.6308	0.00125313	ILMN_233452	UGCG	Ugcg	4	Mus musculus UDP-glucose ceramide glucosyltransferase (Ugcg), mRNA.	Ugcgl; AU043821; Epcs21; GlcT-1; C80537		endoplasmic reticulum [goid 5783] [evidence IEA]; membrane [goid 16020] [evidence IEA]		transferase activity [goid 16740] [evidence IEA]; molecular_function [goid 3674] [evidence ND ]; transferase activity, transferring glycosyl groups [goid 16757] [evidence IEA]; ceramide glucosyltransferase activity [goid 8120] [evidence IEA]
SLC9A3R1	72.6847	0	12.4457	0.00125313	ILMN_212760	SLC9A3R1	Slc9a3r1
NLRP14	67.5736	0	12.758	0.00125313	ILMN_249129	NLRP14	Nlrp14	7	Mus musculus NLR family, pyrin domain containing 14 (Nlrp14), mRNA.	4921520L01Rik; Nalp-iota; Nalp14; Nalp14l; GC-LRR				ATP binding [goid 5524] [evidence IEA]; transferase activity [goid 16740] [evidence IEA]; nucleotide binding [goid 166] [evidence IEA]
1110020C13RIK	446.286	0	14.6981	0.00125313	ILMN_215277	1110020C13RIK	1110020C13Rik	15	Mus musculus proline rich 13 (Prr13), mRNA.	1110020C13Rik; 2010324E22Rik
RPS25	81.7053	0	17.9876	0.00125313	ILMN_245994	RPS25	Rps25	9	Mus musculus ribosomal protein S25 (Rps25), mRNA.	2810009D21Rik		ribonucleoprotein complex [goid 30529] [evidence IEA]		molecular_function [goid 3674] [evidence ND ]
RPL41	291.496	0	14.5815	0.00125313	ILMN_211913	RPL41	Rpl41	10	Mus musculus ribosomal protein L41 (Rpl41), mRNA.	1810055P16Rik		ribosome [goid 5840] [evidence IEA]; ribonucleoprotein complex [goid 30529] [evidence IEA]	protein biosynthesis [goid 6412] [evidence IEA]	structural constituent of ribosome [goid 3735] [evidence IEA]; molecular_function [goid 3674] [evidence ND ]
LEPRE1	1.81776	0.133984	4.50845	0.00136873	ILMN_247115	LEPRE1	Lepre1	4	Mus musculus leprecan 1 (Lepre1), transcript variant 3, mRNA.	Gros1; 2410024C15Rik		plasma membrane [goid 5886] [evidence TAS]; nucleus [goid 5634] [evidence IDA]; endoplasmic reticulum [goid 5783] [evidence IEA]; cytoplasm [goid 5737] [evidence IDA]	cell growth [goid 16049] [evidence IDA]; protein metabolism [goid 19538] [evidence IEA]	oxidoreductase activity [goid 16491] [evidence IEA]; molecular_function [goid 3674] [evidence ND ]; oxidoreductase activity, acting on single donors with incorporation of molecular oxygen, incorporation of two atoms of oxygen [goid 16702] [evidence IEA]; metal ion binding [goid 46872] [evidence IEA]; oxidoreductase activity, acting on paired donors, with incorporation or reduction of molecular ox…
NR1H5	0.682464	0.14059	2.95932	0.00136873	ILMN_218253	NR1H5	Nr1h5	3	Mus musculus nuclear receptor subfamily 1, group H, member 5 (Nr1h5), transcript variant 1, mRNA.	MGC141184; Fxrb		nucleus [goid 5634] [evidence IEA]	transcription [goid 6350] [evidence IEA]; regulation of transcription, DNA-dependent [goid 6355] [evidence IEA]	sequence-specific DNA binding [goid 43565] [evidence IEA]; transcription factor activity [goid 3700] [evidence IEA]; DNA binding [goid 3677] [evidence IEA]; zinc ion binding [goid 8270] [evidence IEA]; metal ion binding [goid 46872] [evidence IEA]; receptor activity [goid 4872] [evidence IEA]; steroid hormone receptor activity [goid 3707] [evidence IEA]
SLC38A2	2.37947	0.00368624	3.65682	0.0014733	ILMN_217242	SLC38A2	Slc38a2	15	Mus musculus solute carrier family 38, member 2 (Slc38a2), mRNA.	SAT2; 5033402L14Rik; AI316867; mKIAA1382; ATA2
D1BWG0212E	3.99276	0.0132694	4.88534	0.00152009	ILMN_211520	D1BWG0212E	D1Bwg0212e	1	Mus musculus DNA segment, Chr 1, Brigham & Women's Genetics 0212 expressed (D1Bwg0212e), mRNA.	2410015L18Rik; C40
TMEM14C	5.33535	0.0569827	6.02321	0.00158307	ILMN_186398	TMEM14C	Tmem14c	13	Mus musculus transmembrane protein 14C (Tmem14c), mRNA.	HSPC194; 1110021D01Rik; AU020193		mitochondrion [goid 5739] [evidence IDA]; membrane [goid 16020] [evidence IEA]; mitochondrion [goid 5739] [evidence IDA]; membrane [goid 16020] [evidence IEA]; mitochondrion [goid 5739] [evidence IDA]; membrane [goid 16020] [evidence IEA]		molecular_function [goid 3674] [evidence IEA]; molecular_function [goid 3674] [evidence IEA]; molecular_function [goid 3674] [evidence IEA]
ZHX1	2.43653	0.0659983	3.28484	0.00161134	ILMN_191490	ZHX1	Zhx1	15				transcription factor complex [goid 5667] [evidence IEA]; nucleus [goid 5634] [evidence IEA]; intracellular [goid 5622] [evidence IEA]	transcription [goid 6350] [evidence IEA]; negative regulation of transcription, DNA-dependent [goid 45892] [evidence ISS]; regulation of transcription [goid 45449] [evidence IEA]; regulation of transcription, DNA-dependent [goid 6355] [evidence IEA]	sequence-specific DNA binding [goid 43565] [evidence IEA]; transcription factor activity [goid 3700] [evidence IEA]; DNA binding [goid 3677] [evidence IEA]; zinc ion binding [goid 8270] [evidence IEA]; metal ion binding [goid 46872] [evidence IEA]; nucleic acid binding [goid 3676] [evidence IEA]; protein binding [goid 5515] [evidence ISS]
STARD8	3.43469	0.00502509	4.51375	0.00166142	ILMN_221344	STARD8	Stard8	X	Mus musculus START domain containing 8 (Stard8), mRNA.	KIAA0189; mKIAA0189		intracellular [goid 5622] [evidence IEA]; intracellular [goid 5622] [evidence IEA]	signal transduction [goid 7165] [evidence IEA]; signal transduction [goid 7165] [evidence IEA]	GTPase activator activity [goid 5096] [evidence IEA]; GTPase activator activity [goid 5096] [evidence IEA]
CDC2L2	5.76827	0.000961834	6.46981	0.00220555	ILMN_213876	CDC2L2	Cdc2l2	4	Mus musculus cell division cycle 2-like 1 (Cdc2l1), mRNA.	Cdc2l2; CDK11-p46; CDK11-p110; CDK11-p58; p58; AA989746		nucleus [goid 5634] [evidence IDA]; nucleus [goid 5634] [evidence IDA]	cell division [goid 51301] [evidence IEA]; protein amino acid phosphorylation [goid 6468] [evidence IEA]; cell cycle [goid 7049] [evidence IEA]; blastocyst development [goid 1824] [evidence IMP]; regulation of mitosis [goid 7088] [evidence IMP]; apoptosis [goid 6915] [evidence IMP]; cell division [goid 51301] [evidence IEA]; protein amino acid phosphorylation [goid 6468] [evidence IEA]; cell cycl…	protein kinase activity [goid 4672] [evidence IEA]; protein serine/threonine kinase activity [goid 4674] [evidence IEA]; ATP binding [goid 5524] [evidence IEA]; nucleotide binding [goid 166] [evidence IEA]; transferase activity [goid 16740] [evidence IEA]; kinase activity [goid 16301] [evidence IEA]; protein kinase activity [goid 4672] [evidence IEA]; protein serine/threonine kinase activity [goi…
LSAMP	5.33506	0.021118	4.93531	0.00228956	ILMN_186007	LSAMP	Lsamp
LGALS8	5.61621	0.000314068	4.95135	0.00237514	ILMN_221108	LGALS8	Lgals8	13	Mus musculus lectin, galactose binding, soluble 8 (Lgals8), mRNA.	Lgals-8; 1200015E08Rik; D13Ertd524e; AI326142				sugar binding [goid 5529] [evidence IEA]; sugar binding [goid 5529] [evidence IEA]
VPS26	4.95897	0.0254395	3.78487	0.0024623	ILMN_187629	VPS26	Vps26
TBC1D9	3.03208	0.00106323	3.48177	0.0024695	ILMN_213352	TBC1D9	Tbc1d9	8	Mus musculus TBC1 domain family, member 9 (Tbc1d9), mRNA.	AI847101; AW490653; 4933431N12Rik; C76116
CDC42EP1	10.388	0.00125313	11.839	0.00250627	ILMN_217623	CDC42EP1	Cdc42ep1	15	Mus musculus CDC42 effector protein (Rho GTPase binding) 1 (Cdc42ep1), mRNA.	MSE55; 1810058K22Rik; Borg5; MGC103067; CEP1; AA980734		cytoplasm [goid 5737] [evidence IDA]; cytoskeleton [goid 5856] [evidence IEA]	regulation of cell shape [goid 8360] [evidence IEA]; Rho protein signal transduction [goid 7266] [evidence IDA]	protein binding [goid 5515] [evidence IPI]
ATP6V1F	3.59125	0.0338346	11.6148	0.00250627	ILMN_217552	ATP6V1F	Atp6v1f
FRAP1	3.34521	0.0292468	4.72271	0.00255102	ILMN_212155	FRAP1	Frap1	4	Mus musculus FK506 binding protein 12-rapamycin associated protein 1 (Frap1), mRNA.	RAPT1; 2610315D21Rik; MGC118056; FRAP; AI327068; mTOR; FRAP2; RAFT1; flat			peptidyl-threonine phosphorylation [goid 18107] [evidence IDA]; germ cell development [goid 7281] [evidence IDA]; peptidyl-threonine phosphorylation [goid 18107] [evidence IDA]; germ cell development [goid 7281] [evidence IDA]	kinase activity [goid 16301] [evidence IEA]; binding [goid 5488] [evidence IEA]; transferase activity [goid 16740] [evidence IEA]; protein serine/threonine kinase activity [goid 4674] [evidence IDA]; phosphotransferase activity, alcohol group as acceptor [goid 16773] [evidence IEA]; kinase activity [goid 16301] [evidence IEA]; binding [goid 5488] [evidence IEA]; transferase activity [goid 16740] …
A730008L03RIK	4.80157	0.000706654	5.03927	0.00273318	ILMN_215122	A730008L03RIK	A730008L03Rik	2	Mus musculus RIKEN cDNA A730008L03 gene (A730008L03Rik), mRNA.	Cobra1; AI663983; Nelf-b; AB041607		nucleus [goid 5634] [evidence IEA]; nucleus [goid 5634] [evidence IEA]	regulation of transcription, DNA-dependent [goid 6355] [evidence IEA]; transcription [goid 6350] [evidence IEA]; negative regulation of transcription [goid 16481] [evidence IEA]; regulation of transcription, DNA-dependent [goid 6355] [evidence IEA]; transcription [goid 6350] [evidence IEA]; negative regulation of transcription [goid 16481] [evidence IEA]
4930504E06RIK	18.6374	0.0369729	4.41335	0.00282662	ILMN_212829	4930504E06RIK	4930504E06Rik	3	Mus musculus RIKEN cDNA 4930504E06 gene (4930504E06Rik), mRNA.	mKIAA1390; cI-40; AA960384; ni; AA562754; 1810005H09Rik; AW561904
AK3	3.50238	0.0109327	3.53717	0.00292162	ILMN_215036	AK3	Ak3	19	Mus musculus adenylate kinase 3 (Ak3), mRNA.	AK-3; AI506714; AA407498; Akl3l; Ak3l1; Ak3l; 1700018L02Rik		mitochondrion [goid 5739] [evidence IDA]; mitochondrion [goid 5739] [evidence IDA]	nucleobase, nucleoside, nucleotide and nucleic acid metabolism [goid 6139] [evidence IEA]; nucleobase, nucleoside, nucleotide and nucleic acid metabolism [goid 6139] [evidence IEA]	kinase activity [goid 16301] [evidence IEA]; transferase activity [goid 16740] [evidence IEA]; nucleotide kinase activity [goid 19201] [evidence IEA]; adenylate kinase activity [goid 4017] [evidence TAS]; nucleotide binding [goid 166] [evidence IEA]; phosphotransferase activity, phosphate group as acceptor [goid 16776] [evidence IEA]; GTP binding [goid 5525] [evidence IEA]; kinase activity [goid …
CFL2	1.73595	0.0393967	3.84814	0.00292162	ILMN_217503	CFL2	Cfl2
CSNK1D	1.10354	0.0644906	3.23091	0.00297177	ILMN_218794	CSNK1D	Csnk1d	11					Wnt receptor signaling pathway [goid 16055] [evidence IEA]; protein amino acid phosphorylation [goid 6468] [evidence IEA]; Wnt receptor signaling pathway [goid 16055] [evidence IEA]; protein amino acid phosphorylation [goid 6468] [evidence IEA]	kinase activity [goid 16301] [evidence IEA]; ATP binding [goid 5524] [evidence IEA]; transferase activity [goid 16740] [evidence IEA]; protein serine/threonine kinase activity [goid 4674] [evidence IEA]; nucleotide binding [goid 166] [evidence IEA]; protein kinase activity [goid 4672] [evidence IEA]; kinase activity [goid 16301] [evidence IEA]; ATP binding [goid 5524] [evidence IEA]; transferase …
SCOC	1.88828	0.0179966	2.69548	0.00308097	ILMN_257405	SCOC	Scoc	8	Mus musculus short coiled-coil protein (Scoc), transcript variant 2, mRNA.	2810002J11Rik; AA415030; 0610011C06Rik
SLC22A1	-0.12539	0.43462	3.51713	0.00321606	ILMN_220400	SLC22A1	Slc22a1	17	Mus musculus solute carrier family 22 (organic cation transporter), member 1 (Slc22a1), mRNA.	Oct1; Lx1; MGC14019; Orct; Orct1		integral to plasma membrane [goid 5887] [evidence ISS]; integral to plasma membrane [goid 5887] [evidence ISS]	sodium ion transport [goid 6814] [evidence IEA]; transport [goid 6810] [evidence IEA]; cation transport [goid 6812] [evidence IDA]; sodium ion transport [goid 6814] [evidence IEA]; transport [goid 6810] [evidence IEA]; cation transport [goid 6812] [evidence IDA]	ATP binding [goid 5524] [evidence IEA]; nucleotide binding [goid 166] [evidence IEA]; organic cation transporter activity [goid 15101] [evidence IDA]; sodium ion binding [goid 31402] [evidence IEA]; symporter activity [goid 15293] [evidence IEA]; ATP binding [goid 5524] [evidence IEA]; nucleotide binding [goid 166] [evidence IEA]; organic cation transporter activity [goid 15101] [evidence IDA]; s…
RASGEF1B	0.147897	0.309659	3.93964	0.00331735	ILMN_211219	RASGEF1B	Rasgef1b	5	Mus musculus RasGEF domain family, member 1B (Rasgef1b), transcript variant 2, mRNA.	4732452O09Rik; GPIgamma4; Gpig4		intracellular [goid 5622] [evidence IEA]	cell division [goid 51301] [evidence IEA]; regulation of small GTPase mediated signal transduction [goid 51056] [evidence IEA]	guanyl-nucleotide exchange factor activity [goid 5085] [evidence IEA]; molecular_function [goid 3674] [evidence ND ]
A430078G23RIK	2.05888	0.0444752	3.85248	0.00331735	ILMN_237057	A430078G23RIK	A430078G23Rik	8	Mus musculus RIKEN cDNA A430078G23 gene (A430078G23Rik), mRNA.
2810441C07RIK	4.09811	0.00131987	4.37368	0.0034202	ILMN_219716	2810441C07RIK	2810441C07Rik	4	Mus musculus Rho guanine nucleotide exchange factor (GEF) 10-like (Arhgef10l), mRNA.	2810441C07Rik; mKIAA1626		microtubule cytoskeleton [goid 15630] [evidence TAS]; nucleus [goid 5634] [evidence TAS]; histone deacetylase complex [goid 118] [evidence TAS]; cytosol [goid 5829] [evidence ISS]; cytoplasm [goid 5737] [evidence TAS]; intracellular [goid 5622] [evidence IEA]; microtubule cytoskeleton [goid 15630] [evidence TAS]; nucleus [goid 5634] [evidence TAS]; histone deacetylase complex [goid 118] [evidence…	regulation of Rho protein signal transduction [goid 35023] [evidence IEA]; regulation of Rho protein signal transduction [goid 35023] [evidence IEA]	Rho guanyl-nucleotide exchange factor activity [goid 5089] [evidence IEA]; histone deacetylase activity [goid 4407] [evidence TAS]; transcription factor binding [goid 8134] [evidence TAS]; Rho GTPase activator activity [goid 5100] [evidence ISS]; Rho guanyl-nucleotide exchange factor activity [goid 5089] [evidence IEA]; histone deacetylase activity [goid 4407] [evidence TAS]; transcription factor…
IL23A	1.44324	0.23579	4.85131	0.0034202	ILMN_216459	IL23A	Il23a	10	Mus musculus interleukin 23, alpha subunit p19 (Il23a), mRNA.	p19		extracellular region [goid 5576] [evidence IEA]; extracellular region [goid 5576] [evidence IEA]	immune response [goid 6955] [evidence IEA]; immune response [goid 6955] [evidence IEA]	interleukin-6 receptor binding [goid 5138] [evidence IEA]; cytokine activity [goid 5125] [evidence IEA]; interleukin-6 receptor binding [goid 5138] [evidence IEA]; cytokine activity [goid 5125] [evidence IEA]
CORO6	1.33316	0.0306908	2.67732	0.00368624	ILMN_224206	CORO6	Coro6
RPL23	545.774	0.00148229	88.5315	0.003723	ILMN_214598	RPL23	Rpl23	11	Mus musculus ribosomal protein L23 (Rpl23), mRNA.	2810009A01Rik		cytosolic ribosome (sensu Eukaryota) [goid 5830] [evidence ISS]; nucleolus [goid 5730] [evidence IDA]; ribonucleoprotein complex [goid 30529] [evidence IEA]; cytosolic ribosome (sensu Eukaryota) [goid 5830] [evidence ISS]; nucleolus [goid 5730] [evidence IDA]; ribonucleoprotein complex [goid 30529] [evidence IEA]; cytosolic ribosome (sensu Eukaryota) [goid 5830] [evidence ISS]; nucleolus [goid 57…	protein biosynthesis [goid 6412] [evidence ISS]; protein biosynthesis [goid 6412] [evidence ISS]; protein biosynthesis [goid 6412] [evidence ISS]; protein biosynthesis [goid 6412] [evidence ISS]	structural constituent of ribosome [goid 3735] [evidence ISS]; structural constituent of ribosome [goid 3735] [evidence ISS]; structural constituent of ribosome [goid 3735] [evidence ISS]; structural constituent of ribosome [goid 3735] [evidence ISS]
RCHY1	86.2352	0.0701951	21.5676	0.0037382	ILMN_221123	RCHY1	Rchy1	5	Mus musculus ring finger and CHY zinc finger domain containing 1 (Rchy1), mRNA.	ARNIP; PRO1996; CHIMP; AU042618; Zfp363; Pirh2; mARNIP; 6720407C15Rik				protein binding [goid 5515] [evidence IEA]; metal ion binding [goid 46872] [evidence IEA]; zinc ion binding [goid 8270] [evidence IEA]; protein binding [goid 5515] [evidence IEA]; metal ion binding [goid 46872] [evidence IEA]; zinc ion binding [goid 8270] [evidence IEA]
WDR34	11.9902	0	10.9286	0.0037594	ILMN_186603	WDR34	Wdr34
SLC16A10	9.33843	0.00125313	11.34	0.0037594	ILMN_186942	SLC16A10	Slc16a10
OLFR982	5.2977	0.0137845	10.737	0.0037594	ILMN_218635	OLFR982	Olfr982	9	Mus musculus olfactory receptor 982 (Olfr982), mRNA.	MGC129255; MOR223-4		integral to membrane [goid 16021] [evidence ISS]; membrane [goid 16020] [evidence IEA]	G-protein coupled receptor protein signaling pathway [goid 7186] [evidence ISS]; signal transduction [goid 7165] [evidence IEA]	olfactory receptor activity [goid 4984] [evidence ISS]; receptor activity [goid 4872] [evidence IEA]; signal transducer activity [goid 4871] [evidence IEA]; G-protein coupled receptor activity [goid 4930] [evidence IEA]
A130033B22	5.25957	0.0137845	11.3771	0.0037594	ILMN_221004	A130033B22	A130033B22	17	Mus musculus hypothetical protein A130033B22 (A130033B22), mRNA.
OLFR503	7.28212	0.00501253	11.4097	0.0037594	ILMN_253698	OLFR503	Olfr503	7	Mus musculus olfactory receptor 503 (Olfr503), mRNA.	MOR34-12; MOR34-8P		integral to membrane [goid 16021] [evidence ISS]; membrane [goid 16020] [evidence IEA]	G-protein coupled receptor protein signaling pathway [goid 7186] [evidence ISS]; signal transduction [goid 7165] [evidence IEA]	olfactory receptor activity [goid 4984] [evidence ISS]; receptor activity [goid 4872] [evidence IEA]; signal transducer activity [goid 4871] [evidence IEA]; G-protein coupled receptor activity [goid 4930] [evidence IEA]
ZXDA	10.2393	0.00125313	11.4301	0.0037594	ILMN_257105	ZXDA	Zxda	X	Mus musculus zinc finger, X-linked, duplicated A (Zxda) on chromosome X.	AW413531; 4933406P09Rik
WDR5B	6.10456	0.00877193	11.2018	0.0037594	ILMN_185255	WDR5B	Wdr5b
NFYC	73.4783	0	11.1446	0.0037594	ILMN_214743	NFYC	Nfyc	4	Mus musculus nuclear transcription factor-Y gamma (Nfyc), transcript variant 1, mRNA.			transcription factor complex [goid 5667] [evidence IC ]; nucleus [goid 5634] [evidence ISS]; intracellular [goid 5622] [evidence IEA]	positive regulation of transcription, DNA-dependent [goid 45893] [evidence IDA]; transcription [goid 6350] [evidence IEA]; regulation of transcription, DNA-dependent [goid 6355] [evidence IEA]	sequence-specific DNA binding [goid 43565] [evidence IEA]; transcription factor activity [goid 3700] [evidence IDA]; DNA binding [goid 3677] [evidence IDA]; protein binding [goid 5515] [evidence ISS]
2410146L05RIK	24.1228	0	11.0501	0.0037594	ILMN_214200	2410146L05RIK	2410146L05Rik	9	Mus musculus RIKEN cDNA 2410146L05 gene (2410146L05Rik), mRNA.
ANK2	-0.0391618	0.438159	3.15856	0.00414866	ILMN_186695	ANK2	Ank2
EML3	1.78179	0.0274566	3.94503	0.00418418	ILMN_216318	EML3	Eml3	19	Mus musculus echinoderm microtubule associated protein like 3 (Eml3), mRNA.	MGC38588; BC022146; MGC37888				molecular_function [goid 3674] [evidence ND ]; molecular_function [goid 3674] [evidence ND ]
UNC5A	1.89019	0.0380023	3.37181	0.00418418	ILMN_193439	UNC5A	Unc5a	13	Mus musculus unc-5 homolog A (C. elegans) (Unc5a), mRNA.	mKIAA1976; Unc5h1		integral to membrane [goid 16021] [evidence IEA]; membrane [goid 16020] [evidence IEA]; integral to membrane [goid 16021] [evidence IEA]; membrane [goid 16020] [evidence IEA]	signal transduction [goid 7165] [evidence IEA]; apoptosis [goid 6915] [evidence IEA]; development [goid 7275] [evidence IEA]; signal transduction [goid 7165] [evidence IEA]; apoptosis [goid 6915] [evidence IEA]; development [goid 7275] [evidence IEA]	protein binding [goid 5515] [evidence IEA]; receptor activity [goid 4872] [evidence IEA]; protein binding [goid 5515] [evidence IEA]; receptor activity [goid 4872] [evidence IEA]
TAS2R117	0.593405	0.200238	3.55897	0.0042996	ILMN_212782	TAS2R117	Tas2r117	6	Mus musculus taste receptor, type 2, member 117 (Tas2r117), mRNA.	Tas2r17; T2R17; mt2r54; mGR17		integral to membrane [goid 16021] [evidence IEA]; membrane [goid 16020] [evidence IEA]; integral to membrane [goid 16021] [evidence IEA]; membrane [goid 16020] [evidence IEA]	G-protein coupled receptor protein signaling pathway [goid 7186] [evidence IEA]; signal transduction [goid 7165] [evidence IEA]; G-protein coupled receptor protein signaling pathway [goid 7186] [evidence IEA]; signal transduction [goid 7165] [evidence IEA]	receptor activity [goid 4872] [evidence IEA]; signal transducer activity [goid 4871] [evidence IEA]; rhodopsin-like receptor activity [goid 1584] [evidence IEA]; G-protein coupled receptor activity [goid 4930] [evidence IEA]; receptor activity [goid 4872] [evidence IEA]; signal transducer activity [goid 4871] [evidence IEA]; rhodopsin-like receptor activity [goid 1584] [evidence IEA]; G-protein c…
PVRL2	1.63247	0.0156877	3.25578	0.00436601	ILMN_214203	PVRL2	Pvrl2	7	Mus musculus poliovirus receptor-related 2 (Pvrl2), mRNA.	Pvr; AI325026; nectin-2; MPH; AI987993; Cd112; Pvs		plasma membrane [goid 5886] [evidence IDA]; intercellular junction [goid 5911] [evidence IDA]; membrane [goid 16020] [evidence IEA]; plasma membrane [goid 5886] [evidence IDA]; intercellular junction [goid 5911] [evidence IDA]; membrane [goid 16020] [evidence IEA]; plasma membrane [goid 5886] [evidence IDA]; intercellular junction [goid 5911] [evidence IDA]; membrane [goid 16020] [evidence IEA]	cell adhesion [goid 7155] [evidence IEA]; homophilic cell adhesion [goid 7156] [evidence IDA]; cell adhesion [goid 7155] [evidence IEA]; homophilic cell adhesion [goid 7156] [evidence IDA]; cell adhesion [goid 7155] [evidence IEA]; homophilic cell adhesion [goid 7156] [evidence IDA]	protein homodimerization activity [goid 42803] [evidence IDA]; receptor activity [goid 4872] [evidence IEA]; protein binding [goid 5515] [evidence IPI]; protein homodimerization activity [goid 42803] [evidence IDA]; receptor activity [goid 4872] [evidence IEA]; protein binding [goid 5515] [evidence IPI]; protein homodimerization activity [goid 42803] [evidence IDA]; receptor activity [goid 4872] …
LRRC20	-0.00788119	0.417272	4.15293	0.00441659	ILMN_216713	LRRC20	Lrrc20	10	Mus musculus leucine rich repeat containing 20 (Lrrc20), mRNA.	BC036304; MGC25719				transferase activity [goid 16740] [evidence IEA]; transferase activity [goid 16740] [evidence IEA]
MCFD2	1.08459	0.111534	2.72926	0.00476442	ILMN_216969	MCFD2	Mcfd2	17	Mus musculus multiple coagulation factor deficiency 2 (Mcfd2), mRNA.	1810021C21Rik; LMAN1IP; F5F8D; Sdnsf		endoplasmic reticulum [goid 5783] [evidence IEA]; extracellular region [goid 5576] [evidence ISS]; endoplasmic reticulum [goid 5783] [evidence IEA]; extracellular region [goid 5576] [evidence ISS]	carboxylic acid metabolism [goid 19752] [evidence ISS]; protein transport [goid 15031] [evidence IEA]; transport [goid 6810] [evidence IEA]; carboxylic acid metabolism [goid 19752] [evidence ISS]; protein transport [goid 15031] [evidence IEA]; transport [goid 6810] [evidence IEA]	calcium ion binding [goid 5509] [evidence IEA]; molecular_function [goid 3674] [evidence ND ]; calcium ion binding [goid 5509] [evidence IEA]; molecular_function [goid 3674] [evidence ND ]
MRC2	3.21639	0.0237718	3.73542	0.00490025	ILMN_186378	MRC2	Mrc2
IKZF5	3.42181	0.0386964	6.58349	0.00502509	ILMN_191639	IKZF5	Ikzf5	7	Mus musculus IKAROS family zinc finger 5 (Ikzf5), mRNA.	MGC106439; PEGASUS; Zfpn1a5; 2610034F18Rik		nucleus [goid 5634] [evidence IEA]; intracellular [goid 5622] [evidence IEA]; nucleus [goid 5634] [evidence IEA]; intracellular [goid 5622] [evidence IEA]		zinc ion binding [goid 8270] [evidence IEA]; metal ion binding [goid 46872] [evidence IEA]; nucleic acid binding [goid 3676] [evidence IEA]; zinc ion binding [goid 8270] [evidence IEA]; metal ion binding [goid 46872] [evidence IEA]; nucleic acid binding [goid 3676] [evidence IEA]
FLT4	1.65646	0.128153	5.56332	0.00515151	ILMN_210999	FLT4	Flt4	11	Mus musculus FMS-like tyrosine kinase 4 (Flt4), mRNA.	Flt-4; AI323512; VEGFR-3; Chy; VEGFR3		membrane [goid 16020] [evidence IEA]; membrane [goid 16020] [evidence IEA]	protein amino acid phosphorylation [goid 6468] [evidence IEA]; transmembrane receptor protein tyrosine kinase signaling pathway [goid 7169] [evidence IEA]; protein amino acid phosphorylation [goid 6468] [evidence IEA]; transmembrane receptor protein tyrosine kinase signaling pathway [goid 7169] [evidence IEA]	protein kinase activity [goid 4672] [evidence IEA]; protein binding [goid 5515] [evidence IPI]; receptor activity [goid 4872] [evidence IEA]; ATP binding [goid 5524] [evidence IEA]; transmembrane receptor protein tyrosine kinase activity [goid 4714] [evidence IEA]; nucleotide binding [goid 166] [evidence IEA]; vascular endothelial growth factor receptor activity [goid 5021] [evidence IEA]; protei…
TRIT1	0.84297	0.122506	3.52697	0.00515151	ILMN_195969	TRIT1	Trit1	4	Mus musculus tRNA isopentenyltransferase 1 (Trit1), mRNA.	AI314635; AV099619; 2310075G14Rik; AI314189; IPT; MOD5		intracellular [goid 5622] [evidence IEA]; mitochondrion [goid 5739] [evidence IEA]; nucleus [goid 5634] [evidence IEA]; intracellular [goid 5622] [evidence IEA]; mitochondrion [goid 5739] [evidence IEA]; nucleus [goid 5634] [evidence IEA]	tRNA processing [goid 8033] [evidence IEA]; tRNA processing [goid 8033] [evidence IEA]	tRNA isopentenyltransferase activity [goid 4811] [evidence IEA]; nucleic acid binding [goid 3676] [evidence IEA]; ATP binding [goid 5524] [evidence IEA]; metal ion binding [goid 46872] [evidence IEA]; zinc ion binding [goid 8270] [evidence IEA]; nucleotide binding [goid 166] [evidence IEA]; transferase activity [goid 16740] [evidence IEA]; tRNA isopentenyltransferase activity [goid 4811] [evidenc…
THAP1	1.17579	0.0575976	2.43748	0.00543827	ILMN_210238	THAP1	Thap1	8	Mus musculus THAP domain containing, apoptosis associated protein 1 (Thap1), mRNA.	4833431A01Rik		nucleus [goid 5634] [evidence IEA]; nucleus [goid 5634] [evidence IEA]; nucleus [goid 5634] [evidence IEA]		zinc ion binding [goid 8270] [evidence IEA]; metal ion binding [goid 46872] [evidence IEA]; nucleic acid binding [goid 3676] [evidence IEA]; DNA binding [goid 3677] [evidence IEA]; zinc ion binding [goid 8270] [evidence IEA]; metal ion binding [goid 46872] [evidence IEA]; nucleic acid binding [goid 3676] [evidence IEA]; DNA binding [goid 3677] [evidence IEA]; zinc ion binding [goid 8270] [evidenc…
ADARB1	2.65809	0.00603465	3.54754	0.00563247	ILMN_247455	ADARB1	Adarb1	10	Mus musculus adenosine deaminase, RNA-specific, B1 (Adarb1), transcript variant 3, mRNA.	1700057H01Rik; D10Bwg0447e; AW558573; ADAR2; AW124433; BB220382; RED1		nucleus [goid 5634] [evidence ISS]; intracellular [goid 5622] [evidence IEA]	base conversion or substitution editing [goid 16553] [evidence ISS]; RNA processing [goid 6396] [evidence IEA]; mRNA processing [goid 6397] [evidence IEA]	adenosine deaminase activity [goid 4000] [evidence IEA]; mRNA binding [goid 3729] [evidence ISS]; hydrolase activity [goid 16787] [evidence IEA]; RNA binding [goid 3723] [evidence IEA]; zinc ion binding [goid 8270] [evidence IEA]; metal ion binding [goid 46872] [evidence IEA]; double-stranded RNA adenosine deaminase activity [goid 3726] [evidence ISS]; double-stranded RNA binding [goid 3725] [evi…
4930562D19RIK	0.880602	0.296971	3.20031	0.00567286	ILMN_213119	4930562D19RIK	4930562D19Rik
TCF1	2.06325	0.020606	3.20409	0.00567286	ILMN_259806	TCF1	Tcf1	5	Mus musculus transcription factor 1 (Tcf1), mRNA.	HNF1-alpha; HNF1; Hnf-1; Hnf1alpha; AI323641; Tcf-1; HNF1[a]		nucleus [goid 5634] [evidence IDA]; transcription factor complex [goid 5667] [evidence IPI]	regulation of transcription, DNA-dependent [goid 6355] [evidence IEA]; positive regulation of transcription [goid 45941] [evidence IEA]; regulation of transcription [goid 45449] [evidence IEA]; transcription [goid 6350] [evidence IEA]; positive regulation of transcription, DNA-dependent [goid 45893] [evidence IDA]; positive regulation of transcription from RNA polymerase II promoter [goid 45944] …	protein binding [goid 5515] [evidence IPI]; DNA binding [goid 3677] [evidence IDA]; transcription factor activity [goid 3700] [evidence IEA]; protein homodimerization activity [goid 42803] [evidence IPI]; sequence-specific DNA binding [goid 43565] [evidence IEA]; transcriptional activator activity [goid 16563] [evidence IEA]
MDK	-0.162731	0.467996	2.48642	0.00572561	ILMN_213817	MDK	Mdk
6430596G11RIK	4.30646	0.00384734	4.59329	0.00580712	ILMN_213167	6430596G11RIK	6430596G11Rik
0610007C21RIK	8.33658	0.00152009	3.29796	0.00608036	ILMN_229637	0610007C21RIK	0610007C21Rik	5	Mus musculus RIKEN cDNA 0610007C21 gene (0610007C21Rik), transcript variant 2, mRNA.	AI316792; HSPC013; Apr3; p18		membrane [goid 16020] [evidence IEA]		molecular_function [goid 3674] [evidence ND ]
AKP2	9.10776	0.00125313	10.0161	0.00626566	ILMN_215583	AKP2	Akp2	4	Mus musculus alkaline phosphatase 2, liver (Akp2), mRNA.	Akp-2; TNSALP; TNAP		membrane [goid 16020] [evidence IEA]	metabolism [goid 8152] [evidence IEA]	zinc ion binding [goid 8270] [evidence IEA]; metal ion binding [goid 46872] [evidence IEA]; alkaline phosphatase activity [goid 4035] [evidence IEA]; hydrolase activity [goid 16787] [evidence IEA]; magnesium ion binding [goid 287] [evidence IEA]; GPI anchor binding [goid 48503] [evidence IEA]
4632434I11RIK	7.40663	0.00501253	10.3443	0.00626566	ILMN_215545	4632434I11RIK	4632434I11Rik
RNF44	10.4677	0.00125313	10.3252	0.00626566	ILMN_217214	RNF44	Rnf44	13	Mus musculus ring finger protein 44 (Rnf44), mRNA.	AI854545; mKIAA1100				zinc ion binding [goid 8270] [evidence IEA]; metal ion binding [goid 46872] [evidence IEA]; protein binding [goid 5515] [evidence IEA]
MMP9	5.27923	0.0137845	10.3353	0.00626566	ILMN_219604	MMP9	Mmp9	2	Mus musculus matrix metallopeptidase 9 (Mmp9), mRNA.	MMP-9; Clg4b; protease; pro-MMP-9; zymogen; B/MMP9; AW743869		extracellular space [goid 5615] [evidence ISS]; extracellular matrix (sensu Metazoa) [goid 5578] [evidence IEA]	peptidoglycan metabolism [goid 270] [evidence IEA]; skeletal development [goid 1501] [evidence IMP]; positive regulation of apoptosis [goid 43065] [evidence IMP]; extracellular matrix organization and biogenesis [goid 30198] [evidence IMP]; macrophage differentiation [goid 30225] [evidence ISS]; collagen catabolism [goid 30574] [evidence IDA]	hydrolase activity [goid 16787] [evidence IEA]; metallopeptidase activity [goid 8237] [evidence IEA]; collagen binding [goid 5518] [evidence ISS]; peptidase activity [goid 8233] [evidence IDA]; protein binding [goid 5515] [evidence ISS]; zinc ion binding [goid 8270] [evidence ISS]; metal ion binding [goid 46872] [evidence IEA]; gelatinase B activity [goid 4229] [evidence ISS]; collagenase activit…
SLC17A8	3.78725	0.0313283	10.1987	0.00626566	ILMN_215264	SLC17A8	Slc17a8	10	Mus musculus solute carrier family 17 (sodium-dependent inorganic phosphate cotransporter), member 8 (Slc17a8), mRNA.	Vglut3; BC042593		membrane [goid 16020] [evidence IEA]; integral to membrane [goid 16021] [evidence IEA]; synaptic vesicle membrane [goid 30672] [evidence IDA]	transport [goid 6810] [evidence IEA]	L-glutamate transporter activity [goid 5313] [evidence IDA]; transporter activity [goid 5215] [evidence IEA]
ARL9	3.2851	0.0388471	10.4747	0.00626566	ILMN_213256	ARL9	Arl9	5	Mus musculus ADP-ribosylation factor-like 9 (Arl9), mRNA.	1700110A09Rik		membrane [goid 16020] [evidence IEA]	small GTPase mediated signal transduction [goid 7264] [evidence IEA]	molecular_function [goid 3674] [evidence ND ]; GTP binding [goid 5525] [evidence IEA]
EGR3	5.8018	0.0112782	10.09	0.00626566	ILMN_195299	EGR3	Egr3
AADACL1	4.42392	0.0213033	10.2462	0.00626566	ILMN_218297	AADACL1	Aadacl1	3	Mus musculus arylacetamide deacetylase-like 1 (Aadacl1), mRNA.	CPO-BP; B230106I24Rik
PIM3	7.08093	0.00501253	10.2634	0.00626566	ILMN_220103	PIM3	Pim3
BRI3	137.424	0	10.5517	0.00626566	ILMN_218796	BRI3	Bri3
OLFR168	3.97116	0.012664	3.15112	0.00635989	ILMN_214436	OLFR168	Olfr168	16	Mus musculus olfactory receptor 168 (Olfr168), mRNA.	MGC157521; MOR271-1		integral to membrane [goid 16021] [evidence ISS]; membrane [goid 16020] [evidence IEA]; integral to membrane [goid 16021] [evidence ISS]; membrane [goid 16020] [evidence IEA]	G-protein coupled receptor protein signaling pathway [goid 7186] [evidence ISS]; signal transduction [goid 7165] [evidence IEA]; G-protein coupled receptor protein signaling pathway [goid 7186] [evidence ISS]; signal transduction [goid 7165] [evidence IEA]	olfactory receptor activity [goid 4984] [evidence ISS]; receptor activity [goid 4872] [evidence IEA]; signal transducer activity [goid 4871] [evidence IEA]; G-protein coupled receptor activity [goid 4930] [evidence IEA]; olfactory receptor activity [goid 4984] [evidence ISS]; receptor activity [goid 4872] [evidence IEA]; signal transducer activity [goid 4871] [evidence IEA]; G-protein coupled rec…
1600019D15RIK	2.90675	0.00832988	3.30283	0.006502	ILMN_193338	1600019D15RIK	1600019D15Rik
MARVELD3	0.830228	0.177901	3.20421	0.006502	ILMN_213009	MARVELD3	Marveld3
5730402C02RIK	1.13081	0.0804015	3.14074	0.00664569	ILMN_190721	5730402C02RIK	5730402C02Rik
ATM	0.188984	0.304451	3.20044	0.00689552	ILMN_214401	ATM	Atm	9	Mus musculus ataxia telangiectasia mutated homolog (human) (Atm), mRNA.	C030026E19Rik; AI256621		nucleus [goid 5634] [evidence TAS]; spindle [goid 5819] [evidence IDA]; nucleus [goid 5634] [evidence TAS]; spindle [goid 5819] [evidence IDA]; nucleus [goid 5634] [evidence TAS]; spindle [goid 5819] [evidence IDA]	female gamete generation [goid 7292] [evidence IMP]; heart development [goid 7507] [evidence IGI]; brain development [goid 7420] [evidence IGI]; DNA repair [goid 6281] [evidence IMP]; cell cycle [goid 7049] [evidence IEA]; response to ionizing radiation [goid 10212] [evidence ISS]; DNA damage checkpoint [goid 77] [evidence IMP]; DNA damage response, signal transduction resulting in induction of a…	kinase activity [goid 16301] [evidence IEA]; transferase activity [goid 16740] [evidence IEA]; DNA binding [goid 3677] [evidence IEA]; protein serine/threonine kinase activity [goid 4674] [evidence TAS]; protein kinase activity [goid 4672] [evidence TAS]; protein N-terminus binding [goid 47485] [evidence ISS]; phosphatidylinositol 3-kinase activity [goid 16303] [evidence ISS]; phosphotransferase …
DSCR1L2	7.2474	0.00184969	2.31088	0.00689552	ILMN_217944	DSCR1L2	Dscr1l2		Mus musculus Down syndrome critical region gene 1-like 2 (Dscr1l2), mRNA.	AU041093			calcium-mediated signaling [goid 19722] [evidence IEA]	nucleotide binding [goid 166] [evidence IEA]
UNC119	3.39734	0.0234994	3.27914	0.00693777	ILMN_189856	UNC119	Unc119	11	Mus musculus unc-119 homolog (C. elegans) (Unc119), mRNA. XM_001004318	HRG4; Unc119h; MRG4			visual perception [goid 7601] [evidence IEA]; visual perception [goid 7601] [evidence IEA]
1110032A13RIK	-0.182263	0.463113	3.10187	0.00693777	ILMN_223124	1110032A13RIK	1110032A13Rik	18	Mus musculus RIKEN cDNA 1110032A13 gene (1110032A13Rik), mRNA.	AI595940		mitochondrion [goid 5739] [evidence IEA]; mitochondrion [goid 5739] [evidence IEA]
STX8	0.625144	0.0902541	2.43429	0.00700525	ILMN_215930	STX8	Stx8	11				membrane [goid 16020] [evidence IEA]; membrane [goid 16020] [evidence IEA]	intracellular protein transport [goid 6886] [evidence IEA]; intracellular protein transport [goid 6886] [evidence IEA]	protein transporter activity [goid 8565] [evidence IEA]; protein transporter activity [goid 8565] [evidence IEA]
H2-AB1	2.05633	0.0353018	2.80112	0.00704769	ILMN_209838	H2-AB1	H2-Ab1	17	Mus musculus histocompatibility 2, class II antigen A, beta 1 (H2-Ab1), mRNA.	Rmcs1; I-Abeta; I-A<b>; IAb; H2-Ab; AI845868; Ia-2; Ia2; H-2Ab; Abeta		intracellular [goid 5622] [evidence IDA]; MHC class II protein complex [goid 42613] [evidence IDA]; Golgi apparatus [goid 5794] [evidence IDA]; early endosome [goid 5769] [evidence IDA]; integral to membrane [goid 16021] [evidence IDA]; plasma membrane [goid 5886] [evidence IDA]; multivesicular body [goid 5771] [evidence IDA]; membrane [goid 16020] [evidence IEA]; external side of plasma membrane…	defense response [goid 6952] [evidence IMP]; immune response [goid 6955] [evidence IEA]; defense response [goid 6952] [evidence IMP]; immune response [goid 6955] [evidence IEA]; defense response [goid 6952] [evidence IMP]; immune response [goid 6955] [evidence IEA]	antigen binding [goid 3823] [evidence IEA]; MHC class II receptor activity [goid 45012] [evidence IDA]; protein binding [goid 5515] [evidence IPI]; peptide antigen binding [goid 42605] [evidence IDA]; antigen binding [goid 3823] [evidence IEA]; MHC class II receptor activity [goid 45012] [evidence IDA]; protein binding [goid 5515] [evidence IPI]; peptide antigen binding [goid 42605] [evidence IDA…
TINAG	0.422292	0.431123	3.87406	0.00708617	ILMN_210725	TINAG	Tinag	9	Mus musculus tubulointerstitial nephritis antigen (Tinag), mRNA.	TIN-ag; AI452335
TPD52	50.3705	0.000153894	4.78111	0.00723614	ILMN_188233	TPD52	Tpd52
CADPS2	1.70414	0.0637755	4.51295	0.00723614	ILMN_208854	CADPS2	Cadps2	6				synapse [goid 45202] [evidence IEA]; synaptic vesicle [goid 8021] [evidence IDA]; postsynaptic membrane [goid 45211] [evidence IDA]; cytoplasmic membrane-bound vesicle [goid 16023] [evidence IDA]; presynaptic membrane [goid 42734] [evidence IDA]; membrane [goid 16020] [evidence IEA]; cytoplasmic vesicle [goid 31410] [evidence IDA]	transport [goid 6810] [evidence IEA]; protein transport [goid 15031] [evidence IEA]; positive regulation of exocytosis [goid 45921] [evidence IDA]; exocytosis [goid 6887] [evidence IEA]	lipid binding [goid 8289] [evidence IEA]; metal ion binding [goid 46872] [evidence IEA]; calcium ion binding [goid 5509] [evidence IEA]; protein binding [goid 5515] [evidence IPI]
4930544G11RIK	6.7622	0.00501253	9.15459	0.0075188	ILMN_222377	4930544G11RIK	4930544G11Rik	6	Mus musculus RIKEN cDNA 4930544G11 gene (4930544G11Rik), mRNA.	MGC130069; MGC130070		intracellular [goid 5622] [evidence IEA]; membrane [goid 16020] [evidence IEA]		nucleotide binding [goid 166] [evidence IEA]; GTP binding [goid 5525] [evidence IEA]
TRCG1	2.53099	0.0726817	9.57734	0.0075188	ILMN_230251	TRCG1	Trcg1	9	Mus musculus taste receptor protein 1 (Trcg1), mRNA.					receptor activity [goid 4872] [evidence IEA]
PPP1R13L	5.29066	0.0137845	9.80644	0.0075188	ILMN_258690	PPP1R13L	Ppp1r13l		Mus musculus protein phosphatase 1, regulatory (inhibitor) subunit 13 like (Ppp1r13l), mRNA.	wa3; Nkip1		nucleus [goid 5634] [evidence IEA]	transcription [goid 6350] [evidence IEA]; apoptosis [goid 6915] [evidence IEA]; regulation of transcription, DNA-dependent [goid 6355] [evidence IEA]
HIST1H1B	6.69921	0.00501253	9.44012	0.0075188	ILMN_215868	HIST1H1B	Hist1h1b	13	Mus musculus histone cluster 1, H1b (Hist1h1b), mRNA.	H1B; H1.5; H1f5; H1s-3		chromosome [goid 5694] [evidence IEA]; nucleus [goid 5634] [evidence IEA]; nucleosome [goid 786] [evidence IEA]	nucleosome assembly [goid 6334] [evidence IEA]; muscle development [goid 7517] [evidence IPI]	DNA binding [goid 3677] [evidence IDA]; protein binding [goid 5515] [evidence IPI]
CYBA	10.1659	0.00125313	9.88965	0.0075188	ILMN_221191	CYBA	Cyba	8	Mus musculus cytochrome b-245, alpha polypeptide (Cyba), mRNA.	b558		membrane [goid 16020] [evidence IEA]; cytoplasm [goid 5737] [evidence IDA]	electron transport [goid 6118] [evidence IEA]; transport [goid 6810] [evidence IEA]	heme binding [goid 20037] [evidence IEA]; iron ion binding [goid 5506] [evidence IEA]; metal ion binding [goid 46872] [evidence IEA]
NRBF1	10.1041	0.00125313	9.23848	0.0075188	ILMN_221725	NRBF1	Nrbf1	4	Mus musculus mitochondrial trans-2-enoyl-CoA reductase (Mecr), mRNA.	Nrbf1; AI195831		nucleus [goid 5634] [evidence ISS]; mitochondrion [goid 5739] [evidence IEA]; cytosol [goid 5829] [evidence ISS]	lipid biosynthesis [goid 8610] [evidence IEA]; fatty acid biosynthesis [goid 6633] [evidence IEA]	oxidoreductase activity [goid 16491] [evidence IEA]; zinc ion binding [goid 8270] [evidence IEA]; ligand-dependent nuclear receptor binding [goid 16922] [evidence ISS]; trans-2-enoyl-CoA reductase (NADPH) activity [goid 19166] [evidence IEA]
6530406M24RIK	5.48612	0.0125313	9.86271	0.0075188	ILMN_217871	6530406M24RIK	6530406M24Rik
C8B	9.44382	0.00125313	9.18516	0.0075188	ILMN_222686	C8B	C8b	4	Mus musculus complement component 8, beta subunit (C8b), mRNA.	4930439B20Rik; AI595927		integral to membrane [goid 16021] [evidence IEA]; membrane [goid 16020] [evidence IEA]	complement activation [goid 6956] [evidence IEA]; immune response [goid 6955] [evidence IEA]; innate immune response [goid 45087] [evidence IEA]
SLC8A1	6.98259	0.00501253	9.47273	0.0075188	ILMN_222873	SLC8A1	Slc8a1
OLFR538	7.74167	0.00250627	9.76519	0.0075188	ILMN_255178	OLFR538	Olfr538	7	Mus musculus olfactory receptor 538 (Olfr538), mRNA.	MOR253-10P		integral to membrane [goid 16021] [evidence ISS]; membrane [goid 16020] [evidence IEA]	G-protein coupled receptor protein signaling pathway [goid 7186] [evidence ISS]; signal transduction [goid 7165] [evidence IEA]	olfactory receptor activity [goid 4984] [evidence ISS]; receptor activity [goid 4872] [evidence IEA]; signal transducer activity [goid 4871] [evidence IEA]; G-protein coupled receptor activity [goid 4930] [evidence IEA]
SLC35B1	3.50257	0.0363409	9.22183	0.0075188	ILMN_212793	SLC35B1	Slc35b1
GDI3	4.79584	0.0175439	9.49916	0.0075188	ILMN_214690	GDI3	Gdi3
HIST1H2AF	45.3856	0	9.3887	0.0075188	ILMN_196733	HIST1H2AF	Hist1h2af	13	Mus musculus histone cluster 1, H2af (Hist1h2af), mRNA.	H2a-221		chromosome [goid 5694] [evidence IEA]; nucleus [goid 5634] [evidence IEA]; nucleosome [goid 786] [evidence IEA]	nucleosome assembly [goid 6334] [evidence IEA]; chromosome organization and biogenesis (sensu Eukaryota) [goid 7001] [evidence IEA]	DNA binding [goid 3677] [evidence IEA]
BIRC1E	1.8192	0.0254395	3.48218	0.00769546	ILMN_222914	BIRC1E	Birc1e	13	Mus musculus NLR family, apoptosis inhibitory protein 5 (Naip5), mRNA.	Naip-rs3; Naip5; Birc1e		intracellular [goid 5622] [evidence IEA]; intracellular [goid 5622] [evidence IEA]	anti-apoptosis [goid 6916] [evidence IEA]; apoptosis [goid 6915] [evidence IEA]; anti-apoptosis [goid 6916] [evidence IEA]; apoptosis [goid 6915] [evidence IEA]
SLC22A13	0.00126999	0.391088	2.5207	0.00783461	ILMN_217407	SLC22A13	Slc22a13	9	Mus musculus solute carrier family 22 (organic cation transporter), member 13 (Slc22a13), mRNA.	OCTL1; ORCTL3; OCTL3; AI648912		integral to membrane [goid 16021] [evidence IEA]; membrane [goid 16020] [evidence IEA]; integral to membrane [goid 16021] [evidence IEA]; membrane [goid 16020] [evidence IEA]; integral to membrane [goid 16021] [evidence IEA]; membrane [goid 16020] [evidence IEA]	transport [goid 6810] [evidence IEA]; transport [goid 6810] [evidence IEA]; transport [goid 6810] [evidence IEA]	transporter activity [goid 5215] [evidence IEA]; transporter activity [goid 5215] [evidence IEA]; transporter activity [goid 5215] [evidence IEA]
5730596K20RIK	1.25345	0.100934	2.40604	0.00813655	ILMN_213285	5730596K20RIK	5730596K20Rik	19	Mus musculus RIKEN cDNA 5730596K20 gene (5730596K20Rik), mRNA.	4633402C03Rik; AI465397; MGC28761			immune response [goid 6955] [evidence IEA]; immune response [goid 6955] [evidence IEA]; immune response [goid 6955] [evidence IEA]; immune response [goid 6955] [evidence IEA]	GTPase activity [goid 3924] [evidence IEA]; GTP binding [goid 5525] [evidence IEA]; GTPase activity [goid 3924] [evidence IEA]; GTP binding [goid 5525] [evidence IEA]; GTPase activity [goid 3924] [evidence IEA]; GTP binding [goid 5525] [evidence IEA]; GTPase activity [goid 3924] [evidence IEA]; GTP binding [goid 5525] [evidence IEA]
SLC25A11	0.825256	0.104497	2.83613	0.00816561	ILMN_209876	SLC25A11	Slc25a11	11	Mus musculus solute carrier family 25 (mitochondrial carrier oxoglutarate carrier), member 11 (Slc25a11), mRNA.	2oxoc; 2310022P18Rik		membrane [goid 16020] [evidence IEA]; mitochondrion [goid 5739] [evidence IDA]; integral to membrane [goid 16021] [evidence IEA]; mitochondrial inner membrane [goid 5743] [evidence IDA]; membrane [goid 16020] [evidence IEA]; mitochondrion [goid 5739] [evidence IDA]; integral to membrane [goid 16021] [evidence IEA]; mitochondrial inner membrane [goid 5743] [evidence IDA]; membrane [goid 16020] [ev…	transport [goid 6810] [evidence IEA]; transport [goid 6810] [evidence IEA]; transport [goid 6810] [evidence IEA]	binding [goid 5488] [evidence IEA]; transporter activity [goid 5215] [evidence IEA]; binding [goid 5488] [evidence IEA]; transporter activity [goid 5215] [evidence IEA]; binding [goid 5488] [evidence IEA]; transporter activity [goid 5215] [evidence IEA]
EFCAB4B	1.3897	0.0945417	3.1353	0.00816892	ILMN_231789	EFCAB4B	Efcab4b	6	Mus musculus EF-hand calcium binding domain 4B (Efcab4b), mRNA.	Gm1073				calcium ion binding [goid 5509] [evidence IEA]; calcium ion binding [goid 5509] [evidence IEA]
TAPBP	4.96059	0.000907658	3.86539	0.00816892	ILMN_244571	TAPBP	Tapbp	17	Mus musculus TAP binding protein (Tapbp), transcript variant 1, mRNA.	D17Wsu91e; TPN		integral to plasma membrane [goid 5887] [evidence TAS]; membrane [goid 16020] [evidence IEA]	defense response [goid 6952] [evidence IMP]; peptide antigen stabilization [goid 50823] [evidence IMP]	antigen binding [goid 3823] [evidence IEA]
OLFR748	11.2968	0	8.56982	0.00877193	ILMN_227612	OLFR748	Olfr748	14	Mus musculus olfactory receptor 748 (Olfr748), mRNA.	MOR106-9P		integral to membrane [goid 16021] [evidence ISS]; membrane [goid 16020] [evidence IEA]	G-protein coupled receptor protein signaling pathway [goid 7186] [evidence ISS]; signal transduction [goid 7165] [evidence IEA]	olfactory receptor activity [goid 4984] [evidence ISS]; receptor activity [goid 4872] [evidence IEA]; signal transducer activity [goid 4871] [evidence IEA]; G-protein coupled receptor activity [goid 4930] [evidence IEA]
C78339	7.20865	0.00501253	8.77729	0.00877193	ILMN_253041	C78339	C78339	13	Mus musculus expressed sequence C78339 (C78339), mRNA.
CNGA1	6.57548	0.0075188	8.71376	0.00877193	ILMN_217058	CNGA1	Cnga1
D13BWG1146E	4.36922	0.0225564	8.94521	0.00877193	ILMN_189903	D13BWG1146E	D13Bwg1146e
ATP7A	4.12311	0.0238095	8.73038	0.00877193	ILMN_219616	ATP7A	Atp7a	X	Mus musculus ATPase, Cu++ transporting, alpha polypeptide (Atp7a), mRNA.	brindled; Mo; DXHXS1608e; blotchy; br; I14; Blo; MNK; mottled		integral to membrane [goid 16021] [evidence IEA]; integral to plasma membrane [goid 5887] [evidence ISS]; cell soma [goid 43025] [evidence IDA]; Golgi apparatus [goid 5794] [evidence ISS]; trans-Golgi network transport vesicle [goid 30140] [evidence ISS]; membrane [goid 16020] [evidence IEA]	locomotory behavior [goid 7626] [evidence IMP]; tryptophan metabolism [goid 6568] [evidence IMP]; tyrosine metabolism [goid 6570] [evidence IMP]; cation transport [goid 6812] [evidence IEA]; ion transport [goid 6811] [evidence IEA]; metal ion transport [goid 30001] [evidence IEA]; norepinephrine biosynthesis [goid 42421] [evidence IMP]; transport [goid 6810] [evidence IEA]; metabolism [goid 8152]…	copper-exporting ATPase activity [goid 4008] [evidence ISS]; copper ion transporter activity [goid 5375] [evidence IEA]; copper ion binding [goid 5507] [evidence ISS]; nucleotide binding [goid 166] [evidence IEA]; ATPase activity, coupled to transmembrane movement of ions, phosphorylative mechanism [goid 15662] [evidence IEA]; metal ion transporter activity [goid 46873] [evidence IEA]; catalytic …
2610507B11RIK	0.454232	0.213947	2.9182	0.00898942	ILMN_234613	2610507B11RIK	2610507B11Rik	11	Mus musculus RIKEN cDNA 2610507B11 gene (2610507B11Rik), mRNA.	AU022687; D11Bhm178e; E1; D11Bhm179e; mKIAA0100; KIAA0100; RP23-185A18.9			tricarboxylic acid cycle [goid 6099] [evidence IEA]; tricarboxylic acid cycle [goid 6099] [evidence IEA]	malate dehydrogenase (acceptor) activity [goid 8924] [evidence IEA]; malate dehydrogenase (acceptor) activity [goid 8924] [evidence IEA]
AW538196	1.5253	0.109827	2.86404	0.00932862	ILMN_208865	AW538196	AW538196	7	Mus musculus unc-45 homolog A (C. elegans) (Unc45a), mRNA.	AW538196			cell differentiation [goid 30154] [evidence IEA]; development [goid 7275] [evidence IEA]; protein folding [goid 6457] [evidence IEA]; cell differentiation [goid 30154] [evidence IEA]; development [goid 7275] [evidence IEA]; protein folding [goid 6457] [evidence IEA]	binding [goid 5488] [evidence IEA]; binding [goid 5488] [evidence IEA]
6530405K19	2.36193	0.0134743	2.9681	0.00950057	ILMN_215451	6530405K19	6530405K19
ZFAND6	1.13994	0.215605	2.24743	0.00958279	ILMN_220214	ZFAND6	Zfand6	7	Mus musculus zinc finger, AN1-type domain 6 (Zfand6), mRNA.	Za20d3; Awp1; 3110005P07Rik			signal transduction [goid 7165] [evidence IPI]; signal transduction [goid 7165] [evidence IPI]; signal transduction [goid 7165] [evidence IPI]	protein binding [goid 5515] [evidence IPI]; DNA binding [goid 3677] [evidence IEA]; metal ion binding [goid 46872] [evidence IEA]; zinc ion binding [goid 8270] [evidence IEA]; protein binding [goid 5515] [evidence IPI]; DNA binding [goid 3677] [evidence IEA]; metal ion binding [goid 46872] [evidence IEA]; zinc ion binding [goid 8270] [evidence IEA]; protein binding [goid 5515] [evidence IPI]; DNA…
A430056A10RIK	0.274995	0.285495	2.87459	0.00984918	ILMN_216426	A430056A10RIK	A430056A10Rik	3	Mus musculus interferon-induced protein 44 (Ifi44), mRNA.	p44; MTAP44; A430056A10Rik; AW261460
SOX12	2.90123	0.00693777	2.97493	0.0100258	ILMN_254439	SOX12	Sox12	2	Mus musculus SRY-box containing gene 12 (Sox12), mRNA.	2010205A02Rik		nucleus [goid 5634] [evidence IEA]; transcription factor complex [goid 5667] [evidence IEA]; nucleus [goid 5634] [evidence IEA]; transcription factor complex [goid 5667] [evidence IEA]	regulation of transcription, DNA-dependent [goid 6355] [evidence IEA]; regulation of transcription, DNA-dependent [goid 6355] [evidence IEA]	transcription factor activity [goid 3700] [evidence IEA]; DNA binding [goid 3677] [evidence IEA]; transcription factor activity [goid 3700] [evidence IEA]; DNA binding [goid 3677] [evidence IEA]
HNRPDL	0.401217	0.209057	3.08361	0.0103839	ILMN_217979	HNRPDL	Hnrpdl	5	Mus musculus heterogeneous nuclear ribonucleoprotein D-like (Hnrpdl), mRNA.	hnRNP-DL; AA407431; JKTBP; D5Ertd650e; D5Wsu145e; AA959857		nucleus [goid 5634] [evidence IDA]; ribonucleoprotein complex [goid 30529] [evidence IEA]; nucleus [goid 5634] [evidence IDA]; ribonucleoprotein complex [goid 30529] [evidence IEA]	mRNA metabolism [goid 16071] [evidence ISS]; mRNA metabolism [goid 16071] [evidence ISS]	DNA binding [goid 3677] [evidence ISS]; nucleotide binding [goid 166] [evidence IEA]; RNA binding [goid 3723] [evidence ISS]; DNA binding [goid 3677] [evidence ISS]; nucleotide binding [goid 166] [evidence IEA]; RNA binding [goid 3723] [evidence ISS]
ARHGEF1	0.492042	0.239584	2.70587	0.0107471	ILMN_220724	ARHGEF1	Arhgef1	7	Mus musculus Rho guanine nucleotide exchange factor (GEF) 1 (Arhgef1), mRNA.	Lsc; Lbcl2		intracellular [goid 5622] [evidence IEA]; intracellular [goid 5622] [evidence IEA]; intracellular [goid 5622] [evidence IEA]	Rho protein signal transduction [goid 7266] [evidence IEA]; regulation of Rho protein signal transduction [goid 35023] [evidence IEA]; intracellular signaling cascade [goid 7242] [evidence IEA]; Rho protein signal transduction [goid 7266] [evidence IEA]; regulation of Rho protein signal transduction [goid 35023] [evidence IEA]; intracellular signaling cascade [goid 7242] [evidence IEA]; Rho prote…	Rho guanyl-nucleotide exchange factor activity [goid 5089] [evidence IEA]; guanyl-nucleotide exchange factor activity [goid 5085] [evidence IEA]; GTPase activator activity [goid 5096] [evidence IEA]; protein binding [goid 5515] [evidence IPI]; Rho guanyl-nucleotide exchange factor activity [goid 5089] [evidence IEA]; guanyl-nucleotide exchange factor activity [goid 5085] [evidence IEA]; GTPase ac…
HDAC9	2.44001	0.0720858	2.88258	0.0107482	ILMN_208857	HDAC9	Hdac9
RNF141	3.28252	0.013066	3.49893	0.0111188	ILMN_220625	RNF141	Rnf141
CLK4	2.80971	0.0491048	5.32067	0.0111551	ILMN_221587	CLK4	Clk4	11	Mus musculus CDC like kinase 4 (Clk4), mRNA.	AI987988; C85119		nucleus [goid 5634] [evidence IDA]; nucleus [goid 5634] [evidence IDA]; nucleus [goid 5634] [evidence IDA]	protein amino acid phosphorylation [goid 6468] [evidence IEA]; peptidyl-tyrosine phosphorylation [goid 18108] [evidence IDA]; protein amino acid phosphorylation [goid 6468] [evidence IEA]; peptidyl-tyrosine phosphorylation [goid 18108] [evidence IDA]; protein amino acid phosphorylation [goid 6468] [evidence IEA]; peptidyl-tyrosine phosphorylation [goid 18108] [evidence IDA]	protein kinase activity [goid 4672] [evidence IEA]; protein serine/threonine kinase activity [goid 4674] [evidence IEA]; ATP binding [goid 5524] [evidence IEA]; nucleotide binding [goid 166] [evidence IEA]; protein-tyrosine kinase activity [goid 4713] [evidence IDA]; transferase activity [goid 16740] [evidence IEA]; kinase activity [goid 16301] [evidence IEA]; protein kinase activity [goid 4672] …
PGLYRP4	1.11934	0.0687384	3.37501	0.0111551	ILMN_243798	PGLYRP4	Pglyrp4	3	Mus musculus peptidoglycan recognition protein 4 (Pglyrp4), mRNA.	Gm1478; Gm413			peptidoglycan catabolism [goid 9253] [evidence IEA]; peptidoglycan catabolism [goid 9253] [evidence IEA]	N-acetylmuramoyl-L-alanine amidase activity [goid 8745] [evidence IEA]; protein binding [goid 5515] [evidence IEA]; N-acetylmuramoyl-L-alanine amidase activity [goid 8745] [evidence IEA]; protein binding [goid 5515] [evidence IEA]
GM166	9.20229	0.00125313	7.11829	0.0112782	ILMN_249685	GM166	Gm166	7	Mus musculus gene model 166, (NCBI) (Gm166), mRNA.
IL1RL2	8.02278	0.00125313	8.45759	0.0112782	ILMN_186451	IL1RL2	Il1rl2
CTSR	7.69714	0.0037594	7.92461	0.0112782	ILMN_219709	CTSR	Ctsr	13	Mus musculus cathepsin R (Ctsr), mRNA.	AI428350		lysosome [goid 5764] [evidence ISS]	protein catabolism [goid 30163] [evidence ISS]	cysteine-type peptidase activity [goid 8234] [evidence ISS]; hydrolase activity [goid 16787] [evidence IEA]; peptidase activity [goid 8233] [evidence IEA]; cysteine-type endopeptidase activity [goid 4197] [evidence IEA]
ACYP2	6.25679	0.00877193	8.12666	0.0112782	ILMN_213410	ACYP2	Acyp2	11	Mus musculus acylphosphatase 2, muscle type (Acyp2), mRNA.	2310004B09Rik				acylphosphatase activity [goid 3998] [evidence IEA]; hydrolase activity [goid 16787] [evidence IEA]
GABRA3	3.1908	0.0401002	7.33179	0.0112782	ILMN_209420	GABRA3	Gabra3	X	Mus musculus gamma-aminobutyric acid (GABA-A) receptor, subunit alpha 3 (Gabra3), mRNA.	Gabra-3		membrane [goid 16020] [evidence IEA]; integral to plasma membrane [goid 5887] [evidence IEA]; postsynaptic membrane [goid 45211] [evidence IEA]	chloride transport [goid 6821] [evidence IEA]; gamma-aminobutyric acid signaling pathway [goid 7214] [evidence IEA]; transport [goid 6810] [evidence IEA]; ion transport [goid 6811] [evidence IEA]	neurotransmitter receptor activity [goid 30594] [evidence IEA]; chloride channel activity [goid 5254] [evidence IEA]; extracellular ligand-gated ion channel activity [goid 5230] [evidence IEA]; GABA-A receptor activity [goid 4890] [evidence IEA]; ion channel activity [goid 5216] [evidence IEA]; receptor activity [goid 4872] [evidence IEA]
PXT1	7.08981	0.00501253	8.24737	0.0112782	ILMN_215759	PXT1	Pxt1	17	Mus musculus peroxisomal, testis specific 1 (Pxt1), mRNA.	Stepp; 1700001G18Rik
ZFP661	7.26703	0.00501253	8.10769	0.0112782	ILMN_229800	ZFP661	Zfp661	2	Mus musculus zinc finger protein 661 (Zfp661), mRNA.	A1-5; 2810405K07Rik				metal ion binding [goid 46872] [evidence IEA]
HNF4A	5.55664	0.0125313	7.32486	0.0112782	ILMN_223291	HNF4A	Hnf4a	2	Mus musculus hepatic nuclear factor 4, alpha (Hnf4a), mRNA.	Tcf14; Nr2a1; HNF-4; Tcf4; Hnf4; MODY1		transcription factor complex [goid 5667] [evidence IEA]; nucleus [goid 5634] [evidence IDA]	positive regulation of transcription from RNA polymerase II promoter [goid 45944] [evidence IMP]; transcription [goid 6350] [evidence IEA]; regulation of transcription, DNA-dependent [goid 6355] [evidence IEA]; lipid metabolism [goid 6629] [evidence IMP]	sequence-specific DNA binding [goid 43565] [evidence IEA]; transcription factor activity [goid 3700] [evidence IDA]; DNA binding [goid 3677] [evidence IDA]; ligand-dependent nuclear receptor activity [goid 4879] [evidence IEA]; zinc ion binding [goid 8270] [evidence IEA]; metal ion binding [goid 46872] [evidence IEA]; steroid binding [goid 5496] [evidence IEA]; receptor activity [goid 4872] [evid…
KRTAP5-1	4.63529	0.0200501	7.87794	0.0112782	ILMN_196753	KRTAP5-1	Krtap5-1	7	Mus musculus keratin associated protein 5-1 (Krtap5-1), mRNA.			keratin filament [goid 45095] [evidence IEA]		calcium ion binding [goid 5509] [evidence IEA]
CDKL3	7.15925	0.00501253	8.49758	0.0112782	ILMN_209714	CDKL3	Cdkl3
OC90	5.56961	0.0125313	7.7772	0.0112782	ILMN_215973	OC90	Oc90	15	Mus musculus otoconin 90 (Oc90), mRNA.	Pla2ll; Ocn-95; PLA2L		extracellular matrix (sensu Metazoa) [goid 5578] [evidence IDA]	lipid catabolism [goid 16042] [evidence IEA]; phospholipid metabolism [goid 6644] [evidence IEA]	phospholipase A2 activity [goid 4623] [evidence IEA]; structural molecule activity [goid 5198] [evidence TAS]; calcium ion binding [goid 5509] [evidence IEA]
SYNPO2L	5.09409	0.0150376	7.4178	0.0112782	ILMN_191460	SYNPO2L	Synpo2l
SLC35D1	5.88269	0.0112782	7.67947	0.0112782	ILMN_187349	SLC35D1	Slc35d1
GRIK2	3.74114	0.0313283	7.13849	0.0112782	ILMN_223739	GRIK2	Grik2	10	Mus musculus glutamate receptor, ionotropic, kainate 2 (beta 2) (Grik2), mRNA.	Glur6; Glur-6; AW124492		synapse [goid 45202] [evidence TAS]; postsynaptic membrane [goid 45211] [evidence IEA]; ionotropic glutamate receptor complex [goid 8328] [evidence IC ]; membrane [goid 16020] [evidence IEA]	ion transport [goid 6811] [evidence IMP]; transport [goid 6810] [evidence IEA]; synaptic transmission [goid 7268] [evidence IMP]	glutamate-gated ion channel activity [goid 5234] [evidence IEA]; receptor activity [goid 4872] [evidence IEA]; ion channel activity [goid 5216] [evidence IMP]; ionotropic glutamate receptor activity [goid 4970] [evidence IEA]; kainate selective glutamate receptor activity [goid 15277] [evidence IMP]
ADRA2A	2.65112	0.0651629	8.03558	0.0112782	ILMN_190996	ADRA2A	Adra2a
2310035K24RIK	4.17251	0.0238095	8.16246	0.0112782	ILMN_214315	2310035K24RIK	2310035K24Rik	2	Mus musculus RIKEN cDNA 2310035K24 gene (2310035K24Rik), mRNA.	0610038L13Rik; AW060727; RP23-387C21.2
RGS19	7.2847	0.00501253	8.11844	0.0112782	ILMN_222594	RGS19	Rgs19	2	Mus musculus regulator of G-protein signaling 19 (Rgs19), mRNA.	2610042F04Rik; AI324841; GAIP; AW547781		cytosol [goid 5829] [evidence IDA]; membrane [goid 16020] [evidence IEA]	negative regulation of signal transduction [goid 9968] [evidence IEA]; G-protein coupled receptor protein signaling pathway [goid 7186] [evidence TAS]	protein binding [goid 5515] [evidence IPI]; GTPase activator activity [goid 5096] [evidence TAS]; signal transducer activity [goid 4871] [evidence IEA]
PARP16	5.09601	0.0150376	8.00601	0.0112782	ILMN_219823	PARP16	Parp16	9	Mus musculus poly (ADP-ribose) polymerase family, member 16 (Parp16), mRNA.	BC055447; MGC65335; C79952		nucleus [goid 5634] [evidence IEA]	protein amino acid ADP-ribosylation [goid 6471] [evidence IEA]	NAD+ ADP-ribosyltransferase activity [goid 3950] [evidence IEA]
1010001D01RIK	5.27414	0.0137845	8.43208	0.0112782	ILMN_195141	1010001D01RIK	1010001D01Rik
4932412H11RIK	3.57691	0.0338346	8.48996	0.0112782	ILMN_213952	4932412H11RIK	4932412H11Rik	5	Mus musculus RIKEN cDNA 4932412H11 gene (4932412H11Rik), mRNA.					transferase activity [goid 16740] [evidence IEA]
NMB	4.62727	0.0200501	8.28471	0.0112782	ILMN_222895	NMB	Nmb	7	Mus musculus neuromedin B (Nmb), mRNA.	3110023K12Rik			neuropeptide signaling pathway [goid 7218] [evidence IEA]
NGFR	2.65863	0.0651629	7.83397	0.0112782	ILMN_246045	NGFR	Ngfr	11	Mus musculus nerve growth factor receptor (TNFR superfamily, member 16) (Ngfr), mRNA.	p75NTR; p75; LNGFR; Tnfrsf16; p75NGFR		membrane [goid 16020] [evidence IEA]	apoptosis [goid 6915] [evidence IEA]; induction of apoptosis [goid 6917] [evidence IDA]; cell differentiation [goid 30154] [evidence IEA]; central nervous system development [goid 7417] [evidence IMP]; development [goid 7275] [evidence IEA]; axon guidance [goid 7411] [evidence IMP]; signal transduction [goid 7165] [evidence IEA]	death receptor activity [goid 5035] [evidence IDA]; receptor activity [goid 4872] [evidence IEA]; protein binding [goid 5515] [evidence IPI]
OLFR1383	4.57222	0.0200501	7.66025	0.0112782	ILMN_210180	OLFR1383	Olfr1383	11	Mus musculus olfactory receptor 1383 (Olfr1383), mRNA.	MGC157513; MOR256-56		integral to membrane [goid 16021] [evidence ISS]; membrane [goid 16020] [evidence IEA]	G-protein coupled receptor protein signaling pathway [goid 7186] [evidence ISS]; signal transduction [goid 7165] [evidence IEA]	olfactory receptor activity [goid 4984] [evidence ISS]; receptor activity [goid 4872] [evidence IEA]; signal transducer activity [goid 4871] [evidence IEA]; G-protein coupled receptor activity [goid 4930] [evidence IEA]
2410005H09RIK	4.02639	0.0263158	7.44809	0.0112782	ILMN_223200	2410005H09RIK	2410005H09Rik
HSPE1	4.5675	0.0200501	7.43623	0.0112782	ILMN_213386	HSPE1	Hspe1	1	Mus musculus heat shock protein 1 (chaperonin 10) (Hspe1), mRNA.	mt-cpn10; MGC117526; 10kDa		mitochondrion [goid 5739] [evidence ISS]	response to unfolded protein [goid 6986] [evidence IEA]; caspase activation [goid 6919] [evidence ISS]; protein folding [goid 6457] [evidence IEA]	unfolded protein binding [goid 51082] [evidence ISS]; chaperone binding [goid 51087] [evidence ISS]; ATP binding [goid 5524] [evidence IEA]
OLFR665	1.67082	0.12406	7.18432	0.0112782	ILMN_218129	OLFR665	Olfr665
6430571L13RIK	3.6759	0.0325814	7.68638	0.0112782	ILMN_214086	6430571L13RIK	6430571L13Rik	9	Mus musculus RIKEN cDNA 6430571L13 gene (6430571L13Rik), mRNA.			integral to membrane [goid 16021] [evidence IEA]; membrane [goid 16020] [evidence IEA]
C1QR1	6.51519	0.0075188	7.36574	0.0112782	ILMN_219342	C1QR1	C1qr1
PHOX2B	5.00293	0.0162907	8.2235	0.0112782	ILMN_216826	PHOX2B	Phox2b
KLHDC2	81.2489	0	7.2131	0.0112782	ILMN_213203	KLHDC2	Klhdc2	12	Mus musculus kelch domain containing 2 (Klhdc2), mRNA.	D12Ertd522e; LCP; HCLP-1; 2310022K15Rik				protein binding [goid 5515] [evidence IPI]
PPA1	17.7331	0	7.82679	0.0112782	ILMN_215557	PPA1	Ppa1	10	Mus musculus pyrophosphatase (inorganic) 1 (Ppa1), mRNA.	2010317E03Rik; Pyp		cytoplasm [goid 5737] [evidence IEA]	phosphate metabolism [goid 6796] [evidence IC ]	pyrophosphatase activity [goid 16462] [evidence IDA]; metal ion binding [goid 46872] [evidence IEA]
ZYX	0.0955045	0.407268	7.24818	0.0112782	ILMN_195294	ZYX	Zyx
MAPRE1	49.9759	0	7.25478	0.0112782	ILMN_215903	MAPRE1	Mapre1
9430010O03RIK	202.228	0	7.56718	0.0112782	ILMN_187186	9430010O03RIK	9430010O03Rik
RPS27L	83.4962	0	8.36882	0.0112782	ILMN_212235	RPS27L	Rps27l	9	Mus musculus ribosomal protein S27-like (Rps27l), mRNA.	1810034D23Rik		ribonucleoprotein complex [goid 30529] [evidence IEA]		metal ion binding [goid 46872] [evidence IEA]; zinc ion binding [goid 8270] [evidence IEA]
ZFP451	-0.0978522	0.466165	7.12741	0.0112782	ILMN_194682	ZFP451	Zfp451	1	Mus musculus zinc finger protein 451 (Zfp451), mRNA.	AI596398; Kiaa0576-hp; COASTER; 4930515K21Rik; 4933435G09Rik; mKIAA1702		intracellular [goid 5622] [evidence IEA]; nucleus [goid 5634] [evidence IEA]	phosphoenolpyruvate-dependent sugar phosphotransferase system [goid 9401] [evidence IEA]; regulation of transcription, DNA-dependent [goid 6355] [evidence IEA]; transcription [goid 6350] [evidence IEA]	nucleic acid binding [goid 3676] [evidence IEA]; metal ion binding [goid 46872] [evidence IEA]; zinc ion binding [goid 8270] [evidence IEA]; DNA binding [goid 3677] [evidence IEA]; sugar porter activity [goid 5351] [evidence IEA]; molecular_function [goid 3674] [evidence ND ]
FANCD2	2.61764	0.0676692	7.57811	0.0112782	ILMN_247617	FANCD2	Fancd2	6	Mus musculus Fanconi anemia, complementation group D2 (Fancd2), mRNA. XM_899748 XM_899764 XM_899772 XM_899780 XM_899788 XM_917138 XM_924688 XM_924694 XM_924701 XM_924706 XM_924709 XM_924714 XM_924717 XM_924719 XM_924720	FACD; FA-D2; FA4; FANCD; FAD; AU015151; 2410150O07Rik; BB137857		condensed chromosome [goid 793] [evidence IDA]; nucleus [goid 5634] [evidence IEA]; chromosome [goid 5694] [evidence IEA]	cell cycle [goid 7049] [evidence IEA]; response to DNA damage stimulus [goid 6974] [evidence IEA]; DNA repair [goid 6281] [evidence IEA]; development [goid 7275] [evidence IEA]
6030443O07RIK	5.64074	0.0125313	7.16613	0.0112782	ILMN_222870	6030443O07RIK	6030443O07Rik
USP12	4.09488	0.0118788	3.17013	0.0116865	ILMN_186502	USP12	Usp12
UMPS	1.93089	0.0653249	2.58836	0.0117864	ILMN_185873	UMPS	Umps	16	Mus musculus uridine monophosphate synthetase (Umps), mRNA.	1700095D23Rik; AA408257; BB164745; AL033308			nucleoside metabolism [goid 9116] [evidence IEA]; pyrimidine nucleotide biosynthesis [goid 6221] [evidence IEA]; 'de novo' pyrimidine base biosynthesis [goid 6207] [evidence IEA]; nucleoside metabolism [goid 9116] [evidence IEA]; pyrimidine nucleotide biosynthesis [goid 6221] [evidence IEA]; 'de novo' pyrimidine base biosynthesis [goid 6207] [evidence IEA]; nucleoside metabolism [goid 9116] [evid…	catalytic activity [goid 3824] [evidence IEA]; carboxy-lyase activity [goid 16831] [evidence IEA]; orotate phosphoribosyltransferase activity [goid 4588] [evidence IEA]; orotidine-5'-phosphate decarboxylase activity [goid 4590] [evidence IEA]; lyase activity [goid 16829] [evidence IEA]; transferase activity [goid 16740] [evidence IEA]; transferase activity, transferring glycosyl groups [goid 1675…
ADAMTS1	0.903832	0.133278	2.95942	0.0118788	ILMN_214224	ADAMTS1	Adamts1
E130308A19RIK	0.799162	0.210531	2.07455	0.012002	ILMN_187285	E130308A19RIK	E130308A19Rik
ACTB	54.8001	0.00152586	6.16283	0.0121624	ILMN_207561	ACTB	Actb	5	Mus musculus actin, beta, cytoplasmic (Actb), mRNA.	beta-actin; Actx; E430023M04Rik		soluble fraction [goid 5625] [evidence IDA]; cytosol [goid 5829] [evidence IDA]; cytoskeleton [goid 5856] [evidence IEA]; actin filament [goid 5884] [evidence IEA]; soluble fraction [goid 5625] [evidence IDA]; cytosol [goid 5829] [evidence IDA]; cytoskeleton [goid 5856] [evidence IEA]; actin filament [goid 5884] [evidence IEA]; soluble fraction [goid 5625] [evidence IDA]; cytosol [goid 5829] [evi…		protein binding [goid 5515] [evidence IEA]; structural molecule activity [goid 5198] [evidence IEA]; ATP binding [goid 5524] [evidence IEA]; structural constituent of cytoskeleton [goid 5200] [evidence IEA]; nucleotide binding [goid 166] [evidence IEA]; protein binding [goid 5515] [evidence IEA]; structural molecule activity [goid 5198] [evidence IEA]; ATP binding [goid 5524] [evidence IEA]; stru…
CCRN4L	3.06204	0.0829337	2.68614	0.0124654	ILMN_208982	CCRN4L	Ccrn4l	3	Mus musculus CCR4 carbon catabolite repression 4-like (S. cerevisiae) (Ccrn4l), mRNA.	Ccr4; nocturnin; AU043840			rhythmic process [goid 48511] [evidence IEA]; rhythmic process [goid 48511] [evidence IEA]
EGFL9	5.79772	0.0112782	7.05328	0.0125313	ILMN_218738	EGFL9	Egfl9
GTSE1	0.0947459	0.347871	2.05474	0.0127773	ILMN_215955	GTSE1	Gtse1	15	Mus musculus G two S phase expressed protein 1 (Gtse1), mRNA.	Gtse-1; B99		microtubule [goid 5874] [evidence IEA]; microtubule [goid 5874] [evidence IEA]; microtubule [goid 5874] [evidence IEA]
OLFR203	1.7024	0.129424	3.18936	0.0128642	ILMN_217176	OLFR203	Olfr203	16	Mus musculus olfactory receptor 203 (Olfr203), mRNA.	MOR182-5; MGC157633		integral to membrane [goid 16021] [evidence ISS]; membrane [goid 16020] [evidence IEA]; integral to membrane [goid 16021] [evidence ISS]; membrane [goid 16020] [evidence IEA]	G-protein coupled receptor protein signaling pathway [goid 7186] [evidence ISS]; signal transduction [goid 7165] [evidence IEA]; G-protein coupled receptor protein signaling pathway [goid 7186] [evidence ISS]; signal transduction [goid 7165] [evidence IEA]	olfactory receptor activity [goid 4984] [evidence ISS]; receptor activity [goid 4872] [evidence IEA]; signal transducer activity [goid 4871] [evidence IEA]; G-protein coupled receptor activity [goid 4930] [evidence IEA]; olfactory receptor activity [goid 4984] [evidence ISS]; receptor activity [goid 4872] [evidence IEA]; signal transducer activity [goid 4871] [evidence IEA]; G-protein coupled rec…
A930025D01RIK	2.79446	0.0166129	3.53747	0.0134678	ILMN_215925	A930025D01RIK	A930025D01Rik	2	Mus musculus RIKEN cDNA A930025D01 gene (A930025D01Rik), mRNA.	AI480484				hydrolase activity [goid 16787] [evidence IEA]; hydrolase activity [goid 16787] [evidence IEA]; hydrolase activity [goid 16787] [evidence IEA]
ULK1	2.9494	0.0437309	5.37063	0.0136808	ILMN_194402	ULK1	Ulk1	5	Mus musculus Unc-51 like kinase 1 (C. elegans) (Ulk1), mRNA.	mKIAA0722; Unc51.1; AU041434		cytoplasmic vesicle membrane [goid 30659] [evidence IDA]; neuron projection [goid 43005] [evidence IDA]; membrane fraction [goid 5624] [evidence IDA]; cytoplasmic vesicle membrane [goid 30659] [evidence IDA]; neuron projection [goid 43005] [evidence IDA]; membrane fraction [goid 5624] [evidence IDA]	protein amino acid phosphorylation [goid 6468] [evidence IEA]; axonogenesis [goid 7409] [evidence IDA]; Ras protein signal transduction [goid 7265] [evidence IDA]; protein amino acid phosphorylation [goid 6468] [evidence IEA]; axonogenesis [goid 7409] [evidence IDA]; Ras protein signal transduction [goid 7265] [evidence IDA]	kinase activity [goid 16301] [evidence IEA]; transferase activity [goid 16740] [evidence IEA]; nucleotide binding [goid 166] [evidence IEA]; ATP binding [goid 5524] [evidence IEA]; protein serine/threonine kinase activity [goid 4674] [evidence IEA]; protein binding [goid 5515] [evidence IPI]; protein kinase activity [goid 4672] [evidence IEA]; kinase activity [goid 16301] [evidence IEA]; transfer…
ACSL4	2.39856	0.0543579	3.20566	0.0137957	ILMN_208940	ACSL4	Acsl4
IL15RA	0.433334	0.202903	2.0187	0.0137957	ILMN_220089	IL15RA	Il15ra	2	Mus musculus interleukin 15 receptor, alpha chain (Il15ra), transcript variant 1, mRNA.	AA690181		nucleus [goid 5634] [evidence IEA]; integral to plasma membrane [goid 5887] [evidence IEA]; membrane [goid 16020] [evidence IEA]; endoplasmic reticulum [goid 5783] [evidence IEA]	cell surface receptor linked signal transduction [goid 7166] [evidence IEA]	interleukin receptor activity [goid 4907] [evidence IEA]; receptor activity [goid 4872] [evidence IEA]; protein binding [goid 5515] [evidence IPI]
PCCB	-0.153668	0.43696	2.64501	0.0143097	ILMN_212103	PCCB	Pccb	9	Mus musculus propionyl Coenzyme A carboxylase, beta polypeptide (Pccb), mRNA.	R74805; 1300012P06Rik; AI314687		mitochondrion [goid 5739] [evidence IDA]; mitochondrion [goid 5739] [evidence IDA]	fatty acid biosynthesis [goid 6633] [evidence IEA]; fatty acid biosynthesis [goid 6633] [evidence IEA]	acetyl-CoA carboxylase activity [goid 3989] [evidence IEA]; propionyl-CoA carboxylase activity [goid 4658] [evidence ISS]; acetyl-CoA carboxylase activity [goid 3989] [evidence IEA]; propionyl-CoA carboxylase activity [goid 4658] [evidence ISS]
MBD3L2	5.28075	0.0479025	6.80859	0.0145225	ILMN_210782	MBD3L2	Mbd3l2	9	Mus musculus methyl-CpG binding domain protein 3-like 2 (Mbd3l2), mRNA.
TRERF1	-0.293457	0.489663	2.63746	0.0147976	ILMN_187327	TRERF1	Trerf1	17	Mus musculus transcriptional regulating factor 1 (Trerf1), mRNA.	9430096I18Rik; Trep-132; MGC118525; RAPA; Trep132; B830015H24		intracellular [goid 5622] [evidence IEA]; nucleus [goid 5634] [evidence IEA]; intracellular [goid 5622] [evidence IEA]; nucleus [goid 5634] [evidence IEA]; intracellular [goid 5622] [evidence IEA]; nucleus [goid 5634] [evidence IEA]	regulation of transcription [goid 45449] [evidence IEA]; regulation of transcription [goid 45449] [evidence IEA]; regulation of transcription [goid 45449] [evidence IEA]	DNA binding [goid 3677] [evidence IEA]; nucleic acid binding [goid 3676] [evidence IEA]; metal ion binding [goid 46872] [evidence IEA]; zinc ion binding [goid 8270] [evidence IEA]; DNA binding [goid 3677] [evidence IEA]; nucleic acid binding [goid 3676] [evidence IEA]; metal ion binding [goid 46872] [evidence IEA]; zinc ion binding [goid 8270] [evidence IEA]; DNA binding [goid 3677] [evidence IEA…
BC030476	9.41845	0.00865651	2.68944	0.0149528	ILMN_209600	BC030476	BC030476	15	Mus musculus cDNA sequence BC030476 (BC030476), mRNA.	MGC117582; MGC40815
RORB	0.394151	0.244474	2.60565	0.0149528	ILMN_227853	RORB	Rorb	19	Mus musculus RAR-related orphan receptor beta (Rorb), transcript variant 1, mRNA.	MGC38728; Nr1f2; RZR-beta; RZRB			transcription [goid 6350] [evidence IEA]	sequence-specific DNA binding [goid 43565] [evidence IEA]; ligand-dependent nuclear receptor activity [goid 4879] [evidence IEA]; DNA binding [goid 3677] [evidence IEA]; zinc ion binding [goid 8270] [evidence IEA]; metal ion binding [goid 46872] [evidence IEA]; receptor activity [goid 4872] [evidence IEA]; steroid hormone receptor activity [goid 3707] [evidence IEA]; protein binding [goid 5515] […
SLC45A4	4.26376	0.0238095	6.89023	0.0150376	ILMN_228363	SLC45A4	Slc45a4	15	Mus musculus solute carrier family 45, member 4 (Slc45a4), mRNA. XM_898255 XM_898268 XM_907823 XM_920555 XM_920562 XM_920569 XM_920578 XM_920594	9330175B01Rik; AW552276
D17WSU92E	4.4124	0.0213033	6.86097	0.0150376	ILMN_258978	D17WSU92E	D17Wsu92e	17	Mus musculus DNA segment, Chr 17, Wayne State University 92, expressed (D17Wsu92e), transcript variant 1, mRNA. XM_915193 XM_923626 XM_923628 XM_923630 XM_923632	C030010A15; AU020189; C80239
AQP3	4.39223	0.0213033	6.53762	0.0150376	ILMN_222541	AQP3	Aqp3	4	Mus musculus aquaporin 3 (Aqp3), mRNA.	AQP-2		integral to plasma membrane [goid 5887] [evidence TAS]; basolateral plasma membrane [goid 16323] [evidence IDA]; outer membrane [goid 19867] [evidence IEA]	transport [goid 6810] [evidence IEA]; water transport [goid 6833] [evidence TAS]	porin activity [goid 15288] [evidence IEA]; water channel activity [goid 15250] [evidence TAS]
POP4	6.96856	0.00501253	6.62912	0.0150376	ILMN_193712	POP4	Pop4
PIWIL1	7.44888	0.00501253	6.69254	0.0150376	ILMN_223780	PIWIL1	Piwil1	5	Mus musculus piwi-like homolog 1 (Drosophila) (Piwil1), mRNA.	MGC150073; MIWI		membrane [goid 16020] [evidence IEA]; cytoplasm [goid 5737] [evidence IDA]	cell differentiation [goid 30154] [evidence IEA]; development [goid 7275] [evidence IEA]; spermatogenesis [goid 7283] [evidence IMP]	single-stranded RNA binding [goid 3727] [evidence IDA]; RNA binding [goid 3723] [evidence IEA]
AI987944	1.76007	0.117794	6.65833	0.0150376	ILMN_216605	AI987944	AI987944
NEU3	4.99862	0.0162907	6.58408	0.0150376	ILMN_219804	NEU3	Neu3
TMPRSS11A	8.57452	0.00125313	6.91953	0.0150376	ILMN_235370	TMPRSS11A	Tmprss11a	5	Mus musculus transmembrane protease, serine 11a (Tmprss11a), mRNA.	Gm7				peptidase activity [goid 8233] [evidence IEA]; hydrolase activity [goid 16787] [evidence IEA]; serine-type endopeptidase activity [goid 4252] [evidence IEA]
PDE3A	4.72553	0.0175439	6.8663	0.0150376	ILMN_189373	PDE3A	Pde3a
ACATE2	2.57765	0.0726817	6.82253	0.0150376	ILMN_222487	ACATE2	Acate2	X	Mus musculus acyl-CoA thioesterase 9 (Acot9), mRNA.	MT-ACT48; 0610041P13Rik; p48; U8; Acate2; C76421		mitochondrion [goid 5739] [evidence IDA]	acyl-CoA metabolism [goid 6637] [evidence TAS]	protein binding [goid 5515] [evidence IPI]; acyl-CoA thioesterase activity [goid 16291] [evidence IDA]; acetyl-CoA hydrolase activity [goid 3986] [evidence IDA]; palmitoyl-CoA hydrolase activity [goid 16290] [evidence IEA]
ALOX12B	2.92341	0.0513784	6.83924	0.0150376	ILMN_220529	ALOX12B	Alox12b
SLC1A6	3.22563	0.0401002	6.52938	0.0150376	ILMN_221722	SLC1A6	Slc1a6
GRHPR	3.75435	0.0313283	6.91351	0.0150376	ILMN_218588	GRHPR	Grhpr	4	Mus musculus glyoxylate reductase/hydroxypyruvate reductase (Grhpr), mRNA.	1110059D05Rik; 6430629L09Rik			metabolism [goid 8152] [evidence IEA]; L-serine biosynthesis [goid 6564] [evidence IEA]	oxidoreductase activity [goid 16491] [evidence IEA]; NAD binding [goid 51287] [evidence IEA]; glyoxylate reductase (NADP) activity [goid 30267] [evidence IEA]; oxidoreductase activity, acting on the CH-OH group of donors, NAD or NADP as acceptor [goid 16616] [evidence IEA]
4933424M23RIK	16.6885	0	6.54295	0.0150376	ILMN_210895	4933424M23RIK	4933424M23Rik
SUPT4H	3.35272	0.037594	7.00864	0.0150376	ILMN_192699	SUPT4H	Supt4h
FGF15	4.33665	0.0225564	6.66338	0.0150376	ILMN_223880	FGF15	Fgf15
D10WSU102E	2.77779	0.0588972	6.91936	0.0150376	ILMN_219362	D10WSU102E	D10Wsu102e	10	Mus musculus DNA segment, Chr 10, Wayne State University 102, expressed (D10Wsu102e), mRNA.	C430041I18Rik; AI747614
PSCA	4.72923	0.0175439	6.5248	0.0150376	ILMN_219740	PSCA	Psca	15	Mus musculus prostate stem cell antigen (Psca), mRNA.	MGC123434; 2210408B04Rik		membrane [goid 16020] [evidence TAS]
POP7	5.44505	0.0137845	6.93457	0.0150376	ILMN_211768	POP7	Pop7	5	Mus musculus processing of precursor 7, ribonuclease P family, (S. cerevisiae) (Pop7), mRNA.	0610037N12Rik; Rpp20; AI852017				nucleic acid binding [goid 3676] [evidence IEA]
EPS8L1	3.47403	0.0363409	6.91045	0.0150376	ILMN_220286	EPS8L1	Eps8l1	7	Mus musculus EPS8-like 1 (Eps8l1), mRNA.	DRC3; 2310051G19Rik; 4632407K17Rik; EPS8R1; AW060268		ruffle [goid 1726] [evidence ISS]	Rac protein signal transduction [goid 16601] [evidence ISS]	protein binding [goid 5515] [evidence ISS]; actin filament binding [goid 51015] [evidence ISS]
JUN	1.87163	0.110276	6.55702	0.0150376	ILMN_214303	JUN	Jun	4	Mus musculus Jun oncogene (Jun), mRNA.	c-jun; Junc; AP-1		transcription factor complex [goid 5667] [evidence IDA]; nucleus [goid 5634] [evidence IDA]; intracellular [goid 5622] [evidence IEA]	cellular physiological process [goid 50875] [evidence IMP]; positive regulation of transcription from RNA polymerase II promoter [goid 45944] [evidence IDA]; transcription [goid 6350] [evidence IEA]; regulation of transcription, DNA-dependent [goid 6355] [evidence IMP]; leading edge cell differentiation [goid 35026] [evidence IMP]	sequence-specific DNA binding [goid 43565] [evidence IEA]; protein dimerization activity [goid 46983] [evidence IEA]; transcription factor activity [goid 3700] [evidence IEA]; DNA binding [goid 3677] [evidence IDA]; protein binding [goid 5515] [evidence IPI]
4933411K20RIK	14.0361	0	6.92366	0.0150376	ILMN_210417	4933411K20RIK	4933411K20Rik	8	Mus musculus RIKEN cDNA 4933411K20 gene (4933411K20Rik), mRNA.	mKIAA1430; 1110068E21Rik; AW049273
MT2	1.75727	0.117794	6.78198	0.0150376	ILMN_217639	MT2	Mt2
WHSC2	13.7007	0	6.81397	0.0150376	ILMN_189924	WHSC2	Whsc2
SDS	4.02364	0.0263158	6.81974	0.0150376	ILMN_214182	SDS	Sds	5	Mus musculus serine dehydratase (Sds), mRNA.	SDH; 4432411H13Rik
RAB35	7.65628	0.0037594	7.00718	0.0150376	ILMN_215656	RAB35	Rab35	5	Mus musculus RAB35, member RAS oncogene family (Rab35), mRNA.	RAB1C; H-ray; 9530019H02Rik; RAY; AU040256		membrane [goid 16020] [evidence IEA]; intracellular [goid 5622] [evidence IEA]	transport [goid 6810] [evidence IEA]; protein transport [goid 15031] [evidence IEA]; regulation of transcription, DNA-dependent [goid 6355] [evidence IEA]; small GTPase mediated signal transduction [goid 7264] [evidence IEA]	nucleotide binding [goid 166] [evidence IEA]; ATP binding [goid 5524] [evidence IEA]; GTP binding [goid 5525] [evidence IEA]; transcription factor binding [goid 8134] [evidence IEA]
SERF2	56.9778	0	6.54114	0.0150376	ILMN_217652	SERF2	Serf2
C4A	2.20043	0.0864662	6.83632	0.0150376	ILMN_241215	C4A	C4a	17	Mus musculus complement component 4A (Rodgers blood group) (C4a), mRNA.	Slp		extracellular region [goid 5576] [evidence IEA]	complement activation [goid 6956] [evidence IEA]; inflammatory response [goid 6954] [evidence IEA]	endopeptidase inhibitor activity [goid 4866] [evidence IEA]
NDUFB8	4.83169	0.0162907	6.68146	0.0150376	ILMN_193858	NDUFB8	Ndufb8
SERPINB3D	1.94315	0.0240459	2.56056	0.0151703	ILMN_213557	SERPINB3D	Serpinb3d	1	Mus musculus serine (or cysteine) peptidase inhibitor, clade B (ovalbumin), member 3D (Serpinb3d), mRNA.	Serpinb3l1				serine-type endopeptidase inhibitor activity [goid 4867] [evidence IEA]; serine-type endopeptidase inhibitor activity [goid 4867] [evidence IEA]
EG13909	1.10345	0.0617027	1.96128	0.0151748	ILMN_220654	EG13909	EG13909	8	Mus musculus predicted gene, EG13909 (EG13909), mRNA.	Es31
VPS16	0.585745	0.228294	1.88813	0.015233	ILMN_184664	VPS16	Vps16	2	Mus musculus vacuolar protein sorting 16 (yeast) (Vps16), mRNA.	MGC7352; 1810074M16Rik		actin filament [goid 5884] [evidence IDA]; early endosome [goid 5769] [evidence IDA]; membrane [goid 16020] [evidence IEA]; cytoplasm [goid 5737] [evidence IEA]; actin filament [goid 5884] [evidence IDA]; early endosome [goid 5769] [evidence IDA]; membrane [goid 16020] [evidence IEA]; cytoplasm [goid 5737] [evidence IEA]; actin filament [goid 5884] [evidence IDA]; early endosome [goid 5769] [evid…	intracellular protein transport [goid 6886] [evidence IEA]; transport [goid 6810] [evidence IEA]; protein transport [goid 15031] [evidence IEA]; intracellular protein transport [goid 6886] [evidence IEA]; transport [goid 6810] [evidence IEA]; protein transport [goid 15031] [evidence IEA]; intracellular protein transport [goid 6886] [evidence IEA]; transport [goid 6810] [evidence IEA]; protein tra…	actin binding [goid 3779] [evidence IDA]; protein binding [goid 5515] [evidence IPI]; actin binding [goid 3779] [evidence IDA]; protein binding [goid 5515] [evidence IPI]; actin binding [goid 3779] [evidence IDA]; protein binding [goid 5515] [evidence IPI]; actin binding [goid 3779] [evidence IDA]; protein binding [goid 5515] [evidence IPI]
LYRM5	6.14771	0.0349566	4.31837	0.0153893	ILMN_218121	LYRM5	Lyrm5	6	Mus musculus LYR motif containing 5 (Lyrm5), mRNA.	AL022899; Ghiso; 4930469P12Rik
XPO4	1.20717	0.0716107	3.23466	0.0153893	ILMN_185320	XPO4	Xpo4	14	Mus musculus exportin 4 (Xpo4), mRNA.	B430309A01Rik; mKIAA1721		nucleus [goid 5634] [evidence IEA]; nucleus [goid 5634] [evidence IEA]	transport [goid 6810] [evidence IEA]; protein transport [goid 15031] [evidence IEA]; transport [goid 6810] [evidence IEA]; protein transport [goid 15031] [evidence IEA]	binding [goid 5488] [evidence IEA]; binding [goid 5488] [evidence IEA]
MYB	0.101431	0.333779	2.56175	0.01561	ILMN_217498	MYB	Myb
CCS	6.02549	0.0112782	6.39946	0.0162907	ILMN_215857	CCS	Ccs
ZFP691	9.57846	0.00125313	6.45715	0.0162907	ILMN_215863	ZFP691	Zfp691	4	Mus musculus zinc finger protein 691 (Zfp691), mRNA.	6430544H17Rik; MGC118413		intracellular [goid 5622] [evidence IEA]; nucleus [goid 5634] [evidence IEA]		DNA binding [goid 3677] [evidence IEA]; nucleic acid binding [goid 3676] [evidence IEA]; metal ion binding [goid 46872] [evidence IEA]; zinc ion binding [goid 8270] [evidence IEA]
OLFR419	6.09013	0.0100251	6.35182	0.0162907	ILMN_222569	OLFR419	Olfr419	1	Mus musculus olfactory receptor 419 (Olfr419), mRNA.	MOR267-6		integral to membrane [goid 16021] [evidence ISS]; membrane [goid 16020] [evidence IEA]	G-protein coupled receptor protein signaling pathway [goid 7186] [evidence ISS]; signal transduction [goid 7165] [evidence IEA]	olfactory receptor activity [goid 4984] [evidence ISS]; receptor activity [goid 4872] [evidence IEA]; signal transducer activity [goid 4871] [evidence IEA]; G-protein coupled receptor activity [goid 4930] [evidence IEA]
0610034P02RIK	3.39509	0.037594	6.35634	0.0162907	ILMN_220947	0610034P02RIK	0610034P02Rik
GM428	58.6464	0	6.34367	0.0162907	ILMN_227600	GM428	Gm428	4	Mus musculus gene model 428, (NCBI) (Gm428), mRNA.			nucleus [goid 5634] [evidence IEA]
D15ERTD735E	3.01115	0.0438597	6.38909	0.0162907	ILMN_218666	D15ERTD735E	D15Ertd735e	15	Mus musculus limb region 1 like (Lmbr1l), mRNA.	D15Ertd735e; AA415653; Limr; 1110013E13Rik		membrane [goid 16020] [evidence IEA]	endocytosis [goid 6897] [evidence IEA]	receptor activity [goid 4872] [evidence IEA]
GALNACT2	3.62663	0.0338346	6.36861	0.0162907	ILMN_218777	GALNACT2	Galnact2
OLFR725	1.64238	0.126566	6.41816	0.0162907	ILMN_201572	OLFR725	Olfr725	14	Mus musculus olfactory receptor 725 (Olfr725), mRNA.	MOR246-3; MOR246-7_p		integral to membrane [goid 16021] [evidence ISS]; membrane [goid 16020] [evidence IEA]	G-protein coupled receptor protein signaling pathway [goid 7186] [evidence ISS]; signal transduction [goid 7165] [evidence IEA]	olfactory receptor activity [goid 4984] [evidence ISS]; receptor activity [goid 4872] [evidence IEA]; signal transducer activity [goid 4871] [evidence IEA]; G-protein coupled receptor activity [goid 4930] [evidence IEA]
D19ERTD721E	5.76241	0.0112782	6.40892	0.0162907	ILMN_208792	D19ERTD721E	D19Ertd721e	19	Mus musculus DNA segment, Chr 19, ERATO Doi 721, expressed (D19Ertd721e), mRNA.	4930455J02Rik; 2B28; T25529; MGC6696
MARK4	2.46543	0.0764411	6.44971	0.0162907	ILMN_212861	MARK4	Mark4	7	Mus musculus MAP/microtubule affinity-regulating kinase 4 (Mark4), mRNA.	C79806; Markl1; 2410090P21Rik		centrosome [goid 5813] [evidence ISS]; neuron projection [goid 43005] [evidence ISS]	microtubule bundle formation [goid 1578] [evidence ISS]; positive regulation of programmed cell death [goid 43068] [evidence ISS]; protein amino acid phosphorylation [goid 6468] [evidence ISS]	kinase activity [goid 16301] [evidence IEA]; transferase activity [goid 16740] [evidence IEA]; microtubule binding [goid 8017] [evidence ISS]; tau-protein kinase activity [goid 50321] [evidence ISS]; ATP binding [goid 5524] [evidence ISS]; protein serine/threonine kinase activity [goid 4674] [evidence ISS]; protein kinase activity [goid 4672] [evidence IEA]; gamma-tubulin binding [goid 43015] [ev…
4632409L22RIK	1.2044	0.267787	3.5235	0.0167367	ILMN_215300	4632409L22RIK	4632409L22Rik
G430055L02RIK	1.27474	0.266871	2.93276	0.0171984	ILMN_188391	G430055L02RIK	G430055L02Rik
IRGM	4.74143	0.0412433	3.63887	0.0172955	ILMN_213497	IRGM	Irgm	11	Mus musculus immunity-related GTPase family, M (Irgm), mRNA.	Ifi1; LRG-47; Iipg3; Iigp3		endoplasmic reticulum [goid 5783] [evidence TAS]; endoplasmic reticulum [goid 5783] [evidence TAS]; endoplasmic reticulum [goid 5783] [evidence TAS]	defense response [goid 6952] [evidence IMP]; defense response [goid 6952] [evidence IMP]; defense response [goid 6952] [evidence IMP]
B3GAT1	0.781568	0.24163	2.08614	0.017348	ILMN_219423	B3GAT1	B3gat1	9	Mus musculus beta-1,3-glucuronyltransferase 1 (glucuronosyltransferase P) (B3gat1), mRNA.	HNK-1; mKIAA4235; KIAA4235; 0710007K08Rik; GlcAT-P; AI846286		integral to membrane [goid 16021] [evidence IEA]; membrane [goid 16020] [evidence IEA]; integral to membrane [goid 16021] [evidence IEA]; membrane [goid 16020] [evidence IEA]; integral to membrane [goid 16021] [evidence IEA]; membrane [goid 16020] [evidence IEA]; integral to membrane [goid 16021] [evidence IEA]; membrane [goid 16020] [evidence IEA]		transferase activity [goid 16740] [evidence IEA]; manganese ion binding [goid 30145] [evidence IEA]; metal ion binding [goid 46872] [evidence IEA]; glucuronosyltransferase activity [goid 15020] [evidence TAS]; galactosylgalactosylxylosylprotein 3-beta-glucuronosyltransferase activity [goid 15018] [evidence IEA]; transferase activity [goid 16740] [evidence IEA]; manganese ion binding [goid 30145] …
OLFR702	5.31463	0.0137845	6.28605	0.0175439	ILMN_219714	OLFR702	Olfr702	7	Mus musculus olfactory receptor 702 (Olfr702), mRNA.	MOR260-4		integral to membrane [goid 16021] [evidence ISS]; membrane [goid 16020] [evidence IEA]	G-protein coupled receptor protein signaling pathway [goid 7186] [evidence ISS]; signal transduction [goid 7165] [evidence IEA]	olfactory receptor activity [goid 4984] [evidence ISS]; receptor activity [goid 4872] [evidence IEA]; signal transducer activity [goid 4871] [evidence IEA]; G-protein coupled receptor activity [goid 4930] [evidence IEA]
HTATSF1	6.33169	0.0075188	6.28818	0.0175439	ILMN_213380	HTATSF1	Htatsf1	X	Mus musculus HIV TAT specific factor 1 (Htatsf1), mRNA.	2600017A12Rik; 1600023H17Rik; TAT-SF1; 2700077B20Rik		nucleus [goid 5634] [evidence IEA]	regulation of transcription, DNA-dependent [goid 6355] [evidence IEA]; transcription [goid 6350] [evidence IEA]	RNA binding [goid 3723] [evidence IEA]; nucleic acid binding [goid 3676] [evidence IEA]; nucleotide binding [goid 166] [evidence IEA]
UCN3	-0.662572	0.611529	6.29325	0.0175439	ILMN_191818	UCN3	Ucn3
CBX2	2.01033	0.0989975	6.18341	0.0175439	ILMN_218143	CBX2	Cbx2	11	Mus musculus chromobox homolog 2 (Drosophila Pc class) (Cbx2), mRNA.	M33; pc; MOD2		chromatin [goid 785] [evidence IEA]; nucleus [goid 5634] [evidence IEA]	chromatin modification [goid 16568] [evidence IEA]; transcription [goid 6350] [evidence IEA]; chromatin assembly or disassembly [goid 6333] [evidence IEA]; regulation of transcription, DNA-dependent [goid 6355] [evidence IEA]; negative regulation of transcription from RNA polymerase II promoter [goid 122] [evidence IDA]	DNA binding [goid 3677] [evidence IEA]; chromatin binding [goid 3682] [evidence IDA]; protein binding [goid 5515] [evidence IPI]
SOX9	0.928172	0.226817	6.20957	0.0175439	ILMN_261259	SOX9	Sox9	11	Mus musculus SRY-box containing gene 9 (Sox9), mRNA.	2010306G03Rik; AV220920; KIAA4243; mKIAA4243		nucleus [goid 5634] [evidence IDA]; transcription factor complex [goid 5667] [evidence IEA]	epithelial to mesenchymal transition [goid 1837] [evidence IMP]; cell differentiation [goid 30154] [evidence IMP]; transcription [goid 6350] [evidence IEA]; positive regulation of transcription from RNA polymerase II promoter [goid 45944] [evidence IDA]; cartilage condensation [goid 1502] [evidence IMP]; regulation of apoptosis [goid 42981] [evidence IMP]; regulation of transcription, DNA-depende…	protein binding [goid 5515] [evidence IPI]; DNA binding [goid 3677] [evidence IDA]; transcriptional activator activity [goid 16563] [evidence IDA]
PALLD	4.20779	0.0238095	6.29127	0.0175439	ILMN_236865	PALLD	Palld	8	Mus musculus palladin, cytoskeletal associated protein (Palld), mRNA.	MGC150248; 6030492A02; 2410003B16Rik		integral to membrane [goid 16021] [evidence IEA]; actin filament [goid 5884] [evidence ISS]; nucleus [goid 5634] [evidence ISS]; membrane [goid 16020] [evidence IEA]	protein amino acid phosphorylation [goid 6468] [evidence IEA]; cytoskeleton organization and biogenesis [goid 7010] [evidence ISS]	vascular endothelial growth factor receptor activity [goid 5021] [evidence IEA]; muscle alpha-actinin binding [goid 51371] [evidence ISS]; ATP binding [goid 5524] [evidence IEA]; protein binding [goid 5515] [evidence ISS]
SKP1A	130.016	0	6.27029	0.0175439	ILMN_221318	SKP1A	Skp1a	11	Mus musculus S-phase kinase-associated protein 1A (Skp1a), mRNA.	2610206H23Rik; 15kDa; p19A; 2610043E24Rik; EMC19; SKP1; Tceb1l; OCP-II; OCP2		SCF ubiquitin ligase complex [goid 19005] [evidence IDA]	ubiquitin cycle [goid 6512] [evidence IEA]	protein binding [goid 5515] [evidence IPI]; ubiquitin-protein ligase activity [goid 4842] [evidence IC ]; kinase activity [goid 16301] [evidence IEA]
TAF5	6.92683	0.0111551	2.06007	0.0175737	ILMN_211685	TAF5	Taf5
CSNK1E	5.03372	0.0010749	2.69583	0.0183801	ILMN_212404	CSNK1E	Csnk1e	15	Mus musculus casein kinase 1, epsilon (Csnk1e), mRNA.	tau; CKIe; AI426939; AW457082; KC1epsilon; AI551861			circadian rhythm [goid 7623] [evidence TAS]; Wnt receptor signaling pathway [goid 16055] [evidence IEA]; protein amino acid phosphorylation [goid 6468] [evidence IEA]; circadian rhythm [goid 7623] [evidence TAS]; Wnt receptor signaling pathway [goid 16055] [evidence IEA]; protein amino acid phosphorylation [goid 6468] [evidence IEA]	protein serine/threonine kinase activity [goid 4674] [evidence IEA]; ATP binding [goid 5524] [evidence IEA]; nucleotide binding [goid 166] [evidence IEA]; transferase activity [goid 16740] [evidence IEA]; kinase activity [goid 16301] [evidence IEA]; protein kinase activity [goid 4672] [evidence IEA]; protein serine/threonine kinase activity [goid 4674] [evidence IEA]; ATP binding [goid 5524] [evi…
ANLN	1.04507	0.114923	1.9392	0.0185709	ILMN_209418	ANLN	Anln	9	Mus musculus anillin, actin binding protein (scraps homolog, Drosophila) (Anln), mRNA.	C78101; 1110037A17Rik; 2900037I21Rik; Scraps; ANILLIN		actin cytoskeleton [goid 15629] [evidence ISS]; nucleus [goid 5634] [evidence IEA]; cytoskeleton [goid 5856] [evidence IEA]; contractile ring [goid 5826] [evidence ISS]; actin cytoskeleton [goid 15629] [evidence ISS]; nucleus [goid 5634] [evidence IEA]; cytoskeleton [goid 5856] [evidence IEA]; contractile ring [goid 5826] [evidence ISS]; actin cytoskeleton [goid 15629] [evidence ISS]; nucleus [go…	cell division [goid 51301] [evidence IEA]; cytokinesis [goid 910] [evidence ISS]; cell cycle [goid 7049] [evidence IEA]; mitosis [goid 7067] [evidence IEA]; cell division [goid 51301] [evidence IEA]; cytokinesis [goid 910] [evidence ISS]; cell cycle [goid 7049] [evidence IEA]; mitosis [goid 7067] [evidence IEA]; cell division [goid 51301] [evidence IEA]; cytokinesis [goid 910] [evidence ISS]; cel…	actin binding [goid 3779] [evidence ISS]; actin binding [goid 3779] [evidence ISS]; actin binding [goid 3779] [evidence ISS]
NDEL1	7.83848	0.00125313	6.03165	0.018797	ILMN_213649	NDEL1	Ndel1	11	Mus musculus nuclear distribution gene E-like homolog 1 (A. nidulans) (Ndel1), mRNA.	2600006O07Rik; NUDEL; MITAP1		microtubule associated complex [goid 5875] [evidence IDA]; centrosome [goid 5813] [evidence IDA]; axon [goid 30424] [evidence IDA]; microtubule [goid 5874] [evidence IEA]; cytoskeleton [goid 5856] [evidence IEA]	vesicle transport along microtubule [goid 47496] [evidence IGI]; transport [goid 6810] [evidence IEA]; cell differentiation [goid 30154] [evidence IEA]; microtubule cytoskeleton organization and biogenesis [goid 226] [evidence IGI]; development [goid 7275] [evidence IEA]; retrograde axon cargo transport [goid 8090] [evidence IDA]; neuron migration [goid 1764] [evidence IGI]	microtubule binding [goid 8017] [evidence IDA]; protein binding [goid 5515] [evidence IPI]
CPNE4	6.6555	0.00501253	5.98565	0.018797	ILMN_242617	CPNE4	Cpne4	9	Mus musculus copine IV (Cpne4), mRNA.	4933406O10Rik; 3632411M23Rik
9130404D14RIK	3.48089	0.0363409	6.1098	0.018797	ILMN_217737	9130404D14RIK	9130404D14Rik	2	Mus musculus RIKEN cDNA 9130404D14 gene (9130404D14Rik), mRNA.
LEP	6.0678	0.0100251	6.0053	0.018797	ILMN_218447	LEP	Lep	6	Mus musculus leptin (Lep), mRNA.	ob; obese		extracellular region [goid 5576] [evidence IEA]; extracellular space [goid 5615] [evidence TAS]	bile acid metabolism [goid 8206] [evidence IDA]; regulation of metabolism [goid 19222] [evidence TAS]; regulation of cholesterol absorption [goid 30300] [evidence IDA]; glucose metabolism [goid 6006] [evidence IMP]; positive regulation of myeloid cell differentiation [goid 45639] [evidence IDA]; lipid metabolism [goid 6629] [evidence IMP]; eating behavior [goid 42755] [evidence IGI]; signal trans…	hormone activity [goid 5179] [evidence IEA]; growth factor activity [goid 8083] [evidence IDA]; protein binding [goid 5515] [evidence IPI]
TNPO2	3.7372	0.0313283	6.08543	0.018797	ILMN_189809	TNPO2	Tnpo2
AA792892	31.0338	0	6.12969	0.018797	ILMN_196337	AA792892	AA792892	5	Mus musculus expressed sequence AA792892 (AA792892), mRNA.	MGC159137				molecular_function [goid 3674] [evidence ND ]
OLFR351	4.91954	0.0162907	6.07381	0.018797	ILMN_215969	OLFR351	Olfr351	2	Mus musculus olfactory receptor 351 (Olfr351), mRNA.	MOR127-2		integral to membrane [goid 16021] [evidence ISS]; membrane [goid 16020] [evidence IEA]	G-protein coupled receptor protein signaling pathway [goid 7186] [evidence ISS]; signal transduction [goid 7165] [evidence IEA]	olfactory receptor activity [goid 4984] [evidence ISS]; receptor activity [goid 4872] [evidence IEA]; signal transducer activity [goid 4871] [evidence IEA]; G-protein coupled receptor activity [goid 4930] [evidence IEA]
ZADH1	5.25197	0.0137845	6.02703	0.018797	ILMN_191185	ZADH1	Zadh1
OLFR593	4.58198	0.0200501	6.00074	0.018797	ILMN_209450	OLFR593	Olfr593	7	Mus musculus olfactory receptor 593 (Olfr593), mRNA.	MOR24-2		integral to membrane [goid 16021] [evidence ISS]; membrane [goid 16020] [evidence IEA]	G-protein coupled receptor protein signaling pathway [goid 7186] [evidence ISS]; signal transduction [goid 7165] [evidence IEA]	olfactory receptor activity [goid 4984] [evidence ISS]; receptor activity [goid 4872] [evidence IEA]; signal transducer activity [goid 4871] [evidence IEA]; G-protein coupled receptor activity [goid 4930] [evidence IEA]
DPP7	2.92632	0.0513784	6.16188	0.018797	ILMN_222450	DPP7	Dpp7	2	Mus musculus dipeptidylpeptidase 7 (Dpp7), mRNA.	Dpp2; DPPII; QPP		lysosome [goid 5764] [evidence IEA]		serine-type endopeptidase activity [goid 4252] [evidence IEA]; hydrolase activity [goid 16787] [evidence IEA]; serine-type peptidase activity [goid 8236] [evidence IEA]; peptidase activity [goid 8233] [evidence IEA]; aminopeptidase activity [goid 4177] [evidence IEA]
CENPA	96.5381	0	6.07071	0.018797	ILMN_223574	CENPA	Cenpa
RPO1-1	2.92512	0.0513784	6.09118	0.018797	ILMN_215727	RPO1-1	Rpo1-1
2610034M16RIK	6.18889	0.00877193	6.06653	0.018797	ILMN_259099	2610034M16RIK	2610034M16Rik	17	Mus musculus RIKEN cDNA 2610034M16 gene (2610034M16Rik), mRNA. XM_925124 XM_980421 XM_980454 XM_980485	AV114557				protein binding [goid 5515] [evidence IEA]
D6WSU116E	4.84756	0.0162907	6.14663	0.018797	ILMN_217712	D6WSU116E	D6Wsu116e	6	Mus musculus DNA segment, Chr 6, Wayne State University 116, expressed (D6Wsu116e), mRNA.	C530005J20Rik; A130095H06		cytoplasm [goid 5737] [evidence IEA]	phosphate metabolism [goid 6796] [evidence IEA]	inorganic diphosphatase activity [goid 4427] [evidence IEA]; magnesium ion binding [goid 287] [evidence IEA]
RFESD	3.16649	0.0413534	6.05349	0.018797	ILMN_254277	RFESD	Rfesd	13	Mus musculus Rieske (Fe-S) domain containing (Rfesd), mRNA.	AI256775; D030068K09			electron transport [goid 6118] [evidence IEA]	oxidoreductase activity [goid 16491] [evidence IEA]
AKAP1	1.58332	0.143017	2.6302	0.0188184	ILMN_186347	AKAP1	Akap1
KCNMB4	3.8693	0.015302	6.63746	0.0191573	ILMN_213638	KCNMB4	Kcnmb4	10	Mus musculus potassium large conductance calcium-activated channel, subfamily M, beta member 4 (Kcnmb4), mRNA.	MGC143660; 2900045G12Rik; 1700058G18Rik		integral to plasma membrane [goid 5887] [evidence ISS]; membrane [goid 16020] [evidence IEA]; integral to membrane [goid 16021] [evidence IEA]; voltage-gated potassium channel complex [goid 8076] [evidence ISS]; integral to plasma membrane [goid 5887] [evidence ISS]; membrane [goid 16020] [evidence IEA]; integral to membrane [goid 16021] [evidence IEA]; voltage-gated potassium channel complex [go…	ion transport [goid 6811] [evidence IEA]; regulation of neurotransmitter secretion [goid 46928] [evidence ISS]; detection of calcium ion [goid 5513] [evidence ISS]; transport [goid 6810] [evidence IEA]; regulation of vasoconstriction [goid 19229] [evidence ISS]; potassium ion transport [goid 6813] [evidence ISS]; regulation of action potential [goid 1508] [evidence ISS]; generation of action pote…	potassium channel activity [goid 5267] [evidence ISS]; calcium-activated potassium channel activity [goid 15269] [evidence ISS]; ion channel activity [goid 5216] [evidence IEA]; protein binding [goid 5515] [evidence ISS]; potassium channel activity [goid 5267] [evidence ISS]; calcium-activated potassium channel activity [goid 15269] [evidence ISS]; ion channel activity [goid 5216] [evidence IEA];…
9430028I06RIK	1.06247	0.0859765	3.31473	0.0191573	ILMN_218323	9430028I06RIK	9430028I06Rik	3	Mus musculus leucine rich repeat containing 39 (Lrrc39), transcript variant 1, mRNA.	9430028I06Rik; 2010005E21Rik				transferase activity [goid 16740] [evidence IEA]
ADCYAP1R1	-0.291672	0.521609	1.85993	0.0194551	ILMN_188920	ADCYAP1R1	Adcyap1r1
D230037D09RIK	0.572752	0.39692	3.10797	0.019601	ILMN_222301	D230037D09RIK	D230037D09Rik	12	Mus musculus RIKEN cDNA D230037D09 gene (D230037D09Rik), mRNA.			membrane [goid 16020] [evidence IEA]; integral to membrane [goid 16021] [evidence IEA]; membrane [goid 16020] [evidence IEA]; integral to membrane [goid 16021] [evidence IEA]
TFRC	0.372316	0.215589	2.44906	0.019601	ILMN_211824	TFRC	Tfrc	16	Mus musculus transferrin receptor (Tfrc), mRNA.	Mtvr1; AU015758; AI195355; TFR; Trfr; p90; Mtvr-1; TFR1; E430033M20Rik; CD71; 2610028K12Rik; AI426448		plasma membrane [goid 5886] [evidence IDA]; integral to membrane [goid 16021] [evidence IEA]; cytoplasmic membrane-bound vesicle [goid 16023] [evidence ISS]; membrane [goid 16020] [evidence IEA]; perinuclear region [goid 48471] [evidence IDA]; endosome [goid 5768] [evidence ISS]; plasma membrane [goid 5886] [evidence IDA]; integral to membrane [goid 16021] [evidence IEA]; cytoplasmic membrane-bou…	endocytosis [goid 6897] [evidence IEA]; iron ion homeostasis [goid 6879] [evidence IMP]; endocytosis [goid 6897] [evidence IEA]; iron ion homeostasis [goid 6879] [evidence IMP]	transferrin receptor activity [goid 4998] [evidence TAS]; iron ion transporter activity [goid 5381] [evidence TAS]; receptor activity [goid 4872] [evidence IEA]; peptidase activity [goid 8233] [evidence IEA]; transferrin receptor activity [goid 4998] [evidence TAS]; iron ion transporter activity [goid 5381] [evidence TAS]; receptor activity [goid 4872] [evidence IEA]; peptidase activity [goid 823…
4933417E01RIK	7.18481	0.00501253	5.94154	0.0200501	ILMN_214871	4933417E01RIK	4933417E01Rik	7	Mus musculus RIKEN cDNA 4933417E01 gene (4933417E01Rik), mRNA.	AU042655
4921511C16	7.32802	0.00501253	5.79927	0.0200501	ILMN_217362	4921511C16	4921511C16	5	Mus musculus coiled-coil domain containing 63 (Ccdc63), mRNA.	4921511C16Rik
LOC268935	5.11875	0.0150376	5.79423	0.0200501	ILMN_198157	LOC268935	LOC268935
PPP1R11	5.02427	0.0162907	5.94517	0.0200501	ILMN_190641	PPP1R11	Ppp1r11
FMO2	2.80332	0.0576441	5.85533	0.0200501	ILMN_190370	FMO2	Fmo2
PLCB2	1.61027	0.130326	5.91205	0.0200501	ILMN_217815	PLCB2	Plcb2	2	Mus musculus phospholipase C, beta 2 (Plcb2), mRNA.	B230205M18Rik; B230399N12; AI550384			sensory perception of bitter taste [goid 50913] [evidence IMP]	calcium ion binding [goid 5509] [evidence IEA]
4932441K18	4.31548	0.0225564	5.85999	0.0200501	ILMN_189852	4932441K18	4932441K18
SH3D19	1.7241	0.121554	5.93476	0.0200501	ILMN_259928	SH3D19	Sh3d19	3	Mus musculus SH3 domain protein D19 (Sh3d19), mRNA.	Kryn; AW011754				molecular_function [goid 3674] [evidence ND ]
3110082I17RIK	2.00251	0.100251	5.74592	0.0200501	ILMN_223647	3110082I17RIK	3110082I17Rik	5	Mus musculus RIKEN cDNA 3110082I17 gene (3110082I17Rik), mRNA.	AW411904
SENP2	120.204	0	5.91522	0.0200501	ILMN_185351	SENP2	Senp2
SELP	4.09441	0.0250627	5.8872	0.0200501	ILMN_216201	SELP	Selp	1	Mus musculus selectin, platelet (Selp), mRNA.	CD62P; MGC129337; PADGEM; MGC129336; P-selectin; Grmp		membrane fraction [goid 5624] [evidence ISS]; membrane [goid 16020] [evidence IEA]; platelet alpha granule membrane [goid 31092] [evidence ISS]	cell adhesion [goid 7155] [evidence IEA]; inflammatory response [goid 6954] [evidence IMP]	sugar binding [goid 5529] [evidence IEA]; protein binding [goid 5515] [evidence IEA]
TBC1D2B	3.62249	0.0338346	5.71967	0.0200501	ILMN_241910	TBC1D2B	Tbc1d2b	9	Mus musculus TBC1 domain family, member 2B (Tbc1d2b), mRNA.	AW491493; AI480956; AV023399; AV021536; mKIAA1055; 1810061M12Rik
KLHL17	1.84845	0.111529	5.76189	0.0200501	ILMN_209660	KLHL17	Klhl17	4	Mus musculus kelch-like 17 (Drosophila) (Klhl17), mRNA.	BC058738; AL022703				actin binding [goid 3779] [evidence IEA]; protein binding [goid 5515] [evidence IEA]
LOC433224	6.30458	0.00877193	5.76131	0.0200501	ILMN_258011	LOC433224	LOC433224	19	Mus musculus predicted gene, EG433224 (EG433224) on chromosome 19.
MCM5	4.00702	0.0263158	5.9796	0.0200501	ILMN_221972	MCM5	Mcm5
SGCG	1.20035	0.190476	5.87422	0.0200501	ILMN_215280	SGCG	Sgcg
5730458D16RIK	2.95846	0.0463659	5.93239	0.0200501	ILMN_209033	5730458D16RIK	5730458D16Rik
KCNJ3	3.30283	0.037594	5.80949	0.0200501	ILMN_189363	KCNJ3	Kcnj3
C1QTNF2	6.00718	0.0112782	5.89531	0.0200501	ILMN_220531	C1QTNF2	C1qtnf2
MAB21L2	2.33053	0.0827068	5.8193	0.0200501	ILMN_209387	MAB21L2	Mab21l2	3	Mus musculus mab-21-like 2 (C. elegans) (Mab21l2), mRNA.				positive regulation of cell proliferation [goid 8284] [evidence IMP]; eye development (sensu Mammalia) [goid 1747] [evidence IMP]
WASF1	112.457	0	5.74505	0.0200501	ILMN_186256	WASF1	Wasf1	10	Mus musculus WASP family 1 (Wasf1), mRNA.	AI838537; Scar; WAVE-1; WAVE; AI195380		mitochondrial outer membrane [goid 5741] [evidence IDA]; mitochondrion [goid 5739] [evidence IDA]; lamellipodium [goid 30027] [evidence IDA]		protein binding [goid 5515] [evidence IPI]
OLFR1381	4.82717	0.0162907	5.97734	0.0200501	ILMN_247278	OLFR1381	Olfr1381	11	Mus musculus olfactory receptor 1381 (Olfr1381), mRNA.	MOR256-26; RP23-58E13.6		integral to membrane [goid 16021] [evidence ISS]; membrane [goid 16020] [evidence IEA]	G-protein coupled receptor protein signaling pathway [goid 7186] [evidence ISS]; signal transduction [goid 7165] [evidence IEA]	olfactory receptor activity [goid 4984] [evidence ISS]; receptor activity [goid 4872] [evidence IEA]; signal transducer activity [goid 4871] [evidence IEA]; G-protein coupled receptor activity [goid 4930] [evidence IEA]
PCDHGA4	4.92307	0.0162907	5.83979	0.0200501	ILMN_221538	PCDHGA4	Pcdhga4	18	Mus musculus protocadherin gamma subfamily A, 4 (Pcdhga4), mRNA.			membrane [goid 16020] [evidence IEA]; membrane fraction [goid 5624] [evidence IDA]	homophilic cell adhesion [goid 7156] [evidence IEA]	calcium ion binding [goid 5509] [evidence IEA]
2700060E02RIK	75.5573	0	5.9207	0.0200501	ILMN_216512	2700060E02RIK	2700060E02Rik
SNAPC3	1.01696	0.128153	2.54632	0.0201279	ILMN_249101	SNAPC3	Snapc3	4	Mus musculus small nuclear RNA activating complex, polypeptide 3 (Snapc3), mRNA.	1810020H02Rik; E030018J20Rik; 5031401C21Rik; AI414457; 4930558A07Rik		nucleus [goid 5634] [evidence IEA]	transcription [goid 6350] [evidence IEA]; regulation of transcription, DNA-dependent [goid 6355] [evidence IEA]	DNA binding [goid 3677] [evidence IEA]
D14ERTD668E	1.97104	0.0479025	2.64474	0.0203524	ILMN_217565	D14ERTD668E	D14Ertd668e	14	Mus musculus DNA segment, Chr 14, ERATO Doi 668, expressed (D14Ertd668e), mRNA.	MGC29273			regulation of transcription, DNA-dependent [goid 6355] [evidence IEA]; regulation of transcription, DNA-dependent [goid 6355] [evidence IEA]	protein binding [goid 5515] [evidence IEA]; zinc ion binding [goid 8270] [evidence IEA]; protein binding [goid 5515] [evidence IEA]; zinc ion binding [goid 8270] [evidence IEA]
SLC22A17	0.535739	0.219723	2.42112	0.0203524	ILMN_222232	SLC22A17	Slc22a17
4930481F22RIK	1.15905	0.0735203	2.7551	0.0203524	ILMN_238421	4930481F22RIK	4930481F22Rik	8	Mus musculus RIKEN cDNA 4930481F22 gene (4930481F22Rik), transcript variant 2, mRNA. XM_001004671 XM_001004675 XM_917147 XM_924718	MMRP; PSESS
RAD9	1.54205	0.0137034	2.17474	0.0203669	ILMN_213312	RAD9	Rad9	19	Mus musculus RAD9 homolog (S. pombe) (Rad9), mRNA.			cytoplasm [goid 5737] [evidence IDA]; nucleus [goid 5634] [evidence IDA]; cytoplasm [goid 5737] [evidence IDA]; nucleus [goid 5634] [evidence IDA]; cytoplasm [goid 5737] [evidence IDA]; nucleus [goid 5634] [evidence IDA]	response to DNA damage stimulus [goid 6974] [evidence IEA]; cell cycle checkpoint [goid 75] [evidence IGI]; DNA repair [goid 6281] [evidence IEA]; response to radiation [goid 9314] [evidence ISS]; DNA damage checkpoint [goid 77] [evidence ISS]; positive regulation of apoptosis [goid 43065] [evidence IDA]; response to DNA damage stimulus [goid 6974] [evidence IEA]; cell cycle checkpoint [goid 75] …	protein binding [goid 5515] [evidence IPI]; exodeoxyribonuclease III activity [goid 8853] [evidence IEA]; hydrolase activity [goid 16787] [evidence IEA]; exonuclease activity [goid 4527] [evidence IEA]; nuclease activity [goid 4518] [evidence IEA]; protein binding [goid 5515] [evidence IPI]; exodeoxyribonuclease III activity [goid 8853] [evidence IEA]; hydrolase activity [goid 16787] [evidence IE…
AIF1	2.88008	0.00388727	2.85939	0.0205216	ILMN_215740	AIF1	Aif1	17	Mus musculus allograft inflammatory factor 1 (Aif1), mRNA.	G1; AIF-1; D17H6S50E; AI607846; Iba1		phagocytic cup [goid 1891] [evidence IDA]; ruffle [goid 1726] [evidence IDA]; actin filament [goid 5884] [evidence IDA]; cytoplasm [goid 5737] [evidence IDA]; phagocytic cup [goid 1891] [evidence IDA]; ruffle [goid 1726] [evidence IDA]; actin filament [goid 5884] [evidence IDA]; cytoplasm [goid 5737] [evidence IDA]; phagocytic cup [goid 1891] [evidence IDA]; ruffle [goid 1726] [evidence IDA]; act…	actin filament bundle formation [goid 51017] [evidence IDA]; actin filament bundle formation [goid 51017] [evidence IDA]; actin filament bundle formation [goid 51017] [evidence IDA]	protein binding [goid 5515] [evidence IPI]; protein binding [goid 5515] [evidence IPI]; protein binding [goid 5515] [evidence IPI]
AI593442	1.04531	0.186825	1.91775	0.0205216	ILMN_215023	AI593442	AI593442	9	Mus musculus expressed sequence AI593442 (AI593442), transcript variant 1, mRNA.	MGC130101; E130102D23
TCFAP2B	0.279419	0.532867	1.95361	0.0209884	ILMN_217594	TCFAP2B	Tcfap2b
IFI30	0.360832	0.268705	3.12907	0.021118	ILMN_216051	IFI30	Ifi30
CD8B	0.369569	0.250646	2.66109	0.021118	ILMN_190183	CD8B	Cd8b
LDB2	1.46034	0.0683295	2.5408	0.021118	ILMN_228286	LDB2	Ldb2	5	Mus musculus LIM domain binding 2 (Ldb2), transcript variant 2, mRNA.	CLP-36; AW146358; AI035351; CLIM1; Ldb3		nucleus [goid 5634] [evidence IEA]
LOC211208	5.13704	0.0150376	5.61041	0.0213033	ILMN_198769	LOC211208	LOC211208
COPB2	7.2825	0.00501253	5.63836	0.0213033	ILMN_222670	COPB2	Copb2	9	Mus musculus coatomer protein complex, subunit beta 2 (beta prime) (Copb2), mRNA.	AI256832		endoplasmic reticulum [goid 5783] [evidence IEA]; membrane [goid 16020] [evidence IEA]; Golgi apparatus [goid 5794] [evidence ISS]; COPI vesicle coat [goid 30126] [evidence ISS]	protein transport [goid 15031] [evidence IEA]; transport [goid 6810] [evidence IEA]; intracellular protein transport [goid 6886] [evidence IEA]	protein transporter activity [goid 8565] [evidence IEA]
HPCA	6.79623	0.00501253	5.62898	0.0213033	ILMN_213244	HPCA	Hpca	4	Mus musculus hippocalcin (Hpca), mRNA.					calcium ion binding [goid 5509] [evidence ISS]; actin binding [goid 3779] [evidence ISS]
SLITRK1	6.91127	0.00501253	5.64835	0.0213033	ILMN_260619	SLITRK1	Slitrk1	14	Mus musculus SLIT and NTRK-like family, member 1 (Slitrk1), mRNA.	3200001I04Rik		integral to membrane [goid 16021] [evidence ISS]; membrane [goid 16020] [evidence IEA]	axonogenesis [goid 7409] [evidence IDA]	transferase activity [goid 16740] [evidence IEA]; molecular_function [goid 3674] [evidence ND ]
ITGB2	4.85184	0.0162907	5.65583	0.0213033	ILMN_215393	ITGB2	Itgb2
DUB1A	1.39495	0.155389	5.6396	0.0213033	ILMN_220220	DUB1A	Dub1a
RPL28	15.3526	0	5.5895	0.0213033	ILMN_188570	RPL28	Rpl28
3222401M22RIK	5.17604	0.0137845	5.65589	0.0213033	ILMN_186841	3222401M22RIK	3222401M22Rik
1810012H11RIK	-0.970055	0.694236	5.59753	0.0213033	ILMN_189213	1810012H11RIK	1810012H11Rik
OGT	1.44626	0.0626769	1.8286	0.0213068	ILMN_211022	OGT	Ogt	X	Mus musculus O-linked N-acetylglucosamine (GlcNAc) transferase (UDP-N-acetylglucosamine:polypeptide-N-acetylglucosaminyl transferase) (Ogt), mRNA.	1110038P24Rik; AI115525; 4831420N21Rik		nucleus [goid 5634] [evidence ISS]; cytosol [goid 5829] [evidence ISS]; intracellular [goid 5622] [evidence TAS]; nucleus [goid 5634] [evidence ISS]; cytosol [goid 5829] [evidence ISS]; intracellular [goid 5622] [evidence TAS]; nucleus [goid 5634] [evidence ISS]; cytosol [goid 5829] [evidence ISS]; intracellular [goid 5622] [evidence TAS]	signal transduction [goid 7165] [evidence ISS]; response to nutrient [goid 7584] [evidence ISS]; signal transduction [goid 7165] [evidence ISS]; response to nutrient [goid 7584] [evidence ISS]; signal transduction [goid 7165] [evidence ISS]; response to nutrient [goid 7584] [evidence ISS]	transferase activity, transferring glycosyl groups [goid 16757] [evidence IEA]; transferase activity [goid 16740] [evidence IEA]; N-acetyltransferase activity [goid 8080] [evidence TAS]; acetylglucosaminyltransferase activity [goid 8375] [evidence ISS]; protein binding [goid 5515] [evidence ISS]; transferase activity, transferring glycosyl groups [goid 16757] [evidence IEA]; transferase activity …
NEUD4	0.997214	0.093455	2.36959	0.0216362	ILMN_189306	NEUD4	Neud4
ELK4	1.78924	0.00993122	1.82236	0.0221076	ILMN_209814	ELK4	Elk4	1	Mus musculus ELK4, member of ETS oncogene family (Elk4), mRNA.	A130026I01Rik; Sap1; 2310011G17Rik; BB162516		intracellular [goid 5622] [evidence IEA]; nucleus [goid 5634] [evidence IEA]; intracellular [goid 5622] [evidence IEA]; nucleus [goid 5634] [evidence IEA]; intracellular [goid 5622] [evidence IEA]; nucleus [goid 5634] [evidence IEA]; intracellular [goid 5622] [evidence IEA]; nucleus [goid 5634] [evidence IEA]	regulation of transcription, DNA-dependent [goid 6355] [evidence IEA]; cellular physiological process [goid 50875] [evidence IEA]; regulation of transcription, DNA-dependent [goid 6355] [evidence IEA]; cellular physiological process [goid 50875] [evidence IEA]; regulation of transcription, DNA-dependent [goid 6355] [evidence IEA]; cellular physiological process [goid 50875] [evidence IEA]; regula…	DNA binding [goid 3677] [evidence IEA]; transcription factor activity [goid 3700] [evidence IEA]; sequence-specific DNA binding [goid 43565] [evidence IEA]; DNA binding [goid 3677] [evidence IEA]; transcription factor activity [goid 3700] [evidence IEA]; sequence-specific DNA binding [goid 43565] [evidence IEA]; DNA binding [goid 3677] [evidence IEA]; transcription factor activity [goid 3700] [ev…
6230409E13RIK	0.538696	0.178649	2.33919	0.0221607	ILMN_185274	6230409E13RIK	6230409E13Rik
PDE1C	2.13228	0.0304717	2.43958	0.0224253	ILMN_184435	PDE1C	Pde1c
YWHAB	2.36881	0.171237	2.55199	0.0224253	ILMN_192698	YWHAB	Ywhab	2	Mus musculus tyrosine 3-monooxygenase/tryptophan 5-monooxygenase activation protein, beta polypeptide (Ywhab), mRNA.	1300003C17Rik; 14-3-3 beta			protein targeting [goid 6605] [evidence IDA]; protein targeting [goid 6605] [evidence IDA]	protein binding [goid 5515] [evidence IPI]; protein domain specific binding [goid 19904] [evidence IDA]; protein binding [goid 5515] [evidence IPI]; protein domain specific binding [goid 19904] [evidence IDA]
HLF	8.847	0.00125313	5.56981	0.0225564	ILMN_223128	HLF	Hlf
PIR	3.76138	0.0313283	5.43988	0.0225564	ILMN_213766	PIR	Pir
SYT9	4.16219	0.0238095	5.56906	0.0225564	ILMN_216169	SYT9	Syt9	7	Mus musculus synaptotagmin IX (Syt9), mRNA.			synapse [goid 45202] [evidence IEA]		protein binding [goid 5515] [evidence IPI]; calcium ion binding [goid 5509] [evidence IEA]; metal ion binding [goid 46872] [evidence IEA]
GRB2	6.19429	0.00877193	5.5027	0.0225564	ILMN_222727	GRB2	Grb2	11	Mus musculus growth factor receptor bound protein 2 (Grb2), mRNA.	Ash; AA408164		vesicle membrane [goid 12506] [evidence IDA]; membrane [goid 16020] [evidence IDA]; cytoplasm [goid 5737] [evidence IDA]	intracellular signaling cascade [goid 7242] [evidence IEA]; MAPKKK cascade [goid 165] [evidence IGI]; Ras protein signal transduction [goid 7265] [evidence TAS]	receptor activity [goid 4872] [evidence IEA]; SH3/SH2 adaptor activity [goid 5070] [evidence IPI]; protein binding [goid 5515] [evidence IPI]
SCPEP1	1.34112	0.170426	5.34194	0.0225564	ILMN_221541	SCPEP1	Scpep1	11	Mus musculus serine carboxypeptidase 1 (Scpep1), mRNA.	Risc; 4833411K15Rik; 2410018F01Rik; AI957256				hydrolase activity [goid 16787] [evidence IEA]; peptidase activity [goid 8233] [evidence IEA]; carboxypeptidase activity [goid 4180] [evidence IEA]
TMEM60	7.46181	0.00501253	5.37498	0.0225564	ILMN_211906	TMEM60	Tmem60	5	Mus musculus transmembrane protein 60 (Tmem60), mRNA.	MGC38035; BC027828		membrane [goid 16020] [evidence IEA]; integral to membrane [goid 16021] [evidence IEA]
D5ERTD579E	4.37434	0.0225564	5.425	0.0225564	ILMN_218475	D5ERTD579E	D5Ertd579e
E2F1	6.96846	0.00501253	5.52123	0.0225564	ILMN_221662	E2F1	E2f1	2	Mus musculus E2F transcription factor 1 (E2f1), mRNA.	mKIAA4009; KIAA4009; E2F-1		cytoplasm [goid 5737] [evidence IDA]; nucleus [goid 5634] [evidence IDA]; transcription factor complex [goid 5667] [evidence IDA]	forebrain development [goid 30900] [evidence IMP]; regulation of transcription [goid 45449] [evidence IDA]; transcription [goid 6350] [evidence IEA]; positive regulation of transcription, DNA-dependent [goid 45893] [evidence IDA]; positive regulation of transcription from RNA polymerase II promoter [goid 45944] [evidence IDA]; cell cycle [goid 7049] [evidence IEA]; regulation of transcription, DN…	protein binding [goid 5515] [evidence IPI]; transcription factor binding [goid 8134] [evidence IPI]; DNA binding [goid 3677] [evidence ISS]; transcription factor activity [goid 3700] [evidence IDA]; transcriptional activator activity [goid 16563] [evidence IDA]
BC052360	1.79544	0.112782	5.54247	0.0225564	ILMN_211120	BC052360	BC052360
SLC35A2	1.69101	0.12406	5.43724	0.0225564	ILMN_239099	SLC35A2	Slc35a2	X	Mus musculus solute carrier family 35 (UDP-galactose transporter), member 2 (Slc35a2), mRNA.	Ugalt; UGT; Sfc8; Had1; Had-1; AI327289		Golgi membrane [goid 139] [evidence IDA]; membrane [goid 16020] [evidence IEA]; integral to membrane [goid 16021] [evidence IEA]	carbohydrate transport [goid 8643] [evidence IDA]; nucleotide-sugar transport [goid 15780] [evidence IEA]; transport [goid 6810] [evidence IMP]	UDP-galactose transporter activity [goid 5459] [evidence IMP]; sugar porter activity [goid 5351] [evidence IEA]; nucleotide-sugar transporter activity [goid 5338] [evidence IEA]
SLC4A1	0.231719	0.362155	5.33635	0.0225564	ILMN_218438	SLC4A1	Slc4a1	11	Mus musculus solute carrier family 4 (anion exchanger), member 1 (Slc4a1), mRNA.	l11Jus51; Empb3; CD233; Ae1		integral to plasma membrane [goid 5887] [evidence IEA]; membrane [goid 16020] [evidence IEA]	ion transport [goid 6811] [evidence IEA]; anion transport [goid 6820] [evidence IEA]; transport [goid 6810] [evidence IEA]	carrier activity [goid 5386] [evidence IEA]; inorganic anion exchanger activity [goid 5452] [evidence IEA]; anion exchanger activity [goid 15380] [evidence IEA]; protein binding [goid 5515] [evidence IPI]
RCE1	3.12115	0.0413534	5.45322	0.0225564	ILMN_211516	RCE1	Rce1	19	Mus musculus RCE1 homolog, prenyl protein peptidase (S. cerevisiae) (Rce1), mRNA.	D19Ertd98e; D19Ertd283e		membrane [goid 16020] [evidence IEA]; endoplasmic reticulum [goid 5783] [evidence IEA]		hydrolase activity [goid 16787] [evidence IEA]
UBE2E1	3.18779	0.0401002	5.50421	0.0225564	ILMN_191348	UBE2E1	Ube2e1	14	Mus musculus ubiquitin-conjugating enzyme E2E 1, UBC4/5 homolog (yeast) (Ube2e1), mRNA.	Ubce5; ubcM2; UbcM3			ubiquitin-dependent protein catabolism [goid 6511] [evidence IEA]; protein modification [goid 6464] [evidence IEA]; ubiquitin cycle [goid 6512] [evidence IEA]	ubiquitin-protein ligase activity [goid 4842] [evidence IEA]; ubiquitin conjugating enzyme activity [goid 4840] [evidence IEA]; ligase activity [goid 16874] [evidence IEA]
OLFR1494	2.97809	0.0451128	5.57184	0.0225564	ILMN_214766	OLFR1494	Olfr1494	19	Mus musculus olfactory receptor 1494 (Olfr1494), mRNA.	MGC123672; MGC123731; MOR266-1; MGC123732		integral to membrane [goid 16021] [evidence ISS]; membrane [goid 16020] [evidence IEA]	G-protein coupled receptor protein signaling pathway [goid 7186] [evidence ISS]; signal transduction [goid 7165] [evidence IEA]	olfactory receptor activity [goid 4984] [evidence ISS]; receptor activity [goid 4872] [evidence IEA]; signal transducer activity [goid 4871] [evidence IEA]; G-protein coupled receptor activity [goid 4930] [evidence IEA]
OLFR1309	0.594954	0.281955	5.38969	0.0225564	ILMN_211051	OLFR1309	Olfr1309	2	Mus musculus olfactory receptor 1309 (Olfr1309), mRNA.	MOR245-5; MGC157601		integral to membrane [goid 16021] [evidence ISS]; membrane [goid 16020] [evidence IEA]	G-protein coupled receptor protein signaling pathway [goid 7186] [evidence ISS]; signal transduction [goid 7165] [evidence IEA]	olfactory receptor activity [goid 4984] [evidence ISS]; receptor activity [goid 4872] [evidence IEA]; signal transducer activity [goid 4871] [evidence IEA]; G-protein coupled receptor activity [goid 4930] [evidence IEA]
6330549D23RIK	2.68174	0.0639098	5.38515	0.0225564	ILMN_210208	6330549D23RIK	6330549D23Rik	3	Mus musculus RIKEN cDNA 6330549D23 gene (6330549D23Rik), mRNA.
SLC44A4	4.31648	0.0225564	5.55799	0.0225564	ILMN_209371	SLC44A4	Slc44a4	17	Mus musculus solute carrier family 44, member 4 (Slc44a4), mRNA.	2210409B01Rik; NG22		membrane [goid 16020] [evidence IEA]
HARS	3.1886	0.0401002	5.39228	0.0225564	ILMN_223778	HARS	Hars	18	Mus musculus histidyl-tRNA synthetase (Hars), mRNA.	MMHRS		cytoplasm [goid 5737] [evidence IEA]	histidyl-tRNA aminoacylation [goid 6427] [evidence IEA]; tRNA aminoacylation for protein translation [goid 6418] [evidence IEA]; protein biosynthesis [goid 6412] [evidence IEA]	ATP binding [goid 5524] [evidence IEA]; nucleotide binding [goid 166] [evidence IEA]; histidine-tRNA ligase activity [goid 4821] [evidence IEA]; ligase activity [goid 16874] [evidence IEA]
SH3MD1	2.89586	0.0513784	5.45566	0.0225564	ILMN_211991	SH3MD1	Sh3md1	19	Mus musculus SH3 and PX domains 2A (Sh3pxd2a), mRNA.	MGC144076; Fish; Sh3md1			intracellular signaling cascade [goid 7242] [evidence IEA]; metabolism [goid 8152] [evidence IEA]	protein binding [goid 5515] [evidence IEA]; phosphoinositide binding [goid 35091] [evidence IEA]
USP33	11.3682	0	5.48616	0.0225564	ILMN_242196	USP33	Usp33	3	Mus musculus ubiquitin specific peptidase 33 (Usp33), transcript variant 1, mRNA.	AA409780; 9830169D19Rik; Vdu1		VCB complex [goid 30891] [evidence ISS]; cytoplasm [goid 5737] [evidence ISS]	protein deubiquitination [goid 16579] [evidence ISS]; ubiquitin-dependent protein catabolism [goid 6511] [evidence ISS]	ubiquitin-specific protease activity [goid 4843] [evidence ISS]; ubiquitin thiolesterase activity [goid 4221] [evidence IEA]; zinc ion binding [goid 8270] [evidence IEA]; peptidase activity [goid 8233] [evidence IEA]; protein binding [goid 5515] [evidence ISS]; cysteine-type endopeptidase activity [goid 4197] [evidence IEA]
SH3D1B	3.98171	0.0275689	5.358	0.0225564	ILMN_223592	SH3D1B	Sh3d1B	12	Mus musculus intersectin 2 (Itsn2), mRNA.	mKIAA1256; Ese2; Sh3d1B; AI327390; Sh3p18		intracellular [goid 5622] [evidence IEA]	endocytosis [goid 6897] [evidence IEA]; regulation of Rho protein signal transduction [goid 35023] [evidence IEA]	Rho guanyl-nucleotide exchange factor activity [goid 5089] [evidence IEA]; calcium ion binding [goid 5509] [evidence IEA]
V1RC25	3.29693	0.037594	5.42424	0.0225564	ILMN_193543	V1RC25	V1rc25	6	Mus musculus vomeronasal 1 receptor, C25 (V1rc25), mRNA.			integral to membrane [goid 16021] [evidence IEA]; integral to plasma membrane [goid 5887] [evidence ISS]	response to pheromone [goid 19236] [evidence ISS]; G-protein coupled receptor protein signaling pathway [goid 7186] [evidence IEA]	pheromone receptor activity [goid 16503] [evidence ISS]; pheromone binding [goid 5550] [evidence ISS]; receptor activity [goid 4872] [evidence IEA]; rhodopsin-like receptor activity [goid 1584] [evidence IEA]
OLFR135	4.26135	0.0238095	5.38991	0.0225564	ILMN_216244	OLFR135	Olfr135	17	Mus musculus olfactory receptor 135 (Olfr135), mRNA.	MOR256-48		integral to membrane [goid 16021] [evidence ISS]; membrane [goid 16020] [evidence IEA]	G-protein coupled receptor protein signaling pathway [goid 7186] [evidence ISS]; signal transduction [goid 7165] [evidence IEA]	olfactory receptor activity [goid 4984] [evidence ISS]; receptor activity [goid 4872] [evidence IEA]; signal transducer activity [goid 4871] [evidence IEA]; G-protein coupled receptor activity [goid 4930] [evidence IEA]
XBP1	3.3271	0.037594	5.5337	0.0225564	ILMN_185934	XBP1	Xbp1	11	Mus musculus X-box binding protein 1 (Xbp1), mRNA.	TREB5; XBP-1; TREB-5; D11Ertd39e		nucleus [goid 5634] [evidence IEA]	transcription [goid 6350] [evidence IEA]	protein dimerization activity [goid 46983] [evidence IEA]; sequence-specific DNA binding [goid 43565] [evidence IEA]; transcription factor activity [goid 3700] [evidence IEA]; DNA binding [goid 3677] [evidence IEA]
BTF3	9.44804	0.00125313	5.52985	0.0225564	ILMN_220275	BTF3	Btf3
TAAR8A	-0.561052	0.576441	5.32894	0.0225564	ILMN_238027	TAAR8A	Taar8a	10	Mus musculus trace amine-associated receptor 8A (Taar8a), mRNA.	Gm230		membrane [goid 16020] [evidence IEA]	signal transduction [goid 7165] [evidence IEA]	receptor activity [goid 4872] [evidence IEA]; signal transducer activity [goid 4871] [evidence IEA]; rhodopsin-like receptor activity [goid 1584] [evidence IEA]; G-protein coupled receptor activity [goid 4930] [evidence IEA]
ZFP36L2	2.98387	0.0451128	5.42083	0.0225564	ILMN_195719	ZFP36L2	Zfp36l2
MRPL38	4.34387	0.0225564	5.35825	0.0225564	ILMN_215828	MRPL38	Mrpl38
EPHA6	5.26372	0.0137845	5.34159	0.0225564	ILMN_222102	EPHA6	Epha6	16	Mus musculus Eph receptor A6 (Epha6), mRNA.	Hek12; Ehk2; m-ehk2		membrane [goid 16020] [evidence IEA]	protein amino acid phosphorylation [goid 6468] [evidence IEA]; transmembrane receptor protein tyrosine kinase signaling pathway [goid 7169] [evidence IEA]	ephrin receptor activity [goid 5003] [evidence IEA]; protein kinase activity [goid 4672] [evidence IEA]; receptor activity [goid 4872] [evidence IEA]; ATP binding [goid 5524] [evidence IEA]; nucleotide binding [goid 166] [evidence IEA]; protein-tyrosine kinase activity [goid 4713] [evidence IEA]; transferase activity [goid 16740] [evidence IEA]; kinase activity [goid 16301] [evidence IEA]
NR4A2	3.31946	0.037594	5.47588	0.0225564	ILMN_185739	NR4A2	Nr4a2
BPIL3	0.666169	0.266917	5.4113	0.0225564	ILMN_218030	BPIL3	Bpil3	2	Mus musculus bactericidal/permeability-increasing protein-like 3 (Bpil3), mRNA.	Gm119				lipid binding [goid 8289] [evidence IEA]
ITGAM	0.0231833	0.434837	5.33379	0.0225564	ILMN_218453	ITGAM	Itgam	7	Mus musculus integrin alpha M (Itgam), mRNA.	CR3A; Mac-1; CR3; Ly-40; CD11b/CD18; Cd11b; Mac-1a; F730045J24Rik		intracellular [goid 5622] [evidence IEA]; ribosome [goid 5840] [evidence IEA]; integrin complex [goid 8305] [evidence IEA]; integral to membrane [goid 16021] [evidence IDA]; membrane [goid 16020] [evidence IEA]; nucleus [goid 5634] [evidence IDA]; external side of plasma membrane [goid 9897] [evidence IDA]	integrin-mediated signaling pathway [goid 7229] [evidence IEA]; neutrophil chemotaxis [goid 30593] [evidence IMP]; protein biosynthesis [goid 6412] [evidence IEA]; cell adhesion [goid 7155] [evidence IMP]; cellular extravasation [goid 45123] [evidence IMP]	structural constituent of ribosome [goid 3735] [evidence IEA]; calcium ion binding [goid 5509] [evidence IEA]; receptor activity [goid 4872] [evidence IEA]; opsonin binding [goid 1846] [evidence IMP]; protein binding [goid 5515] [evidence IEA]
POU3F1	-0.0197592	0.452381	5.51395	0.0225564	ILMN_219958	POU3F1	Pou3f1	4	Mus musculus POU domain, class 3, transcription factor 1 (Pou3f1), mRNA.	Oct-6; Otf6; Scip; Tst1; Tst-1; Test1		nucleus [goid 5634] [evidence IDA]	regulation of transcription, DNA-dependent [goid 6355] [evidence IEA]; myelination [goid 42552] [evidence IMP]; regulation of transcription [goid 45449] [evidence IEA]; transcription [goid 6350] [evidence IEA]	DNA binding [goid 3677] [evidence IDA]; transcription factor activity [goid 3700] [evidence IEA]; sequence-specific DNA binding [goid 43565] [evidence IEA]
4930432K21RIK	2.82573	0.056391	5.37879	0.0225564	ILMN_216578	4930432K21RIK	4930432K21Rik
PCSK1N	2.05373	0.0977444	5.43776	0.0225564	ILMN_191391	PCSK1N	Pcsk1n
NDUFA1	1.39288	0.155389	5.42461	0.0225564	ILMN_217898	NDUFA1	Ndufa1
BMP15	101.934	0	5.48607	0.0225564	ILMN_221461	BMP15	Bmp15	X	Mus musculus bone morphogenetic protein 15 (Bmp15), mRNA.	Bmp-15; AU021453; AU018861; C86824; AU015375; GDF-9B; C87336		extracellular region [goid 5576] [evidence IEA]		cytokine activity [goid 5125] [evidence IEA]; growth factor activity [goid 8083] [evidence IEA]
KLHL34	-1.22894	0.763158	5.47434	0.0225564	ILMN_235326	KLHL34	Klhl34	X	Mus musculus kelch-like 34 (Drosophila) (Klhl34), mRNA.	Gm388				protein binding [goid 5515] [evidence IEA]
ELF3	5.88141	0.00142037	3.80676	0.0226043	ILMN_212003	ELF3	Elf3	1	Mus musculus E74-like factor 3 (Elf3), mRNA.	jen; ESX; ESE-1		nucleus [goid 5634] [evidence IC ]; nucleus [goid 5634] [evidence IC ]; nucleus [goid 5634] [evidence IC ]	regulation of transcription, DNA-dependent [goid 6355] [evidence IMP]; embryonic development [goid 9790] [evidence IMP]; transcription [goid 6350] [evidence IEA]; extracellular matrix organization and biogenesis [goid 30198] [evidence IMP]; morphogenesis [goid 9653] [evidence IMP]; regulation of transcription, DNA-dependent [goid 6355] [evidence IMP]; embryonic development [goid 9790] [evidence I…	DNA binding [goid 3677] [evidence IDA]; transcription factor activity [goid 3700] [evidence IMP]; sequence-specific DNA binding [goid 43565] [evidence IEA]; DNA binding [goid 3677] [evidence IDA]; transcription factor activity [goid 3700] [evidence IMP]; sequence-specific DNA binding [goid 43565] [evidence IEA]; DNA binding [goid 3677] [evidence IDA]; transcription factor activity [goid 3700] [ev…
PPP2R5E	2.59215	0.00967409	2.41092	0.0229592	ILMN_191661	PPP2R5E	Ppp2r5e
OLFR360	1.80983	0.0494665	2.3589	0.0229592	ILMN_221921	OLFR360	Olfr360	2	Mus musculus olfactory receptor 360 (Olfr360), mRNA.	MOR159-1		integral to membrane [goid 16021] [evidence ISS]; membrane [goid 16020] [evidence IEA]; integral to membrane [goid 16021] [evidence ISS]; membrane [goid 16020] [evidence IEA]	G-protein coupled receptor protein signaling pathway [goid 7186] [evidence ISS]; signal transduction [goid 7165] [evidence IEA]; G-protein coupled receptor protein signaling pathway [goid 7186] [evidence ISS]; signal transduction [goid 7165] [evidence IEA]	olfactory receptor activity [goid 4984] [evidence ISS]; receptor activity [goid 4872] [evidence IEA]; signal transducer activity [goid 4871] [evidence IEA]; G-protein coupled receptor activity [goid 4930] [evidence IEA]; olfactory receptor activity [goid 4984] [evidence ISS]; receptor activity [goid 4872] [evidence IEA]; signal transducer activity [goid 4871] [evidence IEA]; G-protein coupled rec…
MYH8	0.664029	0.203423	2.33649	0.0229592	ILMN_199139	MYH8	Myh8
KCNC3	2.10237	0.0183801	2.51357	0.0229592	ILMN_217311	KCNC3	Kcnc3	7	Mus musculus potassium voltage gated channel, Shaw-related subfamily, member 3 (Kcnc3), mRNA.	KShIIID; Kv3.3; Kcr2-3		voltage-gated potassium channel complex [goid 8076] [evidence IEA]; integral to plasma membrane [goid 5887] [evidence IEA]; membrane [goid 16020] [evidence IEA]; voltage-gated potassium channel complex [goid 8076] [evidence IEA]; integral to plasma membrane [goid 5887] [evidence IEA]; membrane [goid 16020] [evidence IEA]	potassium ion transport [goid 6813] [evidence IEA]; transport [goid 6810] [evidence IEA]; ion transport [goid 6811] [evidence IEA]; potassium ion transport [goid 6813] [evidence IEA]; transport [goid 6810] [evidence IEA]; ion transport [goid 6811] [evidence IEA]	potassium channel activity [goid 5267] [evidence IEA]; potassium ion binding [goid 30955] [evidence IEA]; voltage-gated ion channel activity [goid 5244] [evidence IEA]; voltage-gated potassium channel activity [goid 5249] [evidence IEA]; protein binding [goid 5515] [evidence IEA]; ion channel activity [goid 5216] [evidence IEA]; potassium channel activity [goid 5267] [evidence IEA]; potassium ion…
GLS2	0.0588294	0.388039	2.53586	0.0229592	ILMN_247890	GLS2	Gls2	10	Mus musculus glutaminase 2 (liver, mitochondrial) (Gls2), mRNA.	A330074B06Rik; AI195532; GLS; mKIAA4146; KIAA4146; GA; Lga		mitochondrion [goid 5739] [evidence IEA]	glutamine metabolism [goid 6541] [evidence IEA]	protein binding [goid 5515] [evidence ISS]
MAK10	1.65102	0.128788	2.56636	0.0232285	ILMN_211089	MAK10	Mak10	13	Mus musculus MAK10 homolog, amino-acid N-acetyltransferase subunit, (S. cerevisiae) (Mak10), mRNA.	C030004C14Rik; A330021G12Rik; A330027C19Rik; AI158944				transferase activity [goid 16740] [evidence IEA]; transferase activity [goid 16740] [evidence IEA]
LTBP4	0.907795	0.153852	3.01882	0.0232724	ILMN_208840	LTBP4	Ltbp4	7	Mus musculus latent transforming growth factor beta binding protein 4 (Ltbp4), mRNA.	2310046A13Rik		extracellular matrix (sensu Metazoa) [goid 5578] [evidence ISS]; extracellular matrix (sensu Metazoa) [goid 5578] [evidence ISS]; extracellular matrix (sensu Metazoa) [goid 5578] [evidence ISS]	growth hormone secretion [goid 30252] [evidence ISS]; development [goid 7275] [evidence ISS]; protein folding [goid 6457] [evidence ISS]; regulation of cell growth [goid 1558] [evidence ISS]; regulation of cell differentiation [goid 45595] [evidence ISS]; regulation of transforming growth factor beta receptor signaling pathway [goid 17015] [evidence ISS]; regulation of proteolysis [goid 30162] [e…	integrin binding [goid 5178] [evidence ISS]; glycosaminoglycan binding [goid 5539] [evidence ISS]; growth factor binding [goid 19838] [evidence IEA]; calcium ion binding [goid 5509] [evidence ISS]; protein binding [goid 5515] [evidence TAS]; integrin binding [goid 5178] [evidence ISS]; glycosaminoglycan binding [goid 5539] [evidence ISS]; growth factor binding [goid 19838] [evidence IEA]; calcium…
ZBP1	6.1285	0.0551386	27.753	0.0234994	ILMN_194818	ZBP1	Zbp1	2	Mus musculus Z-DNA binding protein 1 (Zbp1), mRNA.	Dlm1; mZaDLM; 2010010H03Rik				double-stranded RNA adenosine deaminase activity [goid 3726] [evidence IEA]; RNA binding [goid 3723] [evidence IEA]; left-handed Z-DNA binding [goid 3692] [evidence IDA]; DNA binding [goid 3677] [evidence IEA]; double-stranded RNA adenosine deaminase activity [goid 3726] [evidence IEA]; RNA binding [goid 3723] [evidence IEA]; left-handed Z-DNA binding [goid 3692] [evidence IDA]; DNA binding [goid…
DNAHC2	0.309672	0.337887	2.35947	0.0234994	ILMN_247837	DNAHC2	Dnahc2	11	Mus musculus dynein, axonemal, heavy chain 2 (Dnahc2), mRNA.	D330014H01Rik; 4930564A01; Dnhd3; 2900022L05Rik; D130094J20; RP23-56I20.8
CDCA4	7.77562	0.0279382	2.80035	0.0236113	ILMN_212592	CDCA4	Cdca4	12	Mus musculus cell division cycle associated 4 (Cdca4), mRNA.	SEI-3; 2410018C03Rik; HEPP			cell division [goid 51301] [evidence IEA]; cell division [goid 51301] [evidence IEA]; cell division [goid 51301] [evidence IEA]	molecular_function [goid 3674] [evidence ND ]; molecular_function [goid 3674] [evidence ND ]; molecular_function [goid 3674] [evidence ND ]
LGALS4	5.31021	0.00057239	4.40843	0.0237718	ILMN_212419	LGALS4	Lgals4	7	Mus musculus lectin, galactose binding, soluble 4 (Lgals4), mRNA.	galectin-4				sugar binding [goid 5529] [evidence IEA]; protein binding [goid 5515] [evidence IPI]; sugar binding [goid 5529] [evidence IEA]; protein binding [goid 5515] [evidence IPI]
ZC3H12A	2.85228	0.418418	3.71827	0.0237718	ILMN_210321	ZC3H12A	Zc3h12a	4	Mus musculus zinc finger CCCH type containing 12A (Zc3h12a), mRNA.	BC036563; MCPIP; MGC41320
2310007F04RIK	0.437548	0.174297	1.76973	0.023782	ILMN_211785	2310007F04RIK	2310007F04Rik	3	Mus musculus RIKEN cDNA 2310007F04 gene (2310007F04Rik), mRNA.	MGC144697
A830006F12RIK	2.96681	0.0463659	5.15121	0.0238095	ILMN_254276	A830006F12RIK	A830006F12Rik	1	Mus musculus RIKEN cDNA A830006F12 gene (A830006F12Rik), mRNA.					peptidase activity [goid 8233] [evidence IEA]
NDUFA4	6.84639	0.00501253	5.08065	0.0238095	ILMN_215988	NDUFA4	Ndufa4	6	Mus musculus NADH dehydrogenase (ubiquinone) 1 alpha subcomplex, 4 (Ndufa4), mRNA.	MLRQ		mitochondrial inner membrane [goid 5743] [evidence IDA]; mitochondrion [goid 5739] [evidence IDA]		NADH dehydrogenase (ubiquinone) activity [goid 8137] [evidence IEA]; oxidoreductase activity [goid 16491] [evidence IEA]
OLFR824	4.60429	0.0200501	5.07513	0.0238095	ILMN_220228	OLFR824	Olfr824	10	Mus musculus olfactory receptor 824 (Olfr824), mRNA.	MOR210-3		integral to membrane [goid 16021] [evidence ISS]; membrane [goid 16020] [evidence IEA]	G-protein coupled receptor protein signaling pathway [goid 7186] [evidence ISS]; signal transduction [goid 7165] [evidence IEA]	olfactory receptor activity [goid 4984] [evidence ISS]; receptor activity [goid 4872] [evidence IEA]; signal transducer activity [goid 4871] [evidence IEA]; G-protein coupled receptor activity [goid 4930] [evidence IEA]
GIP	4.84536	0.0162907	5.24635	0.0238095	ILMN_215814	GIP	Gip	11	Mus musculus gastric inhibitory polypeptide (Gip), mRNA.	MGC129269; MGC129268		extracellular region [goid 5576] [evidence IEA]		hormone activity [goid 5179] [evidence IEA]
OLFR910	6.93464	0.00501253	5.23066	0.0238095	ILMN_223490	OLFR910	Olfr910	9	Mus musculus olfactory receptor 910 (Olfr910), mRNA.	MOR165-3		integral to membrane [goid 16021] [evidence ISS]; membrane [goid 16020] [evidence IEA]	G-protein coupled receptor protein signaling pathway [goid 7186] [evidence ISS]; signal transduction [goid 7165] [evidence IEA]	olfactory receptor activity [goid 4984] [evidence ISS]; receptor activity [goid 4872] [evidence IEA]; signal transducer activity [goid 4871] [evidence IEA]; G-protein coupled receptor activity [goid 4930] [evidence IEA]
D230014K01RIK	5.09449	0.0150376	5.00988	0.0238095	ILMN_217753	D230014K01RIK	D230014K01Rik	11	Mus musculus RIKEN cDNA D230014K01 gene (D230014K01Rik), mRNA.	C130099A03; RP23-159O6.3		intracellular [goid 5622] [evidence IEA]
GZMN	6.13737	0.00877193	5.07683	0.0238095	ILMN_196570	GZMN	Gzmn	14	Mus musculus granzyme N (Gzmn), mRNA.	GrN				serine-type endopeptidase activity [goid 4252] [evidence IEA]; hydrolase activity [goid 16787] [evidence IEA]; peptidase activity [goid 8233] [evidence IEA]
CATSPER3	1.8124	0.111529	5.05304	0.0238095	ILMN_224688	CATSPER3	Catsper3	13	Mus musculus cation channel, sperm associated 3 (Catsper3), mRNA.	MGC107210; CACRC; 4921522D01Rik		membrane [goid 16020] [evidence IEA]	ion transport [goid 6811] [evidence IEA]	ion channel activity [goid 5216] [evidence IEA]
AI467606	1.60432	0.130326	5.31685	0.0238095	ILMN_220903	AI467606	AI467606	7	Mus musculus expressed sequence AI467606 (AI467606), mRNA.
2610305D13RIK	3.22189	0.0401002	5.31053	0.0238095	ILMN_230652	2610305D13RIK	2610305D13Rik	4	Mus musculus RIKEN cDNA 2610305D13 gene (2610305D13Rik), mRNA.			nucleus [goid 5634] [evidence IEA]; intracellular [goid 5622] [evidence IEA]	regulation of transcription, DNA-dependent [goid 6355] [evidence IEA]	zinc ion binding [goid 8270] [evidence IEA]; metal ion binding [goid 46872] [evidence IEA]; nucleic acid binding [goid 3676] [evidence IEA]
OLFR310	2.9121	0.0513784	5.23079	0.0238095	ILMN_257592	OLFR310	Olfr310	7	Mus musculus olfactory receptor 310 (Olfr310), mRNA.	MOR227-6P		integral to membrane [goid 16021] [evidence ISS]; membrane [goid 16020] [evidence IEA]	G-protein coupled receptor protein signaling pathway [goid 7186] [evidence ISS]; signal transduction [goid 7165] [evidence IEA]	olfactory receptor activity [goid 4984] [evidence ISS]; receptor activity [goid 4872] [evidence IEA]; signal transducer activity [goid 4871] [evidence IEA]; G-protein coupled receptor activity [goid 4930] [evidence IEA]
A930006D11	7.83602	0.00125313	5.2019	0.0238095	ILMN_218369	A930006D11	A930006D11	11	Mus musculus RIKEN cDNA A930006D11Rik gene (A930006D11Rik), mRNA.			intracellular [goid 5622] [evidence IEA]; nucleus [goid 5634] [evidence IEA]	transcription [goid 6350] [evidence IEA]; regulation of transcription, DNA-dependent [goid 6355] [evidence IEA]	DNA binding [goid 3677] [evidence IEA]; metal ion binding [goid 46872] [evidence IEA]; zinc ion binding [goid 8270] [evidence IEA]
SBDS	4.98796	0.0162907	5.26073	0.0238095	ILMN_223113	SBDS	Sbds	5	Mus musculus Shwachman-Bodian-Diamond syndrome homolog (human) (Sbds), mRNA.	AI836084; CGI-97; SDS; 4733401P19Rik				molecular_function [goid 3674] [evidence IEA]
RASL12	1.27399	0.181704	5.25311	0.0238095	ILMN_244678	RASL12	Rasl12	9	Mus musculus RAS-like, family 12 (Rasl12), mRNA.	4631404I11Rik		membrane [goid 16020] [evidence IEA]	small GTPase mediated signal transduction [goid 7264] [evidence IEA]	GTP binding [goid 5525] [evidence IEA]; nucleotide binding [goid 166] [evidence IEA]
D230019K24RIK	4.99302	0.0162907	5.28336	0.0238095	ILMN_221298	D230019K24RIK	D230019K24Rik	16	Mus musculus abhydrolase domain containing 10 (Abhd10), mRNA.	D630018L06; D230019K24Rik			aromatic compound metabolism [goid 6725] [evidence IEA]	hydrolase activity [goid 16787] [evidence IEA]
ELYS	15.1782	0	5.15172	0.0238095	ILMN_184300	ELYS	Elys
TRIB2	3.39396	0.037594	4.92311	0.0238095	ILMN_186091	TRIB2	Trib2
PSMC2	10.2312	0.00125313	5.14644	0.0238095	ILMN_223488	PSMC2	Psmc2	5	Mus musculus proteasome (prosome, macropain) 26S subunit, ATPase 2 (Psmc2), mRNA.			cytoplasm [goid 5737] [evidence IEA]; cytosol [goid 5829] [evidence IEA]; membrane [goid 16020] [evidence IEA]; nucleus [goid 5634] [evidence IEA]; protein complex [goid 43234] [evidence IEA]	protein catabolism [goid 30163] [evidence IEA]	ATP binding [goid 5524] [evidence IEA]; nucleotide binding [goid 166] [evidence IEA]; nucleoside-triphosphatase activity [goid 17111] [evidence IEA]; hydrolase activity [goid 16787] [evidence IEA]
RFXAP	11.8597	0	5.22524	0.0238095	ILMN_187378	RFXAP	Rfxap
H2-TW3	3.0899	0.0413534	5.26443	0.0238095	ILMN_231069	H2-TW3	H2-Tw3	17	Mus musculus similar to histocompatibility 2, T region locus 3 (H2-Tw3), mRNA.
2810030E01RIK	4.20187	0.0238095	5.05281	0.0238095	ILMN_234841	2810030E01RIK	2810030E01Rik	2	Mus musculus RIKEN cDNA 2810030E01 gene (2810030E01Rik), mRNA.	MGC59463; BB088113		nucleus [goid 5634] [evidence IEA]
BC022133	5.55752	0.0125313	4.97241	0.0238095	ILMN_220836	BC022133	BC022133	6	Mus musculus urocanase domain containing 1 (Uroc1), mRNA.	MGC37818; AI265605; BC022133			histidine metabolism [goid 6547] [evidence IEA]; histidine catabolism [goid 6548] [evidence IEA]	hydrolase activity [goid 16787] [evidence IEA]; lyase activity [goid 16829] [evidence IEA]; urocanate hydratase activity [goid 16153] [evidence IEA]
PCDHGA10	4.37991	0.0225564	5.12114	0.0238095	ILMN_211026	PCDHGA10	Pcdhga10	18	Mus musculus protocadherin gamma subfamily A, 10 (Pcdhga10), mRNA.			membrane [goid 16020] [evidence IEA]; membrane fraction [goid 5624] [evidence IDA]	homophilic cell adhesion [goid 7156] [evidence IEA]	calcium ion binding [goid 5509] [evidence IEA]
OXT	5.59362	0.0125313	5.08493	0.0238095	ILMN_216295	OXT	Oxt	2	Mus musculus oxytocin (Oxt), mRNA.	Oxy; OT		extracellular region [goid 5576] [evidence IDA]		hormone activity [goid 5179] [evidence IEA]; neurohypophyseal hormone activity [goid 5185] [evidence IEA]
DIO3	0.0194329	0.43609	5.11251	0.0238095	ILMN_223923	DIO3	Dio3
BTLA	4.23708	0.0238095	5.20767	0.0238095	ILMN_219157	BTLA	Btla	16	Mus musculus B and T lymphocyte associated (Btla), transcript variant 2, mRNA.	MGC124217; A630002H24; MGC124218		integral to membrane [goid 16021] [evidence IEA]; integral to plasma membrane [goid 5887] [evidence IDA]; membrane [goid 16020] [evidence IEA]	immune response [goid 6955] [evidence IEA]; negative regulation of B cell proliferation [goid 30889] [evidence IMP]	receptor activity [goid 4872] [evidence IGI]; protein binding [goid 5515] [evidence IPI]
OMT2B	93.9486	0	5.07076	0.0238095	ILMN_261451	OMT2B	Omt2b	9	Mus musculus oocyte maturation, beta (Omt2b), mRNA.	AU018149; OM2b; Mosg; C86230		cytosol [goid 5829] [evidence TAS]
OLFR1349	0.509294	0.298246	5.1637	0.0238095	ILMN_242794	OLFR1349	Olfr1349	7	Mus musculus olfactory receptor 1349 (Olfr1349), mRNA.	MOR232-8		integral to membrane [goid 16021] [evidence ISS]; membrane [goid 16020] [evidence IEA]	G-protein coupled receptor protein signaling pathway [goid 7186] [evidence ISS]; signal transduction [goid 7165] [evidence IEA]	olfactory receptor activity [goid 4984] [evidence ISS]; receptor activity [goid 4872] [evidence IEA]; signal transducer activity [goid 4871] [evidence IEA]; G-protein coupled receptor activity [goid 4930] [evidence IEA]
BC034753	1.09693	0.204261	5.17754	0.0238095	ILMN_210020	BC034753	BC034753	8	Mus musculus nei like 3 (E. coli) (Neil3), mRNA.	MGC27861; MGC36916; BC034753; AI449477; C85903		nucleus [goid 5634] [evidence IEA]; intracellular [goid 5622] [evidence IEA]	base-excision repair [goid 6284] [evidence IEA]; response to DNA damage stimulus [goid 6974] [evidence IEA]	zinc ion binding [goid 8270] [evidence IEA]; metal ion binding [goid 46872] [evidence IEA]; damaged DNA binding [goid 3684] [evidence IEA]; DNA binding [goid 3677] [evidence IEA]
HS3ST3B1	4.03635	0.0250627	5.01326	0.0238095	ILMN_193530	HS3ST3B1	Hs3st3b1
4631426J05RIK	3.27139	0.0388471	5.14484	0.0238095	ILMN_185662	4631426J05RIK	4631426J05Rik
CCR4	0.956317	0.220551	4.92871	0.0238095	ILMN_222703	CCR4	Ccr4	9	Mus musculus chemokine (C-C motif) receptor 4 (Ccr4), mRNA.	Cmkbr4; Sdf1r; MGC151418; LESTR		membrane [goid 16020] [evidence IEA]	chemotaxis [goid 6935] [evidence IMP]; G-protein coupled receptor protein signaling pathway [goid 7186] [evidence IEA]; neuron migration [goid 1764] [evidence IMP]; signal transduction [goid 7165] [evidence IEA]; inflammatory response [goid 6954] [evidence IMP]	C-C chemokine receptor activity [goid 16493] [evidence IMP]; receptor activity [goid 4872] [evidence IEA]; signal transducer activity [goid 4871] [evidence IEA]; rhodopsin-like receptor activity [goid 1584] [evidence IEA]; G-protein coupled receptor activity [goid 4930] [evidence IEA]
HIST1H2AH	11.2102	0	4.95598	0.0238095	ILMN_196729	HIST1H2AH	Hist1h2ah	13	Mus musculus histone cluster 1, H2ah (Hist1h2ah), mRNA.	RP23-9O16.9		chromosome [goid 5694] [evidence IEA]; nucleus [goid 5634] [evidence IEA]; nucleosome [goid 786] [evidence IEA]	nucleosome assembly [goid 6334] [evidence IEA]; chromosome organization and biogenesis (sensu Eukaryota) [goid 7001] [evidence IEA]	DNA binding [goid 3677] [evidence IEA]
VSNL1	2.79099	0.0576441	5.22986	0.0238095	ILMN_186814	VSNL1	Vsnl1
KDR	4.92656	0.0162907	5.25623	0.0238095	ILMN_215967	KDR	Kdr	5	Mus musculus kinase insert domain protein receptor (Kdr), mRNA.	VEGFR-2; Krd-1; Flk-1; VEGFR2; Flk1; Ly73; 6130401C07		membrane [goid 16020] [evidence IEA]; integral to membrane [goid 16021] [evidence IEA]	vasculogenesis [goid 1570] [evidence IMP]; cell fate commitment [goid 45165] [evidence IMP]; endothelial cell differentiation [goid 45446] [evidence IDA]; hemopoiesis [goid 30097] [evidence IMP]; angiogenesis [goid 1525] [evidence IEA]; cell differentiation [goid 30154] [evidence IEA]; development [goid 7275] [evidence IEA]; transmembrane receptor protein tyrosine kinase signaling pathway [goid 7…	kinase activity [goid 16301] [evidence IEA]; transferase activity [goid 16740] [evidence IEA]; protein-tyrosine kinase activity [goid 4713] [evidence IEA]; vascular endothelial growth factor receptor activity [goid 5021] [evidence IEA]; transmembrane receptor protein tyrosine kinase activity [goid 4714] [evidence IEA]; ATP binding [goid 5524] [evidence IEA]; protein kinase activity [goid 4672] [e…
OLFR1390	3.28218	0.0388471	4.97786	0.0238095	ILMN_230215	OLFR1390	Olfr1390	11	Mus musculus olfactory receptor 1390 (Olfr1390), mRNA.	MOR256-2; RP23-10M12.9		integral to membrane [goid 16021] [evidence ISS]; membrane [goid 16020] [evidence IEA]	G-protein coupled receptor protein signaling pathway [goid 7186] [evidence ISS]; signal transduction [goid 7165] [evidence IEA]	olfactory receptor activity [goid 4984] [evidence ISS]; receptor activity [goid 4872] [evidence IEA]; signal transducer activity [goid 4871] [evidence IEA]; G-protein coupled receptor activity [goid 4930] [evidence IEA]
RAB39	3.78144	0.0313283	4.92157	0.0238095	ILMN_220733	RAB39	Rab39	9	Mus musculus RAB39, member RAS oncogene family (Rab39), mRNA.	C230094F14Rik		membrane [goid 16020] [evidence IEA]	transport [goid 6810] [evidence IEA]	nucleotide binding [goid 166] [evidence IEA]
SLC6A4	2.60626	0.0701754	5.09353	0.0238095	ILMN_219799	SLC6A4	Slc6a4	11	Mus musculus solute carrier family 6 (neurotransmitter transporter, serotonin), member 4 (Slc6a4), mRNA.	Htt; 5-HTT; AI323329; MGC124314; MGC124313; Sert		integral to plasma membrane [goid 5887] [evidence IEA]; membrane [goid 16020] [evidence IEA]	transport [goid 6810] [evidence IEA]; monoamine transport [goid 15844] [evidence ISS]; neurotransmitter transport [goid 6836] [evidence IEA]	symporter activity [goid 15293] [evidence IEA]; monoamine transporter activity [goid 8504] [evidence ISS]; neurotransmitter:sodium symporter activity [goid 5328] [evidence IEA]; serotonin:sodium symporter activity [goid 5335] [evidence IEA]
C030006K11RIK	3.51471	0.0363409	4.96558	0.0238095	ILMN_218198	C030006K11RIK	C030006K11Rik	15	Mus musculus RIKEN cDNA C030006K11 gene (C030006K11Rik), mRNA.	MGC38904; 1110033I13Rik				peptidase activity [goid 8233] [evidence IEA]; metallopeptidase activity [goid 8237] [evidence IEA]; carboxypeptidase activity [goid 4180] [evidence IEA]
HTR7	2.13388	0.0927318	5.10483	0.0238095	ILMN_215861	HTR7	Htr7
OLFR1385	1.65786	0.125313	5.01307	0.0238095	ILMN_234033	OLFR1385	Olfr1385	11	Mus musculus olfactory receptor 1385 (Olfr1385), mRNA.	MOR256-41P		integral to membrane [goid 16021] [evidence ISS]; membrane [goid 16020] [evidence IEA]	G-protein coupled receptor protein signaling pathway [goid 7186] [evidence ISS]; signal transduction [goid 7165] [evidence IEA]	olfactory receptor activity [goid 4984] [evidence ISS]; receptor activity [goid 4872] [evidence IEA]; signal transducer activity [goid 4871] [evidence IEA]; G-protein coupled receptor activity [goid 4930] [evidence IEA]
SCL000510.1_2	4.30094	0.0238095	5.27243	0.0238095	ILMN_187972	SCL000510.1_2	scl000510.1_2
DXIMX50E	2.49493	0.075188	4.99541	0.0238095	ILMN_216562	DXIMX50E	DXImx50e
RBPMS2	8.45959	0.00125313	5.12927	0.0238095	ILMN_211944	RBPMS2	Rbpms2
C130086A10	2.45723	0.0776942	5.18853	0.0238095	ILMN_221693	C130086A10	C130086A10	4	Mus musculus predicted gene, OTTMUSG00000004461 (OTTMUSG00000004461), mRNA.	C130086A10
LTBP2	2.97343	0.0451128	5.23682	0.0238095	ILMN_193948	LTBP2	Ltbp2
KLRA23	0.224876	0.362155	5.11109	0.0238095	ILMN_196715	KLRA23	Klra23	6	Mus musculus killer cell lectin-like receptor subfamily A, member 23 (Klra23), mRNA.	Ly-49W1; Ly49W; Ly-49W2		plasma membrane [goid 5886] [evidence TAS]		receptor activity [goid 4872] [evidence IEA]; sugar binding [goid 5529] [evidence IEA]
CYS1	0.792983	0.25188	5.14786	0.0238095	ILMN_218481	CYS1	Cys1
CDH1	6.60696	0.0075188	5.02552	0.0238095	ILMN_212630	CDH1	Cdh1
9930104L06RIK	1.46795	0.146617	5.29441	0.0238095	ILMN_209472	9930104L06RIK	9930104L06Rik	4	Mus musculus RIKEN cDNA 9930104L06 gene (9930104L06Rik), mRNA.	MGC107426
OLFR159	3.81837	0.0288221	5.20956	0.0238095	ILMN_199428	OLFR159	Olfr159	4	Mus musculus olfactory receptor 159 (Olfr159), mRNA.	MOR262-5; Olfr37e; mOR37e		integral to membrane [goid 16021] [evidence ISS]; integral to plasma membrane [goid 5887] [evidence ISS]; membrane [goid 16020] [evidence IEA]	G-protein coupled receptor protein signaling pathway [goid 7186] [evidence ISS]; signal transduction [goid 7165] [evidence IEA]	olfactory receptor activity [goid 4984] [evidence TAS]; receptor activity [goid 4872] [evidence IEA]; signal transducer activity [goid 4871] [evidence IEA]; G-protein coupled receptor activity [goid 4930] [evidence IEA]
PAPLN	5.41938	0.0137845	5.08644	0.0238095	ILMN_219458	PAPLN	Papln	12	Mus musculus papilin, proteoglycan-like sulfated glycoprotein (Papln), mRNA.	E030033C16Rik		extracellular matrix [goid 31012] [evidence IEA]	cell adhesion [goid 7155] [evidence IEA]	serine-type endopeptidase inhibitor activity [goid 4867] [evidence IEA]; peptidase activity [goid 8233] [evidence IEA]; metalloendopeptidase activity [goid 4222] [evidence IEA]; protein binding [goid 5515] [evidence IEA]
1110031B06RIK	5.40656	0.0137845	5.08146	0.0238095	ILMN_219536	1110031B06RIK	1110031B06Rik
OLFR1302	2.01739	0.0989975	4.96619	0.0238095	ILMN_260158	OLFR1302	Olfr1302	2	Mus musculus olfactory receptor 1302 (Olfr1302), mRNA.	MOR248-3		integral to membrane [goid 16021] [evidence ISS]; membrane [goid 16020] [evidence IEA]	G-protein coupled receptor protein signaling pathway [goid 7186] [evidence ISS]; signal transduction [goid 7165] [evidence IEA]	olfactory receptor activity [goid 4984] [evidence ISS]; receptor activity [goid 4872] [evidence IEA]; signal transducer activity [goid 4871] [evidence IEA]; G-protein coupled receptor activity [goid 4930] [evidence IEA]
ANG2	1.83956	0.111529	5.03691	0.0238095	ILMN_224186	ANG2	Ang2
GLIS1	3.08897	0.0413534	4.99059	0.0238095	ILMN_223653	GLIS1	Glis1
LOC791260	0.416841	0.319549	5.03481	0.0238095	ILMN_241160	LOC791260	LOC791260	7	Mus musculus Riken cDNA F930017I19 gene (F930017I19Rik), mRNA.
HIST1H2AK	10.1929	0.00125313	4.96182	0.0238095	ILMN_196730	HIST1H2AK	Hist1h2ak	13	Mus musculus histone cluster 1, H2ak (Hist1h2ak), mRNA.			chromosome [goid 5694] [evidence IEA]; nucleus [goid 5634] [evidence IEA]; nucleosome [goid 786] [evidence IEA]	nucleosome assembly [goid 6334] [evidence IEA]; chromosome organization and biogenesis (sensu Eukaryota) [goid 7001] [evidence IEA]	DNA binding [goid 3677] [evidence IEA]
HOXD13	4.45636	0.0200501	5.29687	0.0238095	ILMN_218322	HOXD13	Hoxd13
OLFR1312	0.162139	0.387218	5.03343	0.0238095	ILMN_223013	OLFR1312	Olfr1312
TNFRSF4	1.62018	0.130326	4.98696	0.0238095	ILMN_187722	TNFRSF4	Tnfrsf4
AP3B2	-1.02155	0.704261	5.07195	0.0238095	ILMN_238406	AP3B2	Ap3b2	7	Mus musculus adaptor-related protein complex 3, beta 2 subunit (Ap3b2), mRNA.	Naptb; beta3B; AU042881; beta-NAP; AI549966; MGC36656; [b]-NAP		coated pit [goid 5905] [evidence IEA]; Golgi trans face [goid 5802] [evidence TAS]	intracellular protein transport [goid 6886] [evidence TAS]; vesicle-mediated transport [goid 16192] [evidence TAS]; endocytosis [goid 6897] [evidence IEA]; transport [goid 6810] [evidence IEA]; protein transport [goid 15031] [evidence IEA]	binding [goid 5488] [evidence IEA]
SFRS9	0.383038	0.325815	4.99646	0.0238095	ILMN_221399	SFRS9	Sfrs9
4922505G16RIK	0.0947247	0.457102	3.92812	0.0240459	ILMN_226693	4922505G16RIK	4922505G16Rik	2	Mus musculus RIKEN cDNA 4922505G16 gene (4922505G16Rik), mRNA.
BC036313	1.62072	0.176409	2.43827	0.0240459	ILMN_225367	BC036313	BC036313	14	Mus musculus cDNA sequence BC036313 (BC036313), mRNA.	mFLJ00240
E430034L04RIK	0.687288	0.128639	1.76565	0.024299	ILMN_216052	E430034L04RIK	E430034L04Rik
V1RA2	3.37667	0.0158177	3.7742	0.024473	ILMN_187359	V1RA2	V1ra2
NPAS3	0.00526136	0.363063	2.47286	0.0245986	ILMN_211168	NPAS3	Npas3	12	Mus musculus neuronal PAS domain protein 3 (Npas3), mRNA.			nucleus [goid 5634] [evidence IEA]; nucleus [goid 5634] [evidence IEA]	signal transduction [goid 7165] [evidence IEA]; locomotory behavior [goid 7626] [evidence IMP]; two-component signal transduction system (phosphorelay) [goid 160] [evidence IEA]; regulation of transcription, DNA-dependent [goid 6355] [evidence IEA]; regulation of transcription [goid 45449] [evidence IEA]; behavior [goid 7610] [evidence IMP]; transcription [goid 6350] [evidence IEA]; signal transd…	transcription regulator activity [goid 30528] [evidence IEA]; signal transducer activity [goid 4871] [evidence IEA]; DNA binding [goid 3677] [evidence IEA]; transcription regulator activity [goid 30528] [evidence IEA]; signal transducer activity [goid 4871] [evidence IEA]; DNA binding [goid 3677] [evidence IEA]
GPR84	0.973764	0.186218	2.47291	0.0245986	ILMN_210921	GPR84	Gpr84	15	Mus musculus G protein-coupled receptor 84 (Gpr84), mRNA.	EX33		membrane [goid 16020] [evidence IEA]; membrane [goid 16020] [evidence IEA]	signal transduction [goid 7165] [evidence IEA]; signal transduction [goid 7165] [evidence IEA]	receptor activity [goid 4872] [evidence IEA]; signal transducer activity [goid 4871] [evidence IEA]; G-protein coupled receptor activity [goid 4930] [evidence IEA]; receptor activity [goid 4872] [evidence IEA]; signal transducer activity [goid 4871] [evidence IEA]; G-protein coupled receptor activity [goid 4930] [evidence IEA]
1110030J09RIK	0.547322	0.18929	2.79124	0.0245986	ILMN_219938	1110030J09RIK	1110030J09Rik	11	Mus musculus mediator of RNA polymerase II transcription, subunit 11 homolog (S. cerevisiae) (Med11), mRNA.	RP23-42P20.8; 1110030J09Rik; AI465144; AW545069		mediator complex [goid 119] [evidence ISS]; mediator complex [goid 119] [evidence ISS]
EHMT1	-0.664922	0.733335	1.68081	0.0246225	ILMN_210244	EHMT1	Ehmt1	2	Mus musculus euchromatic histone methyltransferase 1 (Ehmt1), transcript variant 2, mRNA.	D330003E03; mKIAA1876; 9230102N17Rik; Eu-HMTase1		nucleus [goid 5634] [evidence ISS]; nucleus [goid 5634] [evidence ISS]; nucleus [goid 5634] [evidence ISS]; nucleus [goid 5634] [evidence ISS]	histone methylation [goid 16571] [evidence ISS]; chromatin modification [goid 16568] [evidence ISS]; histone methylation [goid 16571] [evidence ISS]; chromatin modification [goid 16568] [evidence ISS]; histone methylation [goid 16571] [evidence ISS]; chromatin modification [goid 16568] [evidence ISS]; histone methylation [goid 16571] [evidence ISS]; chromatin modification [goid 16568] [evidence I…	histone-lysine N-methyltransferase activity [goid 18024] [evidence ISS]; methyltransferase activity [goid 8168] [evidence ISS]; zinc ion binding [goid 8270] [evidence IEA]; histone-lysine N-methyltransferase activity [goid 18024] [evidence ISS]; methyltransferase activity [goid 8168] [evidence ISS]; zinc ion binding [goid 8270] [evidence IEA]; histone-lysine N-methyltransferase activity [goid 180…
CASP4	0.88868	0.0617027	2.47715	0.0248234	ILMN_213344	CASP4	Casp4	9	Mus musculus caspase 4, apoptosis-related cysteine peptidase (Casp4), mRNA.	Caspl; Casp11; ich-3; Caspase-11		intracellular [goid 5622] [evidence IEA]; intracellular [goid 5622] [evidence IEA]; intracellular [goid 5622] [evidence IEA]	regulation of apoptosis [goid 42981] [evidence IEA]; apoptosis [goid 6915] [evidence IEA]; induction of apoptosis [goid 6917] [evidence IEA]; regulation of apoptosis [goid 42981] [evidence IEA]; apoptosis [goid 6915] [evidence IEA]; induction of apoptosis [goid 6917] [evidence IEA]; regulation of apoptosis [goid 42981] [evidence IEA]; apoptosis [goid 6915] [evidence IEA]; induction of apoptosis […	cysteine-type peptidase activity [goid 8234] [evidence IEA]; hydrolase activity [goid 16787] [evidence IEA]; peptidase activity [goid 8233] [evidence IEA]; protein binding [goid 5515] [evidence IEA]; cysteine-type peptidase activity [goid 8234] [evidence IEA]; hydrolase activity [goid 16787] [evidence IEA]; peptidase activity [goid 8233] [evidence IEA]; protein binding [goid 5515] [evidence IEA];…
CCL11	1.6459	0.105178	2.69322	0.0248774	ILMN_214413	CCL11	Ccl11	11	Mus musculus small chemokine (C-C motif) ligand 11 (Ccl11), mRNA.	eotaxin; Scya11		extracellular region [goid 5576] [evidence IEA]; extracellular region [goid 5576] [evidence IEA]	chemotaxis [goid 6935] [evidence IEA]; inflammatory response [goid 6954] [evidence IEA]; signal transduction [goid 7165] [evidence IEA]; immune response [goid 6955] [evidence IEA]; chemotaxis [goid 6935] [evidence IEA]; inflammatory response [goid 6954] [evidence IEA]; signal transduction [goid 7165] [evidence IEA]; immune response [goid 6955] [evidence IEA]	chemokine activity [goid 8009] [evidence IEA]; cytokine activity [goid 5125] [evidence IEA]; chemokine activity [goid 8009] [evidence IEA]; cytokine activity [goid 5125] [evidence IEA]
RAB27A	16.6808	0	4.89576	0.0250627	ILMN_211354	RAB27A	Rab27a	9	Mus musculus RAB27A, member RAS oncogene family (Rab27a), mRNA.	2410003M20Rik; 4933437C11Rik; 2210402C08Rik; ash		intracellular [goid 5622] [evidence ISS]; membrane [goid 16020] [evidence IEA]; melanosome [goid 42470] [evidence IDA]	small GTPase mediated signal transduction [goid 7264] [evidence IEA]; protein transport [goid 15031] [evidence IEA]; blood coagulation [goid 7596] [evidence IMP]; vesicle-mediated transport [goid 16192] [evidence IMP]	protein binding [goid 5515] [evidence IPI]; GTP binding [goid 5525] [evidence IEA]; nucleotide binding [goid 166] [evidence IEA]; GTPase activity [goid 3924] [evidence ISS]
COL5A3	0.794288	0.25188	4.75988	0.0250627	ILMN_222755	COL5A3	Col5a3
AHRR	2.11696	0.0952381	4.86251	0.0250627	ILMN_221003	AHRR	Ahrr
LOC240549	2.91551	0.0513784	4.78957	0.0250627	ILMN_261913	LOC240549	LOC240549	19	Mus musculus predicted gene, EG240549 (EG240549), mRNA.	MGC107682
LOC434881	6.26654	0.00877193	4.78871	0.0250627	ILMN_254706	LOC434881	LOC434881	X	Mus musculus predicted gene, EG434881 (EG434881), mRNA.	RP23-228N14.6; MGC118290
TCF19	2.0575	0.0977444	4.85579	0.0250627	ILMN_212294	TCF19	Tcf19	17	Mus musculus transcription factor 19 (Tcf19), mRNA.	5730403J10Rik; AW495861		nucleus [goid 5634] [evidence IEA]; transcription factor complex [goid 5667] [evidence IEA]	regulation of transcription, DNA-dependent [goid 6355] [evidence IEA]	transcription factor activity [goid 3700] [evidence IEA]
2310032F03RIK	1.42105	0.151629	4.88741	0.0250627	ILMN_216079	2310032F03RIK	2310032F03Rik
PAK1IP1	4.34577	0.0225564	4.79255	0.0250627	ILMN_220794	PAK1IP1	Pak1ip1	13	Mus musculus PAK1 interacting protein 1 (Pak1ip1), mRNA.	AI314040; AA419825; AW556169; 5930415H02Rik; Gdpd1; PIP1; MGC151108; MGC151106; 5830431I15Rik		nucleus [goid 5634] [evidence IEA]	negative regulation of signal transduction [goid 9968] [evidence IEA]
DNCLIC1	5.21264	0.0137845	4.80658	0.0250627	ILMN_215773	DNCLIC1	Dnclic1
PCDHB6	0.728485	0.259398	4.76667	0.0250627	ILMN_193461	PCDHB6	Pcdhb6
2010003O18RIK	3.95088	0.0275689	4.88229	0.0250627	ILMN_250737	2010003O18RIK	2010003O18Rik	5	Mus musculus RIKEN cDNA 2010003O18 gene (2010003O18Rik), mRNA.				regulation of translational fidelity [goid 6450] [evidence IEA]	glutamyl-tRNA(Gln) amidotransferase activity [goid 17068] [evidence IEA]; transferase activity [goid 16740] [evidence IEA]
TM4SF13	1.73189	0.121554	4.7714	0.0250627	ILMN_185859	TM4SF13	Tm4sf13
WDHD1	1.73701	0.120301	4.82479	0.0250627	ILMN_192676	WDHD1	Wdhd1	14	Mus musculus WD repeat and HMG-box DNA binding protein 1 (Wdhd1), mRNA.	AND-1; D630024B06Rik; A630092E18		nucleus [goid 5634] [evidence IEA]	regulation of transcription, DNA-dependent [goid 6355] [evidence IEA]	DNA binding [goid 3677] [evidence IEA]
LOC380712	2.69416	0.0639098	4.76604	0.0250627	ILMN_199154	LOC380712	LOC380712
CHST8	2.07883	0.0977444	4.88656	0.0250627	ILMN_213991	CHST8	Chst8	7	Mus musculus carbohydrate (N-acetylgalactosamine 4-0) sulfotransferase 8 (Chst8), mRNA.	AI426009; 1500011J21Rik		integral to membrane [goid 16021] [evidence ISS]; membrane [goid 16020] [evidence IEA]	proteoglycan biosynthesis [goid 30166] [evidence ISS]; central nervous system development [goid 7417] [evidence ISS]; carbohydrate metabolism [goid 5975] [evidence IEA]; peptide hormone processing [goid 16486] [evidence TAS]; hormone biosynthesis [goid 42446] [evidence ISS]	transferase activity [goid 16740] [evidence IEA]; N-acetylgalactosamine 4-O-sulfotransferase activity [goid 1537] [evidence ISS]
RRH	1.1956	0.190476	4.80504	0.0250627	ILMN_222577	RRH	Rrh	3	Mus musculus retinal pigment epithelium derived rhodopsin homolog (Rrh), mRNA.			membrane [goid 16020] [evidence IEA]	protein-chromophore linkage [goid 18298] [evidence IEA]; visual perception [goid 7601] [evidence IEA]; G-protein coupled receptor protein signaling pathway [goid 7186] [evidence IEA]; signal transduction [goid 7165] [evidence IEA]	receptor activity [goid 4872] [evidence IEA]; signal transducer activity [goid 4871] [evidence IEA]; rhodopsin-like receptor activity [goid 1584] [evidence IEA]; G-protein coupled receptor activity [goid 4930] [evidence IEA]
1700001L23RIK	4.42077	0.0213033	4.74307	0.0250627	ILMN_213385	1700001L23RIK	1700001L23Rik	9	Mus musculus spermatogenesis associated 19 (Spata19), mRNA.	1700001L23Rik; AV047838
ROPN1L	2.45373	0.0789474	4.76598	0.0250627	ILMN_224063	ROPN1L	Ropn1l
MMP24	2.70042	0.0639098	4.80323	0.0250627	ILMN_259450	MMP24	Mmp24	2	Mus musculus matrix metallopeptidase 24 (Mmp24), mRNA.	MT5-MMP; AU040325		extracellular matrix (sensu Metazoa) [goid 5578] [evidence IEA]; membrane [goid 16020] [evidence IEA]	peptidoglycan metabolism [goid 270] [evidence IEA]	hydrolase activity [goid 16787] [evidence IEA]; metallopeptidase activity [goid 8237] [evidence IEA]; zinc ion binding [goid 8270] [evidence IEA]; metal ion binding [goid 46872] [evidence IEA]; peptidase activity [goid 8233] [evidence IEA]; metalloendopeptidase activity [goid 4222] [evidence IEA]; calcium ion binding [goid 5509] [evidence IEA]
OLFR1297	-1.51799	0.817043	4.81879	0.0250627	ILMN_213717	OLFR1297	Olfr1297
PIAS1	2.62335	0.066416	4.90025	0.0250627	ILMN_196029	PIAS1	Pias1
SRP68	3.10182	0.0413534	4.73468	0.0250627	ILMN_209860	SRP68	Srp68
KRTAP8-2	5.98815	0.0112782	4.78086	0.0250627	ILMN_209262	KRTAP8-2	Krtap8-2
BBS4	2.84274	0.0551378	4.79232	0.0250627	ILMN_220759	BBS4	Bbs4	9	Mus musculus Bardet-Biedl syndrome 4 homolog (human) (Bbs4), mRNA.	D9Ertd464e; AW537059; AW742241		centrosome [goid 5813] [evidence IDA]	neural tube closure [goid 1843] [evidence IMP]; regulation of lipid metabolism [goid 19216] [evidence IMP]; adult behavior [goid 30534] [evidence IMP]; retinal homeostasis [goid 1895] [evidence IMP]; microtubule cytoskeleton organization and biogenesis [goid 226] [evidence IMP]	molecular_function [goid 3674] [evidence ND ]; binding [goid 5488] [evidence IEA]
5830436D01RIK	2.30697	0.085213	4.89187	0.0250627	ILMN_218261	5830436D01RIK	5830436D01Rik
BCCIP	0.778302	0.25188	4.82651	0.0250627	ILMN_220167	BCCIP	Bccip	7	Mus musculus BRCA2 and CDKN1A interacting protein (Bccip), mRNA.	TOK-1; 1110013J05Rik		nucleus [goid 5634] [evidence IEA]	cell cycle [goid 7049] [evidence IEA]; response to DNA damage stimulus [goid 6974] [evidence IEA]; DNA repair [goid 6281] [evidence IEA]	kinase regulator activity [goid 19207] [evidence ISS]
4933429F08RIK	5.29265	0.0137845	4.79471	0.0250627	ILMN_211835	4933429F08RIK	4933429F08Rik	18	Mus musculus RIKEN cDNA 4933429F08 gene (4933429F08Rik), mRNA.			intracellular [goid 5622] [evidence IEA]; cytoplasm [goid 5737] [evidence IEA]	regulation of Rho protein signal transduction [goid 35023] [evidence IEA]	Rho guanyl-nucleotide exchange factor activity [goid 5089] [evidence IEA]; protein binding [goid 5515] [evidence IEA]
ARFL4	1.33064	0.172932	4.76785	0.0250627	ILMN_212066	ARFL4	Arfl4	11	Mus musculus ADP-ribosylation factor 4-like (Arfl4), mRNA.	1110036H21Rik; ARL6; AW456149		intracellular [goid 5622] [evidence IEA]; membrane [goid 16020] [evidence IEA]	small GTPase mediated signal transduction [goid 7264] [evidence IEA]; rRNA processing [goid 6364] [evidence IEA]	nucleotide binding [goid 166] [evidence IEA]
TCSTV3	41.6099	0	4.82064	0.0250627	ILMN_213438	TCSTV3	Tcstv3	Un|NT_053651.2	Mus musculus 2-cell-stage, variable group, member 3 (Tcstv3), mRNA.
CYSLTR2	0.232598	0.362155	4.82315	0.0250627	ILMN_221303	CYSLTR2	Cysltr2	14	Mus musculus cysteinyl leukotriene receptor 2 (Cysltr2), mRNA.	2300001H05Rik; Cyslt2; Cltr2; CYSLT2R		membrane [goid 16020] [evidence ISS]	signal transduction [goid 7165] [evidence IEA]; G-protein coupled receptor protein signaling pathway [goid 7186] [evidence ISS]	G-protein coupled receptor activity [goid 4930] [evidence IEA]; rhodopsin-like receptor activity [goid 1584] [evidence IEA]; signal transducer activity [goid 4871] [evidence IEA]; receptor activity [goid 4872] [evidence IEA]; leukotriene receptor activity [goid 4974] [evidence IEA]; cysteinyl leukotriene receptor activity [goid 1631] [evidence IDA]
PTGFRN	2.42793	0.0789474	4.87226	0.0250627	ILMN_211499	PTGFRN	Ptgfrn
A830023L05	0.576722	0.281955	4.89764	0.0250627	ILMN_220455	A830023L05	A830023L05	8	Mus musculus RIKEN cDNA 4930431L04 gene (4930431L04Rik), mRNA.	A830023L05				transferase activity [goid 16740] [evidence IEA]
BC031781	2.00409	0.100251	4.77165	0.0250627	ILMN_221726	BC031781	BC031781	1	Mus musculus cDNA sequence BC031781 (BC031781), mRNA.	MGC30618
MMP10	0.829471	0.243108	4.8567	0.0250627	ILMN_211834	MMP10	Mmp10
RPL3	8.62837	0.00125313	4.75206	0.0250627	ILMN_230547	RPL3	Rpl3	15	Mus musculus ribosomal protein L3 (Rpl3), mRNA.	MGC103388; F2; J1		ribonucleoprotein complex [goid 30529] [evidence IEA]; ribosome [goid 5840] [evidence IEA]; intracellular [goid 5622] [evidence IEA]	protein biosynthesis [goid 6412] [evidence IEA]	structural constituent of ribosome [goid 3735] [evidence IEA]
SLC27A4	1.51787	0.140351	4.85035	0.0250627	ILMN_219476	SLC27A4	Slc27a4	2	Mus musculus solute carrier family 27 (fatty acid transporter), member 4 (Slc27a4), mRNA.	BB144259; FATP4		membrane [goid 16020] [evidence IEA]; integral to membrane [goid 16021] [evidence IEA]; plasma membrane [goid 5886] [evidence TAS]	fatty acid metabolism [goid 6631] [evidence IEA]; lipid metabolism [goid 6629] [evidence IEA]; lipid transport [goid 6869] [evidence IEA]; long-chain fatty acid metabolism [goid 1676] [evidence TAS]; transport [goid 6810] [evidence IEA]; metabolism [goid 8152] [evidence IEA]	long-chain-fatty-acid-CoA ligase activity [goid 4467] [evidence TAS]; catalytic activity [goid 3824] [evidence IEA]; nucleotide binding [goid 166] [evidence IEA]; ligase activity [goid 16874] [evidence IEA]
VGF	2.25226	0.0864662	4.64985	0.0263158	ILMN_231952	VGF	Vgf	5	Mus musculus VGF nerve growth factor inducible (Vgf), mRNA.	Gm1052		extracellular region [goid 5576] [evidence TAS]	generation of precursor metabolites and energy [goid 6091] [evidence IMP]; ovarian follicle development [goid 1541] [evidence IMP]; sexual reproduction [goid 19953] [evidence IMP]	neuropeptide hormone activity [goid 5184] [evidence IMP]
UBE1DC1	4.71014	0.0175439	4.64327	0.0263158	ILMN_194776	UBE1DC1	Ube1dc1	9	Mus musculus ubiquitin-activating enzyme E1-domain containing 1 (Ube1dc1), mRNA.	5730525G14Rik; AW240750			ubiquitin cycle [goid 6512] [evidence IEA]	catalytic activity [goid 3824] [evidence IEA]
ZFP36	2.58764	0.0714286	4.53136	0.0263158	ILMN_188430	ZFP36	Zfp36
ZBTB1	2.32534	0.0827068	4.69227	0.0263158	ILMN_187501	ZBTB1	Zbtb1
D9ERTD280E	7.14388	0.00501253	4.61839	0.0263158	ILMN_215176	D9ERTD280E	D9Ertd280e
MGST2	3.6147	0.0338346	4.57163	0.0263158	ILMN_211231	MGST2	Mgst2
BC030499	4.59534	0.0200501	4.67784	0.0263158	ILMN_250820	BC030499	BC030499	11	Mus musculus cDNA sequence BC030499 (BC030499), mRNA.	BC037104			protein amino acid phosphorylation [goid 6468] [evidence IEA]	ATP binding [goid 5524] [evidence IEA]; protein serine/threonine kinase activity [goid 4674] [evidence IEA]
EVX1	4.65144	0.0200501	4.65174	0.0263158	ILMN_221102	EVX1	Evx1	6	Mus musculus even skipped homeotic gene 1 homolog (Evx1), mRNA.	Evx-1		nucleus [goid 5634] [evidence IEA]	development [goid 7275] [evidence IEA]; regulation of transcription, DNA-dependent [goid 6355] [evidence IEA]; regulation of transcription [goid 45449] [evidence IEA]	DNA binding [goid 3677] [evidence IEA]; transcription factor activity [goid 3700] [evidence IEA]; sequence-specific DNA binding [goid 43565] [evidence IEA]
CPSF2	3.85397	0.0288221	4.58872	0.0263158	ILMN_213425	CPSF2	Cpsf2	12	Mus musculus cleavage and polyadenylation specific factor 2 (Cpsf2), mRNA.	Cpsf; 2610024B04Rik; 100kDa; mKIAA1367; AI662483; MCPSF		nucleus [goid 5634] [evidence IEA]	mRNA processing [goid 6397] [evidence IEA]	RNA binding [goid 3723] [evidence IEA]
LOC381806	2.56298	0.0726817	4.56317	0.0263158	ILMN_247707	LOC381806	LOC381806	6	Mus musculus similar to Murinoglobulin 2 precursor (MuG2) (LOC381806), mRNA.
NUP43	3.41339	0.037594	4.51648	0.0263158	ILMN_212210	NUP43	Nup43	10	Mus musculus nucleoporin 43 (Nup43), mRNA.	AA409950; p42; 43kDa; 2610529I12Rik; 2610016K01Rik		nucleus [goid 5634] [evidence IEA]; integral to membrane [goid 16021] [evidence IEA]; outer membrane [goid 19867] [evidence IEA]	transport [goid 6810] [evidence IEA]; protein transport [goid 15031] [evidence IEA]	porin activity [goid 15288] [evidence IEA]
4833436C18RIK	2.69516	0.0639098	4.58465	0.0263158	ILMN_218208	4833436C18RIK	4833436C18Rik	4	Mus musculus RIKEN cDNA 4833436C18 gene (4833436C18Rik), mRNA.
PSMD4	9.70152	0.00125313	4.595	0.0263158	ILMN_218193	PSMD4	Psmd4	3	Mus musculus proteasome (prosome, macropain) 26S subunit, non-ATPase, 4 (Psmd4), mRNA.	Mcb1; Af1; angiocidin		protein complex [goid 43234] [evidence IEA]; cytosol [goid 5829] [evidence IEA]		molecular_function [goid 3674] [evidence ND ]
SUSD2	1.74801	0.117794	4.59011	0.0263158	ILMN_219457	SUSD2	Susd2	10	Mus musculus sushi domain containing 2 (Susd2), mRNA.	1200011D11Rik		membrane [goid 16020] [evidence IEA]
NKTR	2.07307	0.0977444	4.64773	0.0263158	ILMN_215343	NKTR	Nktr
SCD3	3.16708	0.0413534	4.62676	0.0263158	ILMN_216932	SCD3	Scd3
EG625424	2.02019	0.0989975	4.65731	0.0263158	ILMN_257096	EG625424	EG625424	5	Mus musculus predicted gene, EG625424 (EG625424), mRNA.
EG272350	3.32808	0.037594	4.67146	0.0263158	ILMN_254845	EG272350	EG272350	7	Mus musculus predicted gene, EG272350 (EG272350), mRNA.
AU019823	0.507031	0.298246	4.65796	0.0263158	ILMN_239543	AU019823	AU019823	9	Mus musculus expressed sequence AU019823 (AU019823), mRNA.	Gm639
CCR3	0.414653	0.320802	4.53683	0.0263158	ILMN_217206	CCR3	Ccr3	9	Mus musculus chemokine (C-C motif) receptor 3 (Ccr3), mRNA.	Cmkbr1l2; Cmkbr3; CC-CKR3; CKR3; MGC124266; MGC124265		membrane [goid 16020] [evidence IEA]	signal transduction [goid 7165] [evidence IEA]; G-protein coupled receptor protein signaling pathway [goid 7186] [evidence IEA]; defense response [goid 6952] [evidence IEA]; chemotaxis [goid 6935] [evidence IDA]	protein binding [goid 5515] [evidence IPI]; G-protein coupled receptor activity [goid 4930] [evidence IEA]; rhodopsin-like receptor activity [goid 1584] [evidence IEA]; signal transducer activity [goid 4871] [evidence IEA]; receptor activity [goid 4872] [evidence IEA]; C-C chemokine receptor activity [goid 16493] [evidence IDA]
IFNA12	0.303274	0.342105	4.58524	0.0263158	ILMN_196738	IFNA12	Ifna12	4	Mus musculus interferon alpha 12 (Ifna12), mRNA.	MGC129420; MGC129421		extracellular region [goid 5576] [evidence IEA]; extracellular space [goid 5615] [evidence IEA]	defense response [goid 6952] [evidence IEA]; response to virus [goid 9615] [evidence IEA]	cytokine activity [goid 5125] [evidence IEA]; hematopoietin/interferon-class (D200-domain) cytokine receptor binding [goid 5126] [evidence IEA]
PDE5A	2.41078	0.0789474	4.56125	0.0263158	ILMN_223473	PDE5A	Pde5a	3	Mus musculus phosphodiesterase 5A, cGMP-specific (Pde5a), mRNA.	CGB-PDE; Pde5; CN5N; PDE5A1			cGMP catabolism [goid 46069] [evidence IDA]; signal transduction [goid 7165] [evidence IEA]	hydrolase activity [goid 16787] [evidence IEA]; nucleotide binding [goid 166] [evidence IEA]; zinc ion binding [goid 8270] [evidence IEA]; metal ion binding [goid 46872] [evidence IEA]; magnesium ion binding [goid 287] [evidence IEA]; cyclic-nucleotide phosphodiesterase activity [goid 4112] [evidence IDA]; 3',5'-cyclic-nucleotide phosphodiesterase activity [goid 4114] [evidence IEA]; catalytic ac…
RPS6KA6	0.958687	0.220551	4.57138	0.0263158	ILMN_221645	RPS6KA6	Rps6ka6
B930008K04RIK	2.81405	0.056391	4.58186	0.0263158	ILMN_222026	B930008K04RIK	B930008K04Rik
DEFB26	0.159976	0.387218	4.68448	0.0263158	ILMN_234393	DEFB26	Defb26	2	Mus musculus predicted gene, EG654457 (EG654457), mRNA.	Defb26
HHIP	-0.91317	0.686717	4.72575	0.0263158	ILMN_189039	HHIP	Hhip
CHST11	3.21172	0.0401002	4.55685	0.0263158	ILMN_221048	CHST11	Chst11
SH3BP5	2.90138	0.0513784	4.69765	0.0263158	ILMN_194603	SH3BP5	Sh3bp5
1110058L19RIK	2.76186	0.0601504	4.7139	0.0263158	ILMN_217133	1110058L19RIK	1110058L19Rik	1	Mus musculus RIKEN cDNA 1110058L19 gene (1110058L19Rik), mRNA.	C6orf57; AI847425; 1700001E18Rik
2900010D03RIK	6.4291	0.0075188	4.65791	0.0263158	ILMN_212622	2900010D03RIK	2900010D03Rik	4	Mus musculus leucine rich repeat containing 47 (Lrrc47), mRNA.	RP23-254N4.4; 2900010D03Rik; AA960559; mKIAA1185				transferase activity [goid 16740] [evidence IEA]
TRIML1	-0.848999	0.669173	4.56196	0.0263158	ILMN_209331	TRIML1	Triml1	8	Mus musculus tripartite motif family-like 1 (Triml1), mRNA.	BC050188; 4933403D14				protein binding [goid 5515] [evidence IEA]; metal ion binding [goid 46872] [evidence IEA]; zinc ion binding [goid 8270] [evidence IEA]
EI24	3.84653	0.0288221	4.65008	0.0263158	ILMN_245758	EI24	Ei24	9	Mus musculus etoposide induced 2.4 mRNA (Ei24), mRNA.	AA536736; AI115355; PIG8
OLFR352	1.59019	0.130326	4.57597	0.0263158	ILMN_222256	OLFR352	Olfr352	2	Mus musculus olfactory receptor 352 (Olfr352), mRNA.	MOR136-10		integral to membrane [goid 16021] [evidence ISS]; membrane [goid 16020] [evidence IEA]	G-protein coupled receptor protein signaling pathway [goid 7186] [evidence ISS]; signal transduction [goid 7165] [evidence IEA]	olfactory receptor activity [goid 4984] [evidence ISS]; receptor activity [goid 4872] [evidence IEA]; signal transducer activity [goid 4871] [evidence IEA]; G-protein coupled receptor activity [goid 4930] [evidence IEA]
LOC195357	1.3218	0.174185	4.69032	0.0263158	ILMN_198250	LOC195357	LOC195357
MRGPRA7	1.79583	0.112782	4.56215	0.0263158	ILMN_199436	MRGPRA7	Mrgpra7		Mus musculus MAS-related GPR, member A7 (Mrgpra7), mRNA.	MrgA7		integral to membrane [goid 16021] [evidence IEA]; membrane [goid 16020] [evidence IEA]	G-protein coupled receptor protein signaling pathway [goid 7186] [evidence IEA]; signal transduction [goid 7165] [evidence IEA]	receptor activity [goid 4872] [evidence IEA]; signal transducer activity [goid 4871] [evidence IEA]; rhodopsin-like receptor activity [goid 1584] [evidence IEA]; G-protein coupled receptor activity [goid 4930] [evidence IEA]
6330580J24RIK	0.419487	0.319549	4.70017	0.0263158	ILMN_214099	6330580J24RIK	6330580J24Rik
1110007C09RIK	3.96842	0.0275689	4.55356	0.0263158	ILMN_218282	1110007C09RIK	1110007C09Rik	13	Mus musculus RIKEN cDNA 1110007C09 gene (1110007C09Rik), mRNA.	AI851695		intracellular [goid 5622] [evidence IEA]; nucleus [goid 5634] [evidence IEA]	regulation of apoptosis [goid 42981] [evidence IEA]	protein binding [goid 5515] [evidence IEA]
B430110G05RIK	4.59531	0.0200501	4.71128	0.0263158	ILMN_221347	B430110G05RIK	B430110G05Rik	3	Mus musculus solute carrier family 25, member 44 (Slc25a44), mRNA.	6720482A19; B430110G05Rik		integral to membrane [goid 16021] [evidence IEA]
OTTMUSG00000008540	3.29105	0.037594	4.72993	0.0263158	ILMN_223675	OTTMUSG00000008540	OTTMUSG00000008540	4	Mus musculus predicted gene, OTTMUSG00000008540 (OTTMUSG00000008540), mRNA.	A430070M19
V1RH8	1.58711	0.130326	4.61371	0.0263158	ILMN_196119	V1RH8	V1rh8	13	Mus musculus vomeronasal 1 receptor, H8 (V1rh8), mRNA.			integral to membrane [goid 16021] [evidence IEA]; integral to plasma membrane [goid 5887] [evidence ISS]	response to pheromone [goid 19236] [evidence ISS]; G-protein coupled receptor protein signaling pathway [goid 7186] [evidence IEA]; DNA repair [goid 6281] [evidence IEA]	pheromone receptor activity [goid 16503] [evidence ISS]; pheromone binding [goid 5550] [evidence ISS]; uracil DNA N-glycosylase activity [goid 4844] [evidence IEA]; receptor activity [goid 4872] [evidence IEA]; rhodopsin-like receptor activity [goid 1584] [evidence IEA]
RAP1GDS1	2.68673	0.0639098	4.65705	0.0263158	ILMN_223876	RAP1GDS1	Rap1gds1
ZFP92	5.23717	0.0137845	4.58267	0.0263158	ILMN_194666	ZFP92	Zfp92
9230112J07RIK	0.232789	0.362155	4.64523	0.0263158	ILMN_218848	9230112J07RIK	9230112J07Rik	2	Mus musculus lipocalin 10 (Lcn10), mRNA.	9230112J07Rik			transport [goid 6810] [evidence IEA]	transporter activity [goid 5215] [evidence IEA]; binding [goid 5488] [evidence IEA]
DLG3	0.717768	0.260652	4.50723	0.0263158	ILMN_223619	DLG3	Dlg3	X	Mus musculus discs, large homolog 3 (Drosophila) (Dlg3), mRNA.	SAP102; mKIAA1232; Dlgh3		cytoplasm [goid 5737] [evidence IDA]		protein binding [goid 5515] [evidence IPI]
6720425G15RIK	53.514	0	4.51918	0.0263158	ILMN_211903	6720425G15RIK	6720425G15Rik
DFY	0.993609	0.216792	4.66929	0.0263158	ILMN_215205	DFY	Dfy	1	Mus musculus Duffy blood group, chemokine receptor (Darc), mRNA.	FY; Dfy; ESTM35; AA162249; CCBP1; GPD; CD234		membrane [goid 16020] [evidence IEA]	inflammatory response [goid 6954] [evidence IMP]; signal transduction [goid 7165] [evidence IEA]; G-protein coupled receptor protein signaling pathway [goid 7186] [evidence IEA]	G-protein coupled receptor activity [goid 4930] [evidence IEA]; rhodopsin-like receptor activity [goid 1584] [evidence IEA]; signal transducer activity [goid 4871] [evidence IEA]; receptor activity [goid 4872] [evidence IEA]
PLK3	2.94309	0.0476191	4.5145	0.0263158	ILMN_211765	PLK3	Plk3
B230340J04RIK	0.0192718	0.43609	4.67907	0.0263158	ILMN_237864	B230340J04RIK	B230340J04Rik	X	Mus musculus RIKEN cDNA B230340J04 gene (B230340J04Rik), mRNA.
RWDD3	1.01352	0.216792	4.62549	0.0263158	ILMN_237896	RWDD3	Rwdd3	3	Mus musculus RWD domain containing 3 (Rwdd3), mRNA.	3110037C01Rik; MGC150017; AI662458; AI035684; X2CR1
1190005F20RIK	0.952941	0.145854	4.02002	0.0265827	ILMN_197012	1190005F20RIK	1190005F20Rik
CCDC93	-0.541624	0.621833	2.32012	0.0268725	ILMN_260801	CCDC93	Ccdc93	1	Mus musculus coiled-coil domain containing 93 (Ccdc93), transcript variant 1, mRNA.	9230102M16Rik; 4633402D15Rik
CAMKK2	1.06116	0.168316	2.97073	0.0274566	ILMN_217391	CAMKK2	Camkk2	5	Mus musculus calcium/calmodulin-dependent protein kinase kinase 2, beta (Camkk2), mRNA.	6330570N16Rik; mKIAA0787; AW061083		intracellular [goid 5622] [evidence ISS]; intracellular [goid 5622] [evidence ISS]	regulation of protein kinase activity [goid 45859] [evidence ISS]; calcium-mediated signaling [goid 19722] [evidence ISS]; positive regulation of transcription [goid 45941] [evidence ISS]; MAPKKK cascade [goid 165] [evidence ISS]; regulation of protein kinase activity [goid 45859] [evidence ISS]; calcium-mediated signaling [goid 19722] [evidence ISS]; positive regulation of transcription [goid 45…	kinase activity [goid 16301] [evidence IEA]; transferase activity [goid 16740] [evidence IEA]; protein-tyrosine kinase activity [goid 4713] [evidence ISS]; nucleotide binding [goid 166] [evidence IEA]; calmodulin binding [goid 5516] [evidence ISS]; protein serine/threonine kinase activity [goid 4674] [evidence IEA]; calcium- and calmodulin-dependent protein kinase activity [goid 4685] [evidence I…
ELAVL4	-1.06634	0.859969	1.95285	0.0275589	ILMN_208952	ELAVL4	Elavl4	4						RNA binding [goid 3723] [evidence IEA]; nucleic acid binding [goid 3676] [evidence IEA]; nucleotide binding [goid 166] [evidence IEA]; RNA binding [goid 3723] [evidence IEA]; nucleic acid binding [goid 3676] [evidence IEA]; nucleotide binding [goid 166] [evidence IEA]
BC046331	3.97291	0.0275689	4.49728	0.0275689	ILMN_189446	BC046331	BC046331
CREG2	2.6852	0.0639098	4.4898	0.0275689	ILMN_221169	CREG2	Creg2
SH3BP1	2.36251	0.0802005	4.49728	0.0275689	ILMN_216795	SH3BP1	Sh3bp1	15	Mus musculus SH3-domain binding protein 1 (Sh3bp1), mRNA.	3BP-1		cytoplasm [goid 5737] [evidence IEA]; intracellular [goid 5622] [evidence IEA]	signal transduction [goid 7165] [evidence IEA]	GTPase activator activity [goid 5096] [evidence IEA]; protein binding [goid 5515] [evidence IEA]
EBP	0.15459	0.388471	4.48814	0.0275689	ILMN_219306	EBP	Ebp	X	Mus musculus phenylalkylamine Ca2+ antagonist (emopamil) binding protein (Ebp), mRNA.	Td; Pabp; AI255399; mSI		membrane [goid 16020] [evidence IEA]; endoplasmic reticulum [goid 5783] [evidence IEA]; endoplasmic reticulum membrane [goid 5789] [evidence TAS]	sterol metabolism [goid 16125] [evidence IEA]; lipid biosynthesis [goid 8610] [evidence IEA]; steroid biosynthesis [goid 6694] [evidence IEA]; cholesterol biosynthesis [goid 6695] [evidence IEA]; sterol biosynthesis [goid 16126] [evidence TAS]; hemopoiesis [goid 30097] [evidence IMP]	C-8 sterol isomerase activity [goid 247] [evidence IMP]; cholestenol delta-isomerase activity [goid 47750] [evidence IEA]; isomerase activity [goid 16853] [evidence IEA]
4930438O03RIK	2.13993	0.0927318	4.49235	0.0275689	ILMN_184213	4930438O03RIK	4930438O03Rik
NUTF2	2.79178	0.0576441	4.49608	0.0275689	ILMN_216929	NUTF2	Nutf2	8	Mus musculus nuclear transport factor 2 (Nutf2), mRNA.	MGC102015; Ntf2; AW546000; AI413596; AI115459; PP15; Ntf3; 2700067I02Rik				protein transporter activity [goid 8565] [evidence IDA]
HOXC8	0.822987	0.245614	4.50083	0.0275689	ILMN_191377	HOXC8	Hoxc8
4930401F20RIK	-1.4588	0.799499	4.48815	0.0275689	ILMN_218772	4930401F20RIK	4930401F20Rik
ITGB5	2.66495	0.0651629	4.50429	0.0275689	ILMN_185183	ITGB5	Itgb5
G6PC2	1.67712	0.0441023	2.88777	0.0277511	ILMN_211575	G6PC2	G6pc2
TMEM143	0.493224	0.134628	1.5711	0.0279251	ILMN_210685	TMEM143	Tmem143	7	Mus musculus transmembrane protein 143 (Tmem143), mRNA.	2310076O21Rik; AI481604
TREML4	3.18448	0.00515151	2.28629	0.0280471	ILMN_246912	TREML4	Treml4	17	Mus musculus triggering receptor expressed on myeloid cells-like 4 (Treml4), transcript variant 1, mRNA.	IDCP1; BB137214; 5031403H21Rik; TLT4; Treml3				receptor activity [goid 4872] [evidence IEA]
SERBP1	6.43036	0.000485909	2.62746	0.0283209	ILMN_215043	SERBP1	Serbp1	6	Mus musculus Serpine1 mRNA binding protein 1 (Serbp1), mRNA.	Pairbp1; 9330147J08Rik; 1200009K13Rik; AL022786		nucleus [goid 5634] [evidence IEA]; nucleus [goid 5634] [evidence IEA]; nucleus [goid 5634] [evidence IEA]		RNA binding [goid 3723] [evidence IEA]; mRNA 3'-UTR binding [goid 3730] [evidence ISS]; RNA binding [goid 3723] [evidence IEA]; mRNA 3'-UTR binding [goid 3730] [evidence ISS]; RNA binding [goid 3723] [evidence IEA]; mRNA 3'-UTR binding [goid 3730] [evidence ISS]
PECAM1	0.574479	0.364132	2.79012	0.0283447	ILMN_231501	PECAM1	Pecam1	11	Mus musculus platelet/endothelial cell adhesion molecule 1 (Pecam1), transcript variant 2, mRNA.	MGC102160; Cd31; Pecam; PECAM-1		plasma membrane [goid 5886] [evidence IDA]; lipid raft [goid 45121] [evidence IDA]; membrane [goid 16020] [evidence IEA]	Rho protein signal transduction [goid 7266] [evidence IMP]; cell adhesion [goid 7155] [evidence IEA]; regulation of cell migration [goid 30334] [evidence IMP]; wound healing [goid 42060] [evidence IMP]	protein binding [goid 5515] [evidence IEA]
CNIH	-1.53397	0.881187	2.64791	0.0283447	ILMN_184708	CNIH	Cnih
TYW1	2.76523	0.0286438	2.90763	0.0283447	ILMN_242071	TYW1	Tyw1	5	Mus musculus tRNA-yW synthesizing protein 1 homolog (S. cerevisiae) (Tyw1), transcript variant 1, mRNA.	AW125391; Rsafd1			electron transport [goid 6118] [evidence IEA]; electron transport [goid 6118] [evidence IEA]	electron carrier activity [goid 9055] [evidence IEA]; iron ion binding [goid 5506] [evidence IEA]; NADPH-hemoprotein reductase activity [goid 3958] [evidence IEA]; FMN binding [goid 10181] [evidence IEA]; electron carrier activity [goid 9055] [evidence IEA]; iron ion binding [goid 5506] [evidence IEA]; NADPH-hemoprotein reductase activity [goid 3958] [evidence IEA]; FMN binding [goid 10181] [evid…
HOOK1	0.148748	0.253986	1.8468	0.0284863	ILMN_210396	HOOK1	Hook1	4	Mus musculus hook homolog 1 (Drosophila) (Hook1), mRNA.	azh; A930033L17Rik		microtubule [goid 5874] [evidence IDA]; cytoskeleton [goid 5856] [evidence IEA]; cytoplasm [goid 5737] [evidence IEA]; microtubule [goid 5874] [evidence IDA]; cytoskeleton [goid 5856] [evidence IEA]; cytoplasm [goid 5737] [evidence IEA]; microtubule [goid 5874] [evidence IDA]; cytoskeleton [goid 5856] [evidence IEA]; cytoplasm [goid 5737] [evidence IEA]; microtubule [goid 5874] [evidence IDA]; cy…	spermatogenesis [goid 7283] [evidence IEA]; cell differentiation [goid 30154] [evidence IEA]; microtubule cytoskeleton organization and biogenesis [goid 226] [evidence IEA]; development [goid 7275] [evidence IEA]; spermatogenesis [goid 7283] [evidence IEA]; cell differentiation [goid 30154] [evidence IEA]; microtubule cytoskeleton organization and biogenesis [goid 226] [evidence IEA]; development…	microtubule binding [goid 8017] [evidence ISS]; actin binding [goid 3779] [evidence IDA]; protein binding [goid 5515] [evidence ISS]; microtubule binding [goid 8017] [evidence ISS]; actin binding [goid 3779] [evidence IDA]; protein binding [goid 5515] [evidence ISS]; microtubule binding [goid 8017] [evidence ISS]; actin binding [goid 3779] [evidence IDA]; protein binding [goid 5515] [evidence ISS…
CD209C	2.20232	0.00344487	1.76912	0.0285135	ILMN_214331	CD209C	Cd209c	8	Mus musculus CD209c antigen (Cd209c), mRNA.	SIGNR2; mSIGNR2				calcium ion binding [goid 5509] [evidence IEA]; sugar binding [goid 5529] [evidence IEA]; receptor activity [goid 4872] [evidence IEA]; metal ion binding [goid 46872] [evidence IEA]; mannose binding [goid 5537] [evidence IEA]; calcium ion binding [goid 5509] [evidence IEA]; sugar binding [goid 5529] [evidence IEA]; receptor activity [goid 4872] [evidence IEA]; metal ion binding [goid 46872] [evid…
SMTN	-0.483871	0.643234	1.87316	0.0285135	ILMN_211997	SMTN	Smtn	11	Mus musculus smoothelin (Smtn), mRNA.	smsmo
PDGFRL	0.72821	0.16255	2.73813	0.0286438	ILMN_214443	PDGFRL	Pdgfrl	8	Mus musculus platelet-derived growth factor receptor-like (Pdgfrl), mRNA.	1110039P19Rik; AV013190
SESN2	2.90374	0.00708617	2.27192	0.0286438	ILMN_218966	SESN2	Sesn2	4	Mus musculus sestrin 2 (Sesn2), mRNA.	MGC11758; Ses2; SEST2; HI95		nucleus [goid 5634] [evidence IEA]; nucleus [goid 5634] [evidence IEA]	cell cycle arrest [goid 7050] [evidence IEA]; cell cycle arrest [goid 7050] [evidence IEA]
SOCS6	1.85065	0.255102	3.32955	0.0286438	ILMN_218650	SOCS6	Socs6	18	Mus musculus suppressor of cytokine signaling 6 (Socs6), mRNA.	STATI4; Cish4; SSI4; 1500012M23Rik; HSPC060; STAI4; SOCS-4; Cis4; Socs4; 5830401B18Rik; MGC102463; SOCS-6; AI447482			negative regulation of signal transduction [goid 9968] [evidence IEA]; intracellular signaling cascade [goid 7242] [evidence IEA]; regulation of cell growth [goid 1558] [evidence IEA]; cell glucose homeostasis [goid 1678] [evidence IMP]; regulation of growth [goid 40008] [evidence IMP]; negative regulation of signal transduction [goid 9968] [evidence IEA]; intracellular signaling cascade [goid 72…	protein binding [goid 5515] [evidence IPI]; protein binding [goid 5515] [evidence IPI]
NPR1	3.3509	0.037594	4.47387	0.0288221	ILMN_222208	NPR1	Npr1
PARVA	4.09789	0.0250627	4.43676	0.0288221	ILMN_212660	PARVA	Parva
2510006D16RIK	2.42257	0.0789474	4.48348	0.0288221	ILMN_209945	2510006D16RIK	2510006D16Rik	4	Mus musculus RIKEN cDNA 2510006D16 gene (2510006D16Rik), mRNA.	1500002D11Rik; 4933407D05Rik
ASB12	1.05923	0.206767	4.43503	0.0288221	ILMN_219860	ASB12	Asb12	X	Mus musculus ankyrin repeat and SOCS box-containing protein 12 (Asb12), mRNA.	Asb-12; 2310036C05Rik; MGC130200			intracellular signaling cascade [goid 7242] [evidence IEA]
1300003B13RIK	0.731932	0.259398	4.44904	0.0288221	ILMN_218548	1300003B13RIK	1300003B13Rik	17	Mus musculus RIKEN cDNA 1300003B13 gene (1300003B13Rik), mRNA.			intracellular [goid 5622] [evidence IEA]; nucleus [goid 5634] [evidence IEA]	regulation of transcription, DNA-dependent [goid 6355] [evidence IEA]	nucleic acid binding [goid 3676] [evidence IEA]; metal ion binding [goid 46872] [evidence IEA]; zinc ion binding [goid 8270] [evidence IEA]
ADCK1	1.00225	0.216792	4.43934	0.0288221	ILMN_215181	ADCK1	Adck1
HYAL3	-0.0245534	0.452381	4.45172	0.0288221	ILMN_218326	HYAL3	Hyal3	9	Mus musculus hyaluronoglucosaminidase 3 (Hyal3), mRNA.				metabolism [goid 8152] [evidence IEA]	hydrolase activity [goid 16787] [evidence IEA]; hydrolase activity, acting on glycosyl bonds [goid 16798] [evidence IEA]
BC027342	4.09288	0.0250627	4.43909	0.0288221	ILMN_218382	BC027342	BC027342
EG668668	7.34384	0.00501253	4.47952	0.0288221	ILMN_247763	EG668668	EG668668		Mus musculus predicted gene, EG668668 (EG668668), mRNA.
GTF3C3	6.96325	0.00501253	4.46875	0.0288221	ILMN_253175	GTF3C3	Gtf3c3	1	Mus musculus general transcription factor IIIC, polypeptide 3 (Gtf3c3), mRNA.	AL022818; TFIIIC102; TF3C-gamma				binding [goid 5488] [evidence IEA]
OLFR820	-0.213108	0.486216	4.439	0.0288221	ILMN_218667	OLFR820	Olfr820	10	Mus musculus olfactory receptor 820 (Olfr820), mRNA.	MOR116-1		integral to membrane [goid 16021] [evidence ISS]; membrane [goid 16020] [evidence IEA]	G-protein coupled receptor protein signaling pathway [goid 7186] [evidence ISS]; signal transduction [goid 7165] [evidence IEA]	olfactory receptor activity [goid 4984] [evidence ISS]; receptor activity [goid 4872] [evidence IEA]; signal transducer activity [goid 4871] [evidence IEA]; G-protein coupled receptor activity [goid 4930] [evidence IEA]
4932438H23RIK	-0.704671	0.680401	2.33908	0.0289445	ILMN_208705	4932438H23RIK	4932438H23Rik	16	Mus musculus RIKEN cDNA 4932438H23 gene (4932438H23Rik), mRNA.	AI550392; 4931406G06Rik
2410091C18RIK	0.106228	0.291816	2.38544	0.0296879	ILMN_209719	2410091C18RIK	2410091C18Rik	17	Mus musculus RIKEN cDNA 2410091C18 gene (2410091C18Rik), transcript variant 1, mRNA.	AL033374; MGC117993; PRO1853				methyltransferase activity [goid 8168] [evidence IEA]; transferase activity [goid 16740] [evidence IEA]; methyltransferase activity [goid 8168] [evidence IEA]; transferase activity [goid 16740] [evidence IEA]; methyltransferase activity [goid 8168] [evidence IEA]; transferase activity [goid 16740] [evidence IEA]
DAP3	2.94861	0.00194627	1.80021	0.0297834	ILMN_211847	DAP3	Dap3	3	Mus musculus death associated protein 3 (Dap3), mRNA.	DAP-3; 4921514D13Rik		mitochondrial matrix [goid 5759] [evidence IDA]; mitochondrial ribosome [goid 5761] [evidence IEA]; ribonucleoprotein complex [goid 30529] [evidence IEA]; mitochondrion [goid 5739] [evidence IEA]; small ribosomal subunit [goid 15935] [evidence IEA]; mitochondrial matrix [goid 5759] [evidence IDA]; mitochondrial ribosome [goid 5761] [evidence IEA]; ribonucleoprotein complex [goid 30529] [evidence …	apoptotic mitochondrial changes [goid 8637] [evidence IDA]; apoptotic mitochondrial changes [goid 8637] [evidence IDA]; apoptotic mitochondrial changes [goid 8637] [evidence IDA]; apoptotic mitochondrial changes [goid 8637] [evidence IDA]
SYBL1	0.312514	0.314609	2.41851	0.0298561	ILMN_210201	SYBL1	Sybl1	X	Mus musculus synaptobrevin like 1 (Sybl1), mRNA.	VAMP-7; TI-VAMP		apical part of cell [goid 45177] [evidence IDA]; apical part of cell [goid 45177] [evidence IDA]	vesicle-mediated transport [goid 16192] [evidence IEA]; vesicle-mediated transport [goid 16192] [evidence IEA]
NEK3	0.503334	0.171729	2.06311	0.0298867	ILMN_210752	NEK3	Nek3	8	Mus musculus NIMA (never in mitosis gene a)-related expressed kinase 3 (Nek3), mRNA.			nucleus [goid 5634] [evidence IEA]; nucleus [goid 5634] [evidence IEA]; nucleus [goid 5634] [evidence IEA]	cell division [goid 51301] [evidence IEA]; protein amino acid phosphorylation [goid 6468] [evidence IEA]; cell cycle [goid 7049] [evidence IEA]; mitosis [goid 7067] [evidence IEA]; cell division [goid 51301] [evidence IEA]; protein amino acid phosphorylation [goid 6468] [evidence IEA]; cell cycle [goid 7049] [evidence IEA]; mitosis [goid 7067] [evidence IEA]; cell division [goid 51301] [evidence …	kinase activity [goid 16301] [evidence IEA]; protein kinase activity [goid 4672] [evidence IEA]; protein serine/threonine kinase activity [goid 4674] [evidence IEA]; magnesium ion binding [goid 287] [evidence IEA]; ATP binding [goid 5524] [evidence IEA]; metal ion binding [goid 46872] [evidence IEA]; nucleotide binding [goid 166] [evidence IEA]; transferase activity [goid 16740] [evidence IEA]; k…
ARF5	2.25997	0.085213	4.42271	0.0300752	ILMN_216978	ARF5	Arf5	6	Mus musculus ADP-ribosylation factor 5 (Arf5), mRNA.			plasma membrane [goid 5886] [evidence IDA]; cytoplasm [goid 5737] [evidence IDA]; intracellular [goid 5622] [evidence IEA]	transport [goid 6810] [evidence IEA]; protein transport [goid 15031] [evidence TAS]; ribosome biogenesis [goid 7046] [evidence IEA]; rRNA processing [goid 6364] [evidence IEA]; small GTPase mediated signal transduction [goid 7264] [evidence IEA]	GTPase activity [goid 3924] [evidence ISS]; nucleotide binding [goid 166] [evidence IEA]; GTP binding [goid 5525] [evidence TAS]
S100A1	0.127575	0.397243	4.42237	0.0300752	ILMN_214542	S100A1	S100a1
OAF	1.59368	0.130326	4.41823	0.0300752	ILMN_222394	OAF	Oaf	9	Mus musculus OAF homolog (Drosophila) (Oaf), mRNA.	AL024221; D9Ucla1; D130038B21Rik
1810031K02RIK	3.09261	0.467133	1.96991	0.0302869	ILMN_213072	1810031K02RIK	1810031K02Rik	4	Mus musculus stromal membrane-associated protein 1-like (Smap1l), mRNA.	Smap2; RP23-57M16.1; AA408614; 1810031K02Rik			regulation of GTPase activity [goid 43087] [evidence IEA]; regulation of GTPase activity [goid 43087] [evidence IEA]; regulation of GTPase activity [goid 43087] [evidence IEA]	zinc ion binding [goid 8270] [evidence IEA]; metal ion binding [goid 46872] [evidence IEA]; GTPase activator activity [goid 5096] [evidence IEA]; zinc ion binding [goid 8270] [evidence IEA]; metal ion binding [goid 46872] [evidence IEA]; GTPase activator activity [goid 5096] [evidence IEA]; zinc ion binding [goid 8270] [evidence IEA]; metal ion binding [goid 46872] [evidence IEA]; GTPase activato…
CLN6	-0.779005	0.729455	2.23807	0.0304717	ILMN_255218	CLN6	Cln6	9	Mus musculus ceroid-lipofuscinosis, neuronal 6 (Cln6), mRNA.	D9Bwg1455e; 1810065L06Rik; nclf; AW743417			lysosome organization and biogenesis [goid 7040] [evidence IMP]; visual perception [goid 7601] [evidence IMP]	molecular_function [goid 3674] [evidence ND ]
4921509C19RIK	-1.12697	0.669285	2.21888	0.0310936	ILMN_214312	4921509C19RIK	4921509C19Rik
0910001A06RIK	0.954752	0.0726284	2.24599	0.0310982	ILMN_210592	0910001A06RIK	0910001A06Rik	15	Mus musculus RIKEN cDNA 0910001A06 gene (0910001A06Rik), mRNA.	AW122079
EG546166	6.02873	0.0112782	4.33457	0.0313283	ILMN_242398	EG546166	EG546166	9	Mus musculus predicted gene, EG546166 (EG546166), mRNA.
3230401D17RIK	1.7998	0.112782	4.30837	0.0313283	ILMN_217536	3230401D17RIK	3230401D17Rik	2	Mus musculus RIKEN cDNA 3230401D17 gene (3230401D17Rik), mRNA.	AI256769; RP23-297J14.5
OLFR66	4.41784	0.0213033	4.41282	0.0313283	ILMN_221850	OLFR66	Olfr66	7	Mus musculus olfactory receptor 66 (Olfr66), mRNA.	5'beta1; MOR1-3; ORL532; 5'[b]1		membrane [goid 16020] [evidence IEA]; integral to plasma membrane [goid 5887] [evidence IEA]; integral to membrane [goid 16021] [evidence ISS]	signal transduction [goid 7165] [evidence IEA]; G-protein coupled receptor protein signaling pathway [goid 7186] [evidence ISS]	G-protein coupled receptor activity [goid 4930] [evidence IEA]; signal transducer activity [goid 4871] [evidence IEA]; receptor activity [goid 4872] [evidence IEA]; olfactory receptor activity [goid 4984] [evidence ISS]
5430425C04RIK	3.12236	0.0413534	4.31923	0.0313283	ILMN_216131	5430425C04RIK	5430425C04Rik	7	Mus musculus transmembrane protein 16J (Tmem16j), mRNA.	5430425C04Rik; Tp53i5; Trp53i5
AW212394	2.19212	0.0889724	4.3793	0.0313283	ILMN_191407	AW212394	AW212394
TDPOZ2	1.18596	0.192983	4.27184	0.0313283	ILMN_258864	TDPOZ2	Tdpoz2	3	Mus musculus TD and POZ domain containing 2 (Tdpoz2), mRNA.					molecular_function [goid 3674] [evidence ND ]; protein binding [goid 5515] [evidence IEA]
MAGEH1	1.74301	0.117794	4.37038	0.0313283	ILMN_223668	MAGEH1	Mageh1	X	Mus musculus melanoma antigen, family H, 1 (Mageh1), mRNA.	APR-1; 2010107K23Rik; APR1				molecular_function [goid 3674] [evidence ND ]
LOC632687	6.06782	0.0100251	4.38225	0.0313283	ILMN_237815	LOC632687	LOC632687	11	Mus musculus ring finger protein 190 (Rnf190), mRNA.	MGC118297; 4933417C16Rik				zinc ion binding [goid 8270] [evidence IEA]; protein binding [goid 5515] [evidence IEA]
CTF1	4.89392	0.0162907	4.2948	0.0313283	ILMN_217033	CTF1	Ctf1	7	Mus musculus cardiotrophin 1 (Ctf1), mRNA.	CT-1		extracellular space [goid 5615] [evidence IEA]	neuron development [goid 48666] [evidence IGI]	cytokine activity [goid 5125] [evidence IEA]
NLGN1	3.01721	0.0438597	4.34664	0.0313283	ILMN_219206	NLGN1	Nlgn1	3	Mus musculus neuroligin 1 (Nlgn1), mRNA.	mKIAA1070; MGC107366; BB179718; 6330415N05Rik		synapse [goid 45202] [evidence ISS]; integral to membrane [goid 16021] [evidence IEA]; integral to plasma membrane [goid 5887] [evidence IMP]; membrane [goid 16020] [evidence IEA]	calcium-dependent cell-cell adhesion [goid 16339] [evidence ISS]; synaptogenesis [goid 7416] [evidence IDA]; synapse organization and biogenesis [goid 50808] [evidence ISS]; cell adhesion [goid 7155] [evidence IEA]; neuronal ion channel clustering [goid 45161] [evidence ISS]; regulation of neuron differentiation [goid 45664] [evidence IDA]; synaptic vesicle targeting [goid 16080] [evidence IMP]	neurexin binding [goid 42043] [evidence IMP]; protein binding [goid 5515] [evidence IEA]; carboxylic ester hydrolase activity [goid 16789] [evidence IMP]
RAB11FIP3	2.54589	0.0726817	4.34512	0.0313283	ILMN_213574	RAB11FIP3	Rab11fip3
PCDH17	2.73739	0.0626566	4.40755	0.0313283	ILMN_236878	PCDH17	Pcdh17	14	Mus musculus protocadherin 17 (Pcdh17), mRNA.	Gm78; C030033F14Rik		membrane [goid 16020] [evidence IEA]	homophilic cell adhesion [goid 7156] [evidence IEA]	calcium ion binding [goid 5509] [evidence IEA]
GAL3ST4	1.01844	0.216792	4.28002	0.0313283	ILMN_232509	GAL3ST4	Gal3st4	5	Mus musculus galactose-3-O-sulfotransferase 4 (Gal3st4), mRNA. XM_925485 XM_925486 XM_925488	1500031A01Rik		Golgi apparatus [goid 5794] [evidence IEA]; integral to membrane [goid 16021] [evidence IEA]	glycoprotein biosynthesis [goid 9101] [evidence ISS]; biosynthesis [goid 9058] [evidence IEA]	galactosylceramide sulfotransferase activity [goid 1733] [evidence IEA]; galactose 3-O-sulfotransferase activity [goid 50694] [evidence ISS]; transferase activity [goid 16740] [evidence IEA]
XTRP3S1	1.09122	0.204261	4.26825	0.0313283	ILMN_189474	XTRP3S1	Xtrp3s1	9	Mus musculus X transporter protein 3 similar 1 gene (Xtrp3s1), mRNA.	AU022428; Xt3s1; A730081N20Rik		integral to membrane [goid 16021] [evidence IEA]; membrane [goid 16020] [evidence IEA]; integral to plasma membrane [goid 5887] [evidence IEA]	neurotransmitter transport [goid 6836] [evidence IEA]; transport [goid 6810] [evidence IEA]	neurotransmitter:sodium symporter activity [goid 5328] [evidence IEA]; symporter activity [goid 15293] [evidence IEA]
6820416H06RIK	1.57947	0.130326	4.31577	0.0313283	ILMN_215050	6820416H06RIK	6820416H06Rik
1700006D24RIK	5.34546	0.0137845	4.37699	0.0313283	ILMN_221578	1700006D24RIK	1700006D24Rik	11	Mus musculus leucine rich repeat containing 46 (Lrrc46), mRNA.	1700006D24Rik				transferase activity [goid 16740] [evidence IEA]
ITPKA	6.57986	0.0075188	4.41099	0.0313283	ILMN_222623	ITPKA	Itpka
GNB3	6.10236	0.00877193	4.34931	0.0313283	ILMN_212880	GNB3	Gnb3	6	Mus musculus guanine nucleotide binding protein, beta 3 (Gnb3), mRNA.	Gnb-3		heterotrimeric G-protein complex [goid 5834] [evidence TAS]	G-protein coupled receptor protein signaling pathway [goid 7186] [evidence TAS]; signal transduction [goid 7165] [evidence IEA]	signal transducer activity [goid 4871] [evidence IEA]; GTPase activity [goid 3924] [evidence TAS]; small GTPase regulator activity [goid 5083] [evidence IEA]
CDON	3.71724	0.0313283	4.278	0.0313283	ILMN_220843	CDON	Cdon	9	Mus musculus cell adhesion molecule-related/down-regulated by oncogenes (Cdon), mRNA.	CDO; Orcam; Cd0; MGC129383		integral to plasma membrane [goid 5887] [evidence ISS]; membrane [goid 16020] [evidence IEA]	myoblast fusion [goid 7520] [evidence IMP]; cell fate specification [goid 1708] [evidence IGI]; smoothened signaling pathway [goid 7224] [evidence ISS]	protein binding [goid 5515] [evidence IPI]
SLC5A1	0.69947	0.263158	4.24606	0.0313283	ILMN_190595	SLC5A1	Slc5a1
LARS2	3.12871	0.0413534	4.3754	0.0313283	ILMN_221567	LARS2	Lars2
NUP107	1.4561	0.14787	4.24178	0.0313283	ILMN_218247	NUP107	Nup107	10	Mus musculus nucleoporin 107 (Nup107), mRNA.	AW541137; C76801		outer membrane [goid 19867] [evidence IEA]; nuclear pore [goid 5643] [evidence IEA]; integral to membrane [goid 16021] [evidence IEA]; nucleus [goid 5634] [evidence IEA]	protein transport [goid 15031] [evidence IEA]; transport [goid 6810] [evidence IEA]	porin activity [goid 15288] [evidence IEA]
RPL24	4.59222	0.0200501	4.34156	0.0313283	ILMN_223146	RPL24	Rpl24	16	Mus musculus ribosomal protein L24 (Rpl24), mRNA.	0610008L05Rik; Bst		intracellular [goid 5622] [evidence IEA]; ribosome [goid 5840] [evidence IEA]; ribonucleoprotein complex [goid 30529] [evidence IEA]	protein biosynthesis [goid 6412] [evidence IEA]	structural constituent of ribosome [goid 3735] [evidence IEA]; molecular_function [goid 3674] [evidence ND ]
9930032O22RIK	-0.427618	0.537594	4.32171	0.0313283	ILMN_223418	9930032O22RIK	9930032O22Rik	5	Mus musculus RIKEN cDNA 9930032O22 gene (9930032O22Rik), mRNA.	Desc4		integral to membrane [goid 16021] [evidence IEA]; membrane [goid 16020] [evidence IEA]		peptidase activity [goid 8233] [evidence IEA]; hydrolase activity [goid 16787] [evidence IEA]; serine-type endopeptidase activity [goid 4252] [evidence IEA]
2700097O09RIK	1.11523	0.201754	4.24357	0.0313283	ILMN_219241	2700097O09RIK	2700097O09Rik	12	Mus musculus RIKEN cDNA 2700097O09 gene (2700097O09Rik), mRNA.	AW552125				transferase activity [goid 16740] [evidence IEA]; methyltransferase activity [goid 8168] [evidence IEA]
ANXA4	1.04316	0.213033	4.31973	0.0313283	ILMN_231264	ANXA4	Anxa4	6	Mus musculus annexin A4 (Anxa4), mRNA.	AW106930; AIV; Xanx-4; AI265406; Anx4		apical plasma membrane [goid 16324] [evidence ISS]	kidney development [goid 1822] [evidence ISS]	calcium-dependent phospholipid binding [goid 5544] [evidence IEA]; calcium ion binding [goid 5509] [evidence IEA]
OLFR786	4.41983	0.0213033	4.31962	0.0313283	ILMN_222619	OLFR786	Olfr786	10	Mus musculus olfactory receptor 786 (Olfr786), mRNA.	MOR111-5		integral to membrane [goid 16021] [evidence ISS]; membrane [goid 16020] [evidence IEA]	G-protein coupled receptor protein signaling pathway [goid 7186] [evidence ISS]; signal transduction [goid 7165] [evidence IEA]	olfactory receptor activity [goid 4984] [evidence ISS]; receptor activity [goid 4872] [evidence IEA]; signal transducer activity [goid 4871] [evidence IEA]; G-protein coupled receptor activity [goid 4930] [evidence IEA]
OLFR829	1.56399	0.134085	4.29452	0.0313283	ILMN_217857	OLFR829	Olfr829
C330016O10RIK	2.40395	0.0802005	4.39983	0.0313283	ILMN_217593	C330016O10RIK	C330016O10Rik
1700019E19RIK	14.336	0	4.31611	0.0313283	ILMN_220611	1700019E19RIK	1700019E19Rik	12	Mus musculus RIKEN cDNA 1700019E19 gene (1700019E19Rik), mRNA.	R75064
PGM2L1	3.53642	0.0363409	4.31548	0.0313283	ILMN_195607	PGM2L1	Pgm2l1
HS3ST1	0.117483	0.402256	4.28639	0.0313283	ILMN_209971	HS3ST1	Hs3st1	5	Mus musculus heparan sulfate (glucosamine) 3-O-sulfotransferase 1 (Hs3st1), mRNA.	Hsg3ost; 3-OST; D5Wsu110e				transferase activity [goid 16740] [evidence IEA]; heparin-glucosamine 3-O-sulfotransferase activity [goid 8467] [evidence IEA]
PPEF2	2.88585	0.0513784	4.35043	0.0313283	ILMN_223167	PPEF2	Ppef2	5	Mus musculus protein phosphatase, EF hand calcium-binding domain 2 (Ppef2), mRNA.				visual perception [goid 7601] [evidence IEA]; detection of stimulus during sensory perception [goid 50906] [evidence IEA]	hydrolase activity [goid 16787] [evidence IEA]; manganese ion binding [goid 30145] [evidence IEA]; protein serine/threonine phosphatase activity [goid 4722] [evidence ISS]; metal ion binding [goid 46872] [evidence IEA]; iron ion binding [goid 5506] [evidence IEA]; phosphoprotein phosphatase activity [goid 4721] [evidence IEA]; calcium ion binding [goid 5509] [evidence IEA]
TUBG2	28.5707	0	4.40536	0.0313283	ILMN_195453	TUBG2	Tubg2	11	Mus musculus tubulin, gamma 2 (Tubg2), mRNA.	Tubgl; AI504772		pericentriolar material [goid 242] [evidence IDA]; cytoplasmic microtubule [goid 5881] [evidence IDA]; protein complex [goid 43234] [evidence IEA]; microtubule [goid 5874] [evidence IEA]; spindle microtubule [goid 5876] [evidence IDA]	microtubule-based movement [goid 7018] [evidence IEA]; protein polymerization [goid 51258] [evidence IEA]	GTPase activity [goid 3924] [evidence IEA]; nucleotide binding [goid 166] [evidence IEA]; GTP binding [goid 5525] [evidence IEA]; structural molecule activity [goid 5198] [evidence IEA]
ESPL1	-0.464173	0.547619	4.2852	0.0313283	ILMN_252564	ESPL1	Espl1	15	Mus musculus extra spindle poles-like 1 (S. cerevisiae) (Espl1), mRNA.	AL024103; ESP1; PRCE; AU045071; SSE		nucleus [goid 5634] [evidence IEA]	homologous chromosome segregation [goid 45143] [evidence IMP]; chromosome segregation [goid 7059] [evidence IEA]; meiotic spindle organization and biogenesis [goid 212] [evidence IMP]	cysteine-type peptidase activity [goid 8234] [evidence IEA]; hydrolase activity [goid 16787] [evidence IEA]; peptidase activity [goid 8233] [evidence IEA]
OLFR859	1.25728	0.18421	4.34816	0.0313283	ILMN_217456	OLFR859	Olfr859
OLFR1220	1.76329	0.117794	4.34816	0.0313283	ILMN_216687	OLFR1220	Olfr1220	2	Mus musculus olfactory receptor 1220 (Olfr1220), mRNA.	MOR233-5		integral to membrane [goid 16021] [evidence ISS]; membrane [goid 16020] [evidence IEA]	G-protein coupled receptor protein signaling pathway [goid 7186] [evidence ISS]; signal transduction [goid 7165] [evidence IEA]	olfactory receptor activity [goid 4984] [evidence ISS]; receptor activity [goid 4872] [evidence IEA]; signal transducer activity [goid 4871] [evidence IEA]; G-protein coupled receptor activity [goid 4930] [evidence IEA]
NTAN1	2.06885	0.0977444	4.24508	0.0313283	ILMN_223392	NTAN1	Ntan1	16	Mus musculus N-terminal Asn amidase (Ntan1), mRNA.			nucleus [goid 5634] [evidence IDA]; cytoplasm [goid 5737] [evidence IDA]	memory [goid 7613] [evidence IMP]; adult locomotory behavior [goid 8344] [evidence IMP]	hydrolase activity [goid 16787] [evidence IEA]
KRT1-C29	2.7865	0.0576441	4.27337	0.0313283	ILMN_211243	KRT1-C29	Krt1-c29	11	Mus musculus keratin 27 (Krt27), mRNA.	Krt1-c29; mIRSa3.1		intermediate filament [goid 5882] [evidence IEA]	cytoskeleton organization and biogenesis [goid 7010] [evidence IEA]	structural molecule activity [goid 5198] [evidence IEA]; structural constituent of cytoskeleton [goid 5200] [evidence IEA]
2810428I15RIK	2.8325	0.056391	4.39865	0.0313283	ILMN_222405	2810428I15RIK	2810428I15Rik
P2RY12	2.73254	0.0626566	4.27769	0.0313283	ILMN_234920	P2RY12	P2ry12	3	Mus musculus purinergic receptor P2Y, G-protein coupled 12 (P2ry12), mRNA.	4921504D23Rik; P2Y12; 2900079B22Rik		integral to plasma membrane [goid 5887] [evidence IC ]; membrane [goid 16020] [evidence IEA]	G-protein signaling, coupled to cAMP nucleotide second messenger [goid 7188] [evidence IMP]; G-protein coupled receptor protein signaling pathway [goid 7186] [evidence IEA]; signal transduction [goid 7165] [evidence IEA]; platelet activation [goid 30168] [evidence IMP]	adenosine receptor activity, G-protein coupled [goid 1609] [evidence IMP]; receptor activity [goid 4872] [evidence IEA]; signal transducer activity [goid 4871] [evidence IEA]; rhodopsin-like receptor activity [goid 1584] [evidence IEA]; G-protein coupled receptor activity [goid 4930] [evidence IEA]; platelet ADP receptor activity [goid 1621] [evidence IMP]
ZFP472	0.0333648	0.431078	4.39457	0.0313283	ILMN_246373	ZFP472	Zfp472	17	Mus musculus zinc finger protein 472 (Zfp472), mRNA.	KRIM-1; Krim-1A; Krim1; Krim-1B		intracellular [goid 5622] [evidence IEA]; nucleus [goid 5634] [evidence IEA]	regulation of transcription, DNA-dependent [goid 6355] [evidence IEA]	nucleic acid binding [goid 3676] [evidence IEA]; metal ion binding [goid 46872] [evidence IEA]; zinc ion binding [goid 8270] [evidence IEA]
OLFR1226	-1.0413	0.710526	4.40412	0.0313283	ILMN_213215	OLFR1226	Olfr1226	2	Mus musculus olfactory receptor 1226 (Olfr1226), mRNA.	MGC123542; MGC123543; MOR233-2		integral to membrane [goid 16021] [evidence ISS]; membrane [goid 16020] [evidence IEA]	G-protein coupled receptor protein signaling pathway [goid 7186] [evidence ISS]; signal transduction [goid 7165] [evidence IEA]	olfactory receptor activity [goid 4984] [evidence ISS]; receptor activity [goid 4872] [evidence IEA]; signal transducer activity [goid 4871] [evidence IEA]; G-protein coupled receptor activity [goid 4930] [evidence IEA]
RAB2	50.2377	0	4.35381	0.0313283	ILMN_217731	RAB2	Rab2	4	Mus musculus RAB2, member RAS oncogene family (Rab2), mRNA.	9330148M11Rik; C80220		endoplasmic reticulum [goid 5783] [evidence IEA]; membrane [goid 16020] [evidence IEA]; Golgi apparatus [goid 5794] [evidence IDA]	small GTPase mediated signal transduction [goid 7264] [evidence IEA]; protein transport [goid 15031] [evidence IEA]; transport [goid 6810] [evidence IEA]; intracellular protein transport [goid 6886] [evidence TAS]	GTP binding [goid 5525] [evidence IEA]; nucleotide binding [goid 166] [evidence IEA]
PAX2	1.37668	0.0538973	2.15841	0.0314068	ILMN_211210	PAX2	Pax2	19	Mus musculus paired box gene 2 (Pax2), mRNA.	Pax-2		nucleus [goid 5634] [evidence IEA]; transcription factor complex [goid 5667] [evidence TAS]; nucleus [goid 5634] [evidence IEA]; transcription factor complex [goid 5667] [evidence TAS]	cell fate determination [goid 1709] [evidence IMP]; ureteric bud development [goid 1657] [evidence IGI]; metanephros development [goid 1656] [evidence IGI]; development [goid 7275] [evidence IEA]; negative regulation of transcription from RNA polymerase II promoter [goid 122] [evidence IGI]; regulation of transcription, DNA-dependent [goid 6355] [evidence TAS]; eye development (sensu Mammalia) [g…	protein binding [goid 5515] [evidence IPI]; DNA binding [goid 3677] [evidence IDA]; transcription factor activity [goid 3700] [evidence TAS]; protein binding [goid 5515] [evidence IPI]; DNA binding [goid 3677] [evidence IDA]; transcription factor activity [goid 3700] [evidence TAS]
2610018L09RIK	1.39896	0.051457	2.44132	0.0314068	ILMN_219129	2610018L09RIK	2610018L09Rik
MAPK13	3.08658	0.00608036	2.18311	0.0320381	ILMN_209546	MAPK13	Mapk13	17	Mus musculus mitogen activated protein kinase 13 (Mapk13), mRNA.	SAPK4; Serk4			protein kinase cascade [goid 7243] [evidence ISS]; regulation of translation [goid 6445] [evidence ISS]; cell cycle [goid 7049] [evidence IEA]; protein amino acid phosphorylation [goid 6468] [evidence IEA]; protein kinase cascade [goid 7243] [evidence ISS]; regulation of translation [goid 6445] [evidence ISS]; cell cycle [goid 7049] [evidence IEA]; protein amino acid phosphorylation [goid 6468] […	kinase activity [goid 16301] [evidence IEA]; transferase activity [goid 16740] [evidence IEA]; MAP kinase activity [goid 4707] [evidence IEA]; nucleotide binding [goid 166] [evidence IEA]; ATP binding [goid 5524] [evidence IEA]; protein serine/threonine kinase activity [goid 4674] [evidence ISS]; MP kinase activity [goid 8339] [evidence ISS]; protein binding [goid 5515] [evidence ISS]; protein ki…
PRDX6	1.19904	0.238379	2.26192	0.0323561	ILMN_210596	PRDX6	Prdx6	1	Mus musculus peroxiredoxin 6 (Prdx6), mRNA.	ORF06; Prdx6-rs3; Brp-12; 9430088D19Rik; Aop2; Prdx5; Lvtw-4; CP-3; Ltw4; aiPLA2; Aop2-rs3; mKIAA0106; Ltw-4; KIAA0106; AA690119; 1-cysPrx; GPx		cytosol [goid 5829] [evidence IDA]; lysosome [goid 5764] [evidence IEA]; cytosol [goid 5829] [evidence IDA]; lysosome [goid 5764] [evidence IEA]	lipid catabolism [goid 16042] [evidence IEA]; response to reactive oxygen species [goid 302] [evidence IMP]; lipid catabolism [goid 16042] [evidence IEA]; response to reactive oxygen species [goid 302] [evidence IMP]	catalytic activity [goid 3824] [evidence IEA]; peroxidase activity [goid 4601] [evidence IMP]; antioxidant activity [goid 16209] [evidence IEA]; hydrolase activity [goid 16787] [evidence IEA]; oxidoreductase activity [goid 16491] [evidence IEA]; catalytic activity [goid 3824] [evidence IEA]; peroxidase activity [goid 4601] [evidence IMP]; antioxidant activity [goid 16209] [evidence IEA]; hydrolas…
4933416C03RIK	7.65867	0.0037594	4.22716	0.0325814	ILMN_229782	4933416C03RIK	4933416C03Rik		Mus musculus RIKEN cDNA 4933416C03 gene (4933416C03Rik), mRNA.			nucleus [goid 5634] [evidence IEA]	regulation of transcription [goid 45449] [evidence IEA]	transcription factor activity [goid 3700] [evidence IEA]
2610014H22RIK	1.60595	0.130326	4.23208	0.0325814	ILMN_218760	2610014H22RIK	2610014H22Rik
ZFP354A	1.15047	0.197995	4.2173	0.0325814	ILMN_188070	ZFP354A	Zfp354a
PPP3R1	3.10395	0.0413534	4.21745	0.0325814	ILMN_222370	PPP3R1	Ppp3r1	11	Mus musculus protein phosphatase 3, regulatory subunit B, alpha isoform (calcineurin B, type I) (Ppp3r1), mRNA.	MCIP1; Cnb1			heart development [goid 7507] [evidence IMP]; epithelial to mesenchymal transition [goid 1837] [evidence IMP]	calcium ion binding [goid 5509] [evidence IEA]
2010311D03RIK	1.34964	0.16792	4.23012	0.0325814	ILMN_219045	2010311D03RIK	2010311D03Rik
PARL	37.3268	0	4.22258	0.0325814	ILMN_242106	PARL	Parl	16	Mus musculus presenilin associated, rhomboid-like (Parl), mRNA.	PSENIP2; Psarl; D16Ertd607e; PSARL1; PRO2207		integral to membrane [goid 16021] [evidence IEA]; mitochondrion [goid 5739] [evidence IEA]; membrane [goid 16020] [evidence IEA]; nucleus [goid 5634] [evidence IEA]		peptidase activity [goid 8233] [evidence IEA]; hydrolase activity [goid 16787] [evidence IEA]; serine-type endopeptidase activity [goid 4252] [evidence IEA]
FARSB	6.25396	0.000706654	2.20684	0.0326757	ILMN_211341	FARSB	Farsb	1	Mus musculus phenylalanyl-tRNA synthetase, beta subunit (Farsb), mRNA.	Farslb; Farsl; Frsb; Farsa; C76708		cytoplasm [goid 5737] [evidence IEA]; cytoplasm [goid 5737] [evidence IEA]	phenylalanyl-tRNA aminoacylation [goid 6432] [evidence IEA]; protein biosynthesis [goid 6412] [evidence IEA]; phenylalanyl-tRNA aminoacylation [goid 6432] [evidence IEA]; protein biosynthesis [goid 6412] [evidence IEA]	phenylalanine-tRNA ligase activity [goid 4826] [evidence IEA]; ATP binding [goid 5524] [evidence IEA]; nucleotide binding [goid 166] [evidence IEA]; ligase activity [goid 16874] [evidence IEA]; phenylalanine-tRNA ligase activity [goid 4826] [evidence IEA]; ATP binding [goid 5524] [evidence IEA]; nucleotide binding [goid 166] [evidence IEA]; ligase activity [goid 16874] [evidence IEA]
HERC4	1.35792	0.0533848	1.98909	0.0329761	ILMN_218664	HERC4	Herc4	10	Mus musculus hect domain and RLD 4 (Herc4), mRNA.	9530080M15Rik; 1700056O17Rik; mKIAA1593; 4921531D01Rik		intracellular [goid 5622] [evidence IEA]; intracellular [goid 5622] [evidence IEA]; intracellular [goid 5622] [evidence IEA]	ubiquitin cycle [goid 6512] [evidence IEA]; ubiquitin cycle [goid 6512] [evidence IEA]; ubiquitin cycle [goid 6512] [evidence IEA]	ubiquitin-protein ligase activity [goid 4842] [evidence IEA]; ubiquitin-protein ligase activity [goid 4842] [evidence IEA]; ubiquitin-protein ligase activity [goid 4842] [evidence IEA]
OLFR68	0.461286	0.19161	2.1647	0.0329968	ILMN_211478	OLFR68	Olfr68	7	Mus musculus olfactory receptor 68 (Olfr68), mRNA.	MOR22-3; 3'beta2; 3'[b]2		membrane [goid 16020] [evidence IEA]; integral to plasma membrane [goid 5887] [evidence IEA]; integral to membrane [goid 16021] [evidence ISS]; membrane [goid 16020] [evidence IEA]; integral to plasma membrane [goid 5887] [evidence IEA]; integral to membrane [goid 16021] [evidence ISS]	signal transduction [goid 7165] [evidence IEA]; G-protein coupled receptor protein signaling pathway [goid 7186] [evidence ISS]; signal transduction [goid 7165] [evidence IEA]; G-protein coupled receptor protein signaling pathway [goid 7186] [evidence ISS]	G-protein coupled receptor activity [goid 4930] [evidence IEA]; signal transducer activity [goid 4871] [evidence IEA]; receptor activity [goid 4872] [evidence IEA]; olfactory receptor activity [goid 4984] [evidence ISS]; G-protein coupled receptor activity [goid 4930] [evidence IEA]; signal transducer activity [goid 4871] [evidence IEA]; receptor activity [goid 4872] [evidence IEA]; olfactory rec…
BC019206	3.05181	0.0834448	4.33686	0.0333195	ILMN_213561	BC019206	BC019206	10	Mus musculus strawberry notch homolog 2 (Drosophila) (Sbno2), mRNA.	Sno; F730040C21; BC019206; Stno
SH3KBP1	1.58627	0.23491	2.01757	0.0333222	ILMN_219487	SH3KBP1	Sh3kbp1	X	Mus musculus SH3-domain kinase binding protein 1 (Sh3kbp1), mRNA.	Ruk; AI447724; Seta; 1200007H22Rik; 5830464D22Rik; 1700125L08Rik		membrane [goid 16020] [evidence IEA]; nucleus [goid 5634] [evidence IEA]; membrane [goid 16020] [evidence IEA]; nucleus [goid 5634] [evidence IEA]; membrane [goid 16020] [evidence IEA]; nucleus [goid 5634] [evidence IEA]; membrane [goid 16020] [evidence IEA]; nucleus [goid 5634] [evidence IEA]		protein binding [goid 5515] [evidence IPI]; kinase activity [goid 16301] [evidence IEA]; protein binding [goid 5515] [evidence IPI]; kinase activity [goid 16301] [evidence IEA]; protein binding [goid 5515] [evidence IPI]; kinase activity [goid 16301] [evidence IEA]; protein binding [goid 5515] [evidence IPI]; kinase activity [goid 16301] [evidence IEA]
DLGAP2	1.3846	0.019756	1.88657	0.0336185	ILMN_211933	DLGAP2	Dlgap2	8	Mus musculus discs, large (Drosophila) homolog-associated protein 2 (Dlgap2), mRNA.	DAP2; Sapap2; 6430596N04Rik			cell-cell signaling [goid 7267] [evidence IEA]; cell-cell signaling [goid 7267] [evidence IEA]; cell-cell signaling [goid 7267] [evidence IEA]
MAPK1IP1	-0.548948	0.62401	2.14591	0.0336438	ILMN_224563	MAPK1IP1	Mapk1ip1	7	Mus musculus mitogen activated protein kinase 1 interacting protein 1 (Mapk1ip1), transcript variant 1, mRNA.	AU043776; 2310009E07Rik; MISS			meiosis [goid 7126] [evidence IEA]; development [goid 7275] [evidence IEA]; meiosis [goid 7126] [evidence IEA]; development [goid 7275] [evidence IEA]
9030025P20RIK	-0.11928	0.432287	3.11639	0.0336438	ILMN_254061	9030025P20RIK	9030025P20Rik	17	Mus musculus RIKEN cDNA 9030025P20 gene (9030025P20Rik), transcript variant 2, mRNA.	2210404J11Rik; 2410011O22Rik
COL11A1	1.61213	0.0925873	1.76125	0.0338344	ILMN_210481	COL11A1	Col11a1
LOC242517	4.22486	0.0238095	4.10163	0.0338346	ILMN_196784	LOC242517	LOC242517	4	Mus musculus predicted gene, OTTMUSG00000007655 (OTTMUSG00000007655), mRNA.	RP23-67C1.1; MuIFN-alpha-A
KLHL18	4.63636	0.0200501	4.15521	0.0338346	ILMN_212049	KLHL18	Klhl18
OXGR1	1.91145	0.106516	4.12936	0.0338346	ILMN_234535	OXGR1	Oxgr1	14	Mus musculus oxoglutarate (alpha-ketoglutarate) receptor 1 (Oxgr1), mRNA.	Gm299; Gpr99; P2Y15; Gpr80		integral to membrane [goid 16021] [evidence IEA]; membrane [goid 16020] [evidence IEA]	G-protein signaling, coupled to cAMP nucleotide second messenger [goid 7188] [evidence ISS]; G-protein coupled receptor protein signaling pathway [goid 7186] [evidence IEA]; signal transduction [goid 7165] [evidence IEA]	purinergic nucleotide receptor activity, G-protein coupled [goid 45028] [evidence IEA]; purine nucleoside binding [goid 1883] [evidence ISS]; adenosine receptor activity, G-protein coupled [goid 1609] [evidence ISS]; AMP binding [goid 16208] [evidence ISS]; receptor activity [goid 4872] [evidence IEA]; signal transducer activity [goid 4871] [evidence IEA]; rhodopsin-like receptor activity [goid 1…
OLFR232	2.60781	0.0689223	4.0852	0.0338346	ILMN_227449	OLFR232	Olfr232	19	Mus musculus olfactory receptor 232 (Olfr232), mRNA.	Olfr232-ps1; MOR214-3		integral to membrane [goid 16021] [evidence ISS]; membrane [goid 16020] [evidence IEA]	G-protein coupled receptor protein signaling pathway [goid 7186] [evidence ISS]; signal transduction [goid 7165] [evidence IEA]	olfactory receptor activity [goid 4984] [evidence ISS]; receptor activity [goid 4872] [evidence IEA]; signal transducer activity [goid 4871] [evidence IEA]; G-protein coupled receptor activity [goid 4930] [evidence IEA]
5430401O09RIK	2.5796	0.0726817	4.1187	0.0338346	ILMN_193560	5430401O09RIK	5430401O09Rik
PKP1	4.19367	0.0238095	4.13011	0.0338346	ILMN_223293	PKP1	Pkp1
PLF2	1.58909	0.130326	4.11218	0.0338346	ILMN_201546	PLF2	Plf2	13	Mus musculus prolactin family 2, subfamily c, member 3 (Prl2c3), mRNA.	PLF-2; MRP-2; Plf2		extracellular region [goid 5576] [evidence IEA]		hormone activity [goid 5179] [evidence IEA]
CYP2A12	1.28062	0.181704	4.16079	0.0338346	ILMN_214236	CYP2A12	Cyp2a12	7	Mus musculus cytochrome P450, family 2, subfamily a, polypeptide 12 (Cyp2a12), mRNA.			membrane [goid 16020] [evidence IEA]; endoplasmic reticulum [goid 5783] [evidence IEA]; microsome [goid 5792] [evidence IEA]	electron transport [goid 6118] [evidence IEA]	oxidoreductase activity [goid 16491] [evidence IEA]; heme binding [goid 20037] [evidence IEA]; metal ion binding [goid 46872] [evidence IEA]; unspecific monooxygenase activity [goid 50381] [evidence IEA]; iron ion binding [goid 5506] [evidence IEA]; monooxygenase activity [goid 4497] [evidence IEA]; oxidoreductase activity, acting on paired donors, with incorporation or reduction of molecular oxy…
MRPL22	0.343392	0.333333	4.11738	0.0338346	ILMN_215947	MRPL22	Mrpl22	11	Mus musculus mitochondrial ribosomal protein L22 (Mrpl22), mRNA.	HSPC158; MRP-L25; RP24-499A8.2; Rpml25; E030011D16Rik		ribonucleoprotein complex [goid 30529] [evidence IEA]; mitochondrial ribosome [goid 5761] [evidence IEA]	ribosome biogenesis [goid 7046] [evidence IEA]	structural constituent of ribosome [goid 3735] [evidence IEA]
OLFR1333	2.46602	0.0764411	4.184	0.0338346	ILMN_254468	OLFR1333	Olfr1333	4	Mus musculus olfactory receptor 1333 (Olfr1333), mRNA.	MGC157582; MOR259-11; MOR259-6		integral to membrane [goid 16021] [evidence ISS]; membrane [goid 16020] [evidence IEA]	G-protein coupled receptor protein signaling pathway [goid 7186] [evidence ISS]; signal transduction [goid 7165] [evidence IEA]	olfactory receptor activity [goid 4984] [evidence ISS]; receptor activity [goid 4872] [evidence IEA]; signal transducer activity [goid 4871] [evidence IEA]; G-protein coupled receptor activity [goid 4930] [evidence IEA]
4930511J11RIK	1.93857	0.105263	4.14438	0.0338346	ILMN_216758	4930511J11RIK	4930511J11Rik
KCTD2	1.14216	0.197995	4.12754	0.0338346	ILMN_220186	KCTD2	Kctd2
OLFR213	3.61626	0.0338346	4.13507	0.0338346	ILMN_227471	OLFR213	Olfr213	6	Mus musculus olfactory receptor 213 (Olfr213), mRNA.	MOR119-3		integral to membrane [goid 16021] [evidence ISS]; membrane [goid 16020] [evidence IEA]	G-protein coupled receptor protein signaling pathway [goid 7186] [evidence ISS]; signal transduction [goid 7165] [evidence IEA]	olfactory receptor activity [goid 4984] [evidence ISS]; receptor activity [goid 4872] [evidence IEA]; signal transducer activity [goid 4871] [evidence IEA]; G-protein coupled receptor activity [goid 4930] [evidence IEA]
CLCNKB	0.298875	0.342105	4.19733	0.0338346	ILMN_184846	CLCNKB	Clcnkb
OLFR389	0.214075	0.364662	4.10682	0.0338346	ILMN_213367	OLFR389	Olfr389
SIAT8C	0.631063	0.273183	4.17005	0.0338346	ILMN_221773	SIAT8C	Siat8c
ACADSB	1.45236	0.149123	4.17105	0.0338346	ILMN_194893	ACADSB	Acadsb
ALOX5AP	-0.369485	0.52381	4.1473	0.0338346	ILMN_258184	ALOX5AP	Alox5ap	5	Mus musculus arachidonate 5-lipoxygenase activating protein (Alox5ap), mRNA.	Flap		membrane [goid 16020] [evidence IEA]	leukotriene biosynthesis [goid 19370] [evidence IEA]
OLFR1257	0.949954	0.221804	4.08738	0.0338346	ILMN_249815	OLFR1257	Olfr1257	2	Mus musculus olfactory receptor 1257 (Olfr1257), mRNA.	MOR232-1		integral to membrane [goid 16021] [evidence ISS]; membrane [goid 16020] [evidence IEA]	G-protein coupled receptor protein signaling pathway [goid 7186] [evidence ISS]; signal transduction [goid 7165] [evidence IEA]	olfactory receptor activity [goid 4984] [evidence ISS]; receptor activity [goid 4872] [evidence IEA]; signal transducer activity [goid 4871] [evidence IEA]; G-protein coupled receptor activity [goid 4930] [evidence IEA]
EEF1G	15.0354	0	4.13333	0.0338346	ILMN_222483	EEF1G	Eef1g
ART4	1.64317	0.126566	4.18767	0.0338346	ILMN_216680	ART4	Art4	6	Mus musculus ADP-ribosyltransferase 4 (Art4), mRNA.	DOK1; 4432404K01Rik; DO				transferase activity [goid 16740] [evidence IEA]; molecular_function [goid 3674] [evidence ND ]; NAD(P)+-protein-arginine ADP-ribosyltransferase activity [goid 3956] [evidence IEA]; transferase activity, transferring glycosyl groups [goid 16757] [evidence IEA]
PROM1	2.75181	0.0614035	4.18584	0.0338346	ILMN_194331	PROM1	Prom1
QRSL1	0.996864	0.216792	4.13392	0.0338346	ILMN_215638	QRSL1	Qrsl1
GTF2A1LF	0.488017	0.302005	4.12807	0.0338346	ILMN_209302	GTF2A1LF	Gtf2a1lf	17	Mus musculus general transcription factor II A, 1-like factor (Gtf2a1lf), mRNA.	1700011N16Rik; Alf			regulation of transcription, DNA-dependent [goid 6355] [evidence IEA]; transcription [goid 6350] [evidence IEA]	DNA binding [goid 3677] [evidence IEA]
MRGPRE	2.0837	0.0977444	4.17878	0.0338346	ILMN_216639	MRGPRE	Mrgpre	7	Mus musculus MAS-related GPR, member E (Mrgpre), mRNA.	Ebrt3; MrgE; C130069N09Rik			signal transduction [goid 7165] [evidence IEA]	receptor activity [goid 4872] [evidence IEA]; signal transducer activity [goid 4871] [evidence IEA]; rhodopsin-like receptor activity [goid 1584] [evidence IEA]
ATP5B	40.9642	0	4.18938	0.0338346	ILMN_209761	ATP5B	Atp5b	10	Mus musculus ATP synthase, H+ transporting mitochondrial F1 complex, beta subunit (Atp5b), nuclear gene encoding mitochondrial protein, mRNA.			hydrogen-translocating F-type ATPase complex [goid 45255] [evidence IEA]; mitochondrion [goid 5739] [evidence IDA]; proton-transporting ATP synthase complex, catalytic core F(1) [goid 45261] [evidence IEA]; integral to membrane [goid 16021] [evidence IEA]; proton-transporting two-sector ATPase complex [goid 16469] [evidence IEA]; mitochondrial inner membrane [goid 5743] [evidence IDA]	transport [goid 6810] [evidence IEA]; proton transport [goid 15992] [evidence IEA]; ATP synthesis coupled proton transport [goid 15986] [evidence IEA]; ATP biosynthesis [goid 6754] [evidence IEA]; ion transport [goid 6811] [evidence IEA]	hydrogen-transporting ATP synthase activity, rotational mechanism [goid 46933] [evidence IEA]; metal ion binding [goid 46872] [evidence IEA]; hydrogen-exporting ATPase activity, phosphorylative mechanism [goid 8553] [evidence IEA]; hydrogen ion transporter activity [goid 15078] [evidence IEA]; hydrogen-transporting ATPase activity, rotational mechanism [goid 46961] [evidence IEA]; ATP binding [go…
OLFR1217	2.49222	0.075188	4.11589	0.0338346	ILMN_199384	OLFR1217	Olfr1217	2	Mus musculus olfactory receptor 1217 (Olfr1217), mRNA.	MOR233-4		integral to membrane [goid 16021] [evidence ISS]; membrane [goid 16020] [evidence IEA]	G-protein coupled receptor protein signaling pathway [goid 7186] [evidence ISS]; signal transduction [goid 7165] [evidence IEA]	olfactory receptor activity [goid 4984] [evidence ISS]; receptor activity [goid 4872] [evidence IEA]; signal transducer activity [goid 4871] [evidence IEA]; G-protein coupled receptor activity [goid 4930] [evidence IEA]
AI747699	-0.227164	0.488722	4.17877	0.0338346	ILMN_258552	AI747699	AI747699		Mus musculus expressed sequence AI747699 (AI747699), mRNA.				lipid catabolism [goid 16042] [evidence IEA]	carboxylic ester hydrolase activity [goid 16789] [evidence IEA]; triacylglycerol lipase activity [goid 4806] [evidence IEA]; hydrolase activity [goid 16787] [evidence IEA]
KRT10	3.06194	0.0413534	4.16517	0.0338346	ILMN_239572	KRT10	Krt10	11	Mus musculus keratin 10 (Krt10), mRNA.	K1C1; K10; Krt1-10; D130054E02Rik; Krt-1.10		keratin filament [goid 45095] [evidence IDA]; intermediate filament [goid 5882] [evidence IEA]	cytoskeleton organization and biogenesis [goid 7010] [evidence IEA]	structural molecule activity [goid 5198] [evidence IEA]; protein binding [goid 5515] [evidence IPI]; structural constituent of cytoskeleton [goid 5200] [evidence IEA]
1700049G17RIK	-1.01519	0.701754	4.11526	0.0338346	ILMN_260587	1700049G17RIK	1700049G17Rik	7	Mus musculus RIKEN cDNA 1700049G17 gene (1700049G17Rik), mRNA.			intracellular [goid 5622] [evidence IEA]	regulation of transcription, DNA-dependent [goid 6355] [evidence IEA]	zinc ion binding [goid 8270] [evidence IEA]; nucleic acid binding [goid 3676] [evidence IEA]
CCT6A	4.73417	0.0175439	4.1628	0.0338346	ILMN_224361	CCT6A	Cct6a	5	Mus musculus chaperonin subunit 6a (zeta) (Cct6a), mRNA.	Cctz-1; Cct6			protein folding [goid 6457] [evidence IEA]; cellular protein metabolism [goid 44267] [evidence IEA]	ATP binding [goid 5524] [evidence IEA]; unfolded protein binding [goid 51082] [evidence IEA]; nucleotide binding [goid 166] [evidence IEA]; protein binding [goid 5515] [evidence IEA]
OLFR109	-0.459828	0.545113	4.19225	0.0338346	ILMN_212689	OLFR109	Olfr109	17	Mus musculus olfactory receptor 109 (Olfr109), mRNA.	MOR250-1		integral to membrane [goid 16021] [evidence ISS]; membrane [goid 16020] [evidence IEA]	G-protein coupled receptor protein signaling pathway [goid 7186] [evidence ISS]; signal transduction [goid 7165] [evidence IEA]	olfactory receptor activity [goid 4984] [evidence ISS]; receptor activity [goid 4872] [evidence IEA]; signal transducer activity [goid 4871] [evidence IEA]; G-protein coupled receptor activity [goid 4930] [evidence IEA]
PDCL	2.29202	0.085213	4.16001	0.0338346	ILMN_212463	PDCL	Pdcl	2	Mus musculus phosducin-like (Pdcl), mRNA.	1200011E13Rik; AW108059
MPP2	0.963175	0.219298	4.10178	0.0338346	ILMN_209366	MPP2	Mpp2	11	Mus musculus membrane protein, palmitoylated 2 (MAGUK p55 subfamily member 2) (Mpp2), mRNA.	D11Bwg0652e; Pals4; Dlg2; Dlgh2		membrane [goid 16020] [evidence ISS]	protein complex assembly [goid 6461] [evidence ISS]	protein binding [goid 5515] [evidence ISS]
CHRNA5	-0.133056	0.473684	4.09975	0.0338346	ILMN_221460	CHRNA5	Chrna5	9	Mus musculus cholinergic receptor, nicotinic, alpha polypeptide 5 (Chrna5), mRNA.	Acra-5; Acra5; MGC124059; MGC124168		membrane fraction [goid 5624] [evidence IEA]; postsynaptic membrane [goid 45211] [evidence IEA]	synaptic transmission, cholinergic [goid 7271] [evidence IEA]	nicotinic acetylcholine-activated cation-selective channel activity [goid 4889] [evidence IEA]; receptor activity [goid 4872] [evidence IEA]; ion channel activity [goid 5216] [evidence IEA]; neurotransmitter receptor activity [goid 30594] [evidence IEA]
HSPA2	143.22	0.0526701	2.73251	0.0339696	ILMN_223593	HSPA2	Hspa2	12				mitochondrion [goid 5739] [evidence IDA]	response to heat [goid 9408] [evidence IEA]; protein folding [goid 6457] [evidence IEA]; response to unfolded protein [goid 6986] [evidence IEA]	ATP binding [goid 5524] [evidence IEA]; nucleotide binding [goid 166] [evidence IEA]; protein binding [goid 5515] [evidence IPI]
COQ10B	2.22585	0.0448498	2.24437	0.0339696	ILMN_235389	COQ10B	Coq10b	1	Mus musculus coenzyme Q10 homolog B (S. cerevisiae) (Coq10b), transcript variant 1, mRNA.	1500041J02Rik; 1700030I21Rik; AW742641; AV002237; 9530077A17Rik		mitochondrion [goid 5739] [evidence IEA]; mitochondrion [goid 5739] [evidence IEA]
DUSP10	9.5096	0.00621934	2.51297	0.0339696	ILMN_215228	DUSP10	Dusp10	1	Mus musculus dual specificity phosphatase 10 (Dusp10), mRNA.	2610306G15Rik; MKP-5; AI158871				protein tyrosine phosphatase activity [goid 4725] [evidence IEA]; hydrolase activity [goid 16787] [evidence IEA]; MAP kinase phosphatase activity [goid 17017] [evidence IEA]; protein tyrosine phosphatase activity [goid 4725] [evidence IEA]; hydrolase activity [goid 16787] [evidence IEA]; MAP kinase phosphatase activity [goid 17017] [evidence IEA]
ADRA2C	0.674976	0.0871913	1.74015	0.0340513	ILMN_217711	ADRA2C	Adra2c	5	Mus musculus adrenergic receptor, alpha 2c (Adra2c), mRNA.	alpha2-C4; Adra-2c; [a]2C; alpha2C		integral to membrane [goid 16021] [evidence IEA]; membrane [goid 16020] [evidence IEA]; integral to membrane [goid 16021] [evidence IEA]; membrane [goid 16020] [evidence IEA]; integral to membrane [goid 16021] [evidence IEA]; membrane [goid 16020] [evidence IEA]	G-protein coupled receptor protein signaling pathway [goid 7186] [evidence IEA]; signal transduction [goid 7165] [evidence IEA]; G-protein coupled receptor protein signaling pathway [goid 7186] [evidence IEA]; signal transduction [goid 7165] [evidence IEA]; G-protein coupled receptor protein signaling pathway [goid 7186] [evidence IEA]; signal transduction [goid 7165] [evidence IEA]	alpha2-adrenergic receptor activity [goid 4938] [evidence TAS]; adrenoceptor activity [goid 4935] [evidence IEA]; receptor activity [goid 4872] [evidence IEA]; signal transducer activity [goid 4871] [evidence IEA]; rhodopsin-like receptor activity [goid 1584] [evidence IEA]; G-protein coupled receptor activity [goid 4930] [evidence IDA]; protein binding [goid 5515] [evidence IPI]; alpha2-adrenerg…
EIF3S10	0.614453	0.174943	1.77534	0.0342691	ILMN_218032	EIF3S10	Eif3s10	19	Mus musculus eukaryotic translation initiation factor 3, subunit 10 (theta) (Eif3s10), mRNA.	A830012B05Rik; Eif3; mKIAA0139; Csma		nucleus [goid 5634] [evidence IEA]; nucleus [goid 5634] [evidence IEA]; nucleus [goid 5634] [evidence IEA]	protein biosynthesis [goid 6412] [evidence IEA]; protein biosynthesis [goid 6412] [evidence IEA]; protein biosynthesis [goid 6412] [evidence IEA]	translation initiation factor activity [goid 3743] [evidence IEA]; translation initiation factor activity [goid 3743] [evidence IEA]; translation initiation factor activity [goid 3743] [evidence IEA]
3110043J09RIK	0.30429	0.255183	1.92266	0.0342691	ILMN_189668	3110043J09RIK	3110043J09Rik
WDR13	7.61067	0.0456035	26.727	0.0342971	ILMN_186433	WDR13	Wdr13
SNRPA1	3.17364	0.137845	2.11128	0.034626	ILMN_221233	SNRPA1	Snrpa1	7	Mus musculus small nuclear ribonucleoprotein polypeptide A' (Snrpa1), mRNA.	MGC25531; U2snRNP-A'; 1500015N06Rik; MGC6298		ribonucleoprotein complex [goid 30529] [evidence IEA]; nucleus [goid 5634] [evidence IEA]; ribonucleoprotein complex [goid 30529] [evidence IEA]; nucleus [goid 5634] [evidence IEA]		transferase activity [goid 16740] [evidence IEA]; RNA binding [goid 3723] [evidence IEA]; transferase activity [goid 16740] [evidence IEA]; RNA binding [goid 3723] [evidence IEA]
BDNF	0.0847237	0.455895	1.73297	0.0349281	ILMN_217180	BDNF	Bdnf
UHRF1	57.6703	0.130703	16.8095	0.0349566	ILMN_193478	UHRF1	Uhrf1	17	Mus musculus ubiquitin-like, containing PHD and RING finger domains, 1 (Uhrf1), mRNA.	AL022808; ICBP90; Np95; RNF106		nucleus [goid 5634] [evidence TAS]; nucleus [goid 5634] [evidence TAS]	ubiquitin cycle [goid 6512] [evidence IEA]; transport [goid 6810] [evidence IEA]; transcription [goid 6350] [evidence IEA]; cell proliferation [goid 8283] [evidence TAS]; regulation of transcription, DNA-dependent [goid 6355] [evidence IEA]; development [goid 7275] [evidence IEA]; DNA repair [goid 6281] [evidence IEA]; protein modification [goid 6464] [evidence IEA]; response to DNA damage stimul…	ligase activity [goid 16874] [evidence IEA]; transporter activity [goid 5215] [evidence IEA]; zinc ion binding [goid 8270] [evidence IEA]; metal ion binding [goid 46872] [evidence IEA]; protein binding [goid 5515] [evidence IEA]; ligase activity [goid 16874] [evidence IEA]; transporter activity [goid 5215] [evidence IEA]; zinc ion binding [goid 8270] [evidence IEA]; metal ion binding [goid 46872]…
MP4	1.50124	0.141604	3.94165	0.0350877	ILMN_211059	MP4	MP4	6	Mus musculus predicted gene, EG114600 (EG114600), mRNA.	MP4; MP6
FMIP	2.33772	0.0827068	3.71071	0.0350877	ILMN_217161	FMIP	Fmip	11	Mus musculus THO complex 5 (Thoc5), mRNA.	1700060C24Rik; A430085L24Rik; Sgk2; PK1.3; RP23-64E17.4; MGC49541; Fmip			negative regulation of macrophage differentiation [goid 45650] [evidence IDA]	protein binding [goid 5515] [evidence IPI]
OLFR1113	2.25588	0.0864662	3.93139	0.0350877	ILMN_237731	OLFR1113	Olfr1113	2	Mus musculus olfactory receptor 1113 (Olfr1113), mRNA.	MOR264-25		integral to membrane [goid 16021] [evidence ISS]; membrane [goid 16020] [evidence IEA]	G-protein coupled receptor protein signaling pathway [goid 7186] [evidence ISS]; signal transduction [goid 7165] [evidence IEA]	olfactory receptor activity [goid 4984] [evidence ISS]; receptor activity [goid 4872] [evidence IEA]; signal transducer activity [goid 4871] [evidence IEA]; G-protein coupled receptor activity [goid 4930] [evidence IEA]
KCNS3	1.66228	0.125313	3.58994	0.0350877	ILMN_214255	KCNS3	Kcns3	12	Mus musculus potassium voltage-gated channel, delayed-rectifier, subfamily S, member 3 (Kcns3), mRNA.	D12Ertd137e; B230338H13		integral to membrane [goid 16021] [evidence IEA]	transport [goid 6810] [evidence IEA]; ion transport [goid 6811] [evidence IEA]	ion channel activity [goid 5216] [evidence IEA]
ADIPOR2	4.93805	0.0162907	4.01943	0.0350877	ILMN_221263	ADIPOR2	Adipor2
ZEC	5.3328	0.0137845	3.60423	0.0350877	ILMN_194114	ZEC	Zec	7	Mus musculus zinc finger protein 628 (Zfp628), mRNA.	Zec		intracellular [goid 5622] [evidence IEA]; nucleus [goid 5634] [evidence IDA]	regulation of transcription, DNA-dependent [goid 6355] [evidence IDA]; transcription [goid 6350] [evidence IEA]	nucleic acid binding [goid 3676] [evidence IEA]; metal ion binding [goid 46872] [evidence IEA]; zinc ion binding [goid 8270] [evidence IEA]; DNA binding [goid 3677] [evidence IDA]; transcription factor activity [goid 3700] [evidence IDA]
1300013D18RIK	3.92134	0.0275689	3.60448	0.0350877	ILMN_239834	1300013D18RIK	1300013D18Rik	15	Mus musculus cytochrome P450, family 2, subfamily d, polypeptide 40 (Cyp2d40), mRNA.	P450-DB3; 1300013D18Rik; CYPIID3		membrane [goid 16020] [evidence IEA]	electron transport [goid 6118] [evidence IEA]	oxidoreductase activity [goid 16491] [evidence IEA]; heme binding [goid 20037] [evidence IEA]; metal ion binding [goid 46872] [evidence IEA]; ATP binding [goid 5524] [evidence IEA]; iron ion binding [goid 5506] [evidence IEA]; monooxygenase activity [goid 4497] [evidence IEA]; oxidoreductase activity, acting on paired donors, with incorporation or reduction of molecular oxygen, reduced flavin or …
TRAF7	4.97868	0.0162907	4.06716	0.0350877	ILMN_193958	TRAF7	Traf7	17	Mus musculus Tnf receptor-associated factor 7 (Traf7), mRNA.	MGC7807; RFWD1		ubiquitin ligase complex [goid 151] [evidence ISS]	ubiquitin cycle [goid 6512] [evidence IEA]; positive regulation of MAPKKK cascade [goid 43410] [evidence ISS]; apoptosis [goid 6915] [evidence ISS]; protein ubiquitination [goid 16567] [evidence ISS]; transcription [goid 6350] [evidence IEA]; regulation of transcription, DNA-dependent [goid 6355] [evidence IEA]; regulation of apoptosis [goid 42981] [evidence ISS]; activation of MAPKKK activity [g…	ligase activity [goid 16874] [evidence IEA]; ubiquitin-protein ligase activity [goid 4842] [evidence ISS]; zinc ion binding [goid 8270] [evidence ISS]; metal ion binding [goid 46872] [evidence IEA]; protein binding [goid 5515] [evidence ISS]
MDGA1	3.94716	0.0275689	3.93267	0.0350877	ILMN_229184	MDGA1	Mdga1	17	Mus musculus MAM domain containing glycosylphosphatidylinositol anchor 1 (Mdga1), mRNA.	GPIM; 1200011I03Rik		lipid raft [goid 45121] [evidence ISS]; membrane [goid 16020] [evidence IEA]	nitrogen fixation [goid 9399] [evidence IEA]	molecular_function [goid 3674] [evidence ND ]; nitrogenase activity [goid 16163] [evidence IEA]
NEK8	2.96075	0.0463659	3.6826	0.0350877	ILMN_215667	NEK8	Nek8	11	Mus musculus NIMA (never in mitosis gene a)-related expressed kinase 8 (Nek8), mRNA.	4632401F23Rik; jck			protein amino acid phosphorylation [goid 6468] [evidence IEA]	kinase activity [goid 16301] [evidence IEA]; transferase activity [goid 16740] [evidence IEA]; protein-tyrosine kinase activity [goid 4713] [evidence IEA]; nucleotide binding [goid 166] [evidence IEA]; metal ion binding [goid 46872] [evidence IEA]; ATP binding [goid 5524] [evidence IEA]; magnesium ion binding [goid 287] [evidence IEA]; protein serine/threonine kinase activity [goid 4674] [evidenc…
KRT1-17	3.29233	0.037594	3.70271	0.0350877	ILMN_215576	KRT1-17	Krt1-17	11	Mus musculus keratin 17 (Krt17), mRNA.	K17; Krt1-17		intermediate filament [goid 5882] [evidence IEA]	keratinization [goid 31424] [evidence IGI]; morphogenesis of an epithelium [goid 2009] [evidence IGI]	structural constituent of cytoskeleton [goid 5200] [evidence IEA]; structural molecule activity [goid 5198] [evidence IEA]
P140	3.86979	0.0288221	3.79417	0.0350877	ILMN_213426	P140	P140
SULF1	2.27206	0.085213	3.63981	0.0350877	ILMN_193870	SULF1	Sulf1
P2RY4	3.38669	0.037594	3.8206	0.0350877	ILMN_219549	P2RY4	P2ry4	X	Mus musculus pyrimidinergic receptor P2Y, G-protein coupled, 4 (P2ry4), mRNA.	P2Y4; P2Y4R		membrane [goid 16020] [evidence IEA]	signal transduction [goid 7165] [evidence IEA]; G-protein coupled receptor protein signaling pathway [goid 7186] [evidence IEA]; transepithelial chloride transport [goid 30321] [evidence IDA]	G-protein coupled receptor activity [goid 4930] [evidence IEA]; rhodopsin-like receptor activity [goid 1584] [evidence IEA]; pyrimidine nucleotide binding [goid 19103] [evidence IC ]; signal transducer activity [goid 4871] [evidence IEA]; receptor activity [goid 4872] [evidence IEA]; UTP-activated nucleotide receptor activity [goid 45030] [evidence IDA]
SPNA1	5.97745	0.0112782	3.6153	0.0350877	ILMN_215695	SPNA1	Spna1
CSTB	27.3034	0	3.75372	0.0350877	ILMN_218826	CSTB	Cstb
SLCO1A5	2.67067	0.0651629	3.64635	0.0350877	ILMN_221283	SLCO1A5	Slco1a5	6	Mus musculus solute carrier organic anion transporter family, member 1a5 (Slco1a5), mRNA.	Oatp3; Slc21a7		integral to membrane [goid 16021] [evidence IEA]; membrane [goid 16020] [evidence IEA]; integral to plasma membrane [goid 5887] [evidence ISS]	transport [goid 6810] [evidence IEA]; ion transport [goid 6811] [evidence IEA]	transporter activity [goid 5215] [evidence IEA]; bile acid transporter activity [goid 15125] [evidence ISS]
ALAD	5.16081	0.0137845	3.67772	0.0350877	ILMN_215056	ALAD	Alad	4	Mus musculus aminolevulinate, delta-, dehydratase (Alad), mRNA.	Lv			metabolism [goid 8152] [evidence IEA]; porphyrin biosynthesis [goid 6779] [evidence IEA]; heme biosynthesis [goid 6783] [evidence IEA]	porphobilinogen synthase activity [goid 4655] [evidence IEA]; lyase activity [goid 16829] [evidence IEA]; zinc ion binding [goid 8270] [evidence IEA]; metal ion binding [goid 46872] [evidence IEA]; catalytic activity [goid 3824] [evidence IEA]
OLFR1515	2.35021	0.0827068	3.69394	0.0350877	ILMN_223053	OLFR1515	Olfr1515	2	Mus musculus olfactory receptor 1515 (Olfr1515), mRNA.	MOR188-1		membrane [goid 16020] [evidence IEA]; integral to membrane [goid 16021] [evidence IEA]	signal transduction [goid 7165] [evidence IEA]; G-protein coupled receptor protein signaling pathway [goid 7186] [evidence IEA]	G-protein coupled receptor activity [goid 4930] [evidence IEA]; signal transducer activity [goid 4871] [evidence IEA]; receptor activity [goid 4872] [evidence IEA]; olfactory receptor activity [goid 4984] [evidence IEA]
PTPN2	0.351285	0.33208	3.79547	0.0350877	ILMN_216796	PTPN2	Ptpn2
HOXA4	4.27911	0.0238095	4.04451	0.0350877	ILMN_222859	HOXA4	Hoxa4	6	Mus musculus homeo box A4 (Hoxa4), mRNA.	MGC130055; Hox-1.4; AV206827		nucleus [goid 5634] [evidence IEA]; transcription factor complex [goid 5667] [evidence IEA]	development [goid 7275] [evidence IDA]; regulation of transcription, DNA-dependent [goid 6355] [evidence IEA]; pattern specification [goid 7389] [evidence IEA]; regulation of transcription [goid 45449] [evidence IEA]; transcription [goid 6350] [evidence IEA]	DNA binding [goid 3677] [evidence TAS]; transcription factor activity [goid 3700] [evidence IEA]; sequence-specific DNA binding [goid 43565] [evidence IEA]
OLFR676	1.12708	0.199248	3.6827	0.0350877	ILMN_220059	OLFR676	Olfr676	7	Mus musculus olfactory receptor 676 (Olfr676), mRNA.	MOR32-1		integral to membrane [goid 16021] [evidence ISS]; membrane [goid 16020] [evidence IEA]	G-protein coupled receptor protein signaling pathway [goid 7186] [evidence ISS]; signal transduction [goid 7165] [evidence IEA]	olfactory receptor activity [goid 4984] [evidence ISS]; receptor activity [goid 4872] [evidence IEA]; signal transducer activity [goid 4871] [evidence IEA]; G-protein coupled receptor activity [goid 4930] [evidence IEA]
ZNHIT3	6.89427	0.00501253	4.00147	0.0350877	ILMN_239409	ZNHIT3	Znhit3	11	Mus musculus zinc finger, HIT type 3 (Znhit3), mRNA.	Myohd1; Trip3; MGC107312				metal ion binding [goid 46872] [evidence IEA]; zinc ion binding [goid 8270] [evidence IEA]
C330007D15RIK	3.26198	0.0388471	4.0081	0.0350877	ILMN_215415	C330007D15RIK	C330007D15Rik
NMT1	4.40093	0.0213033	3.59127	0.0350877	ILMN_209818	NMT1	Nmt1
4732433M03	2.98209	0.0451128	3.66431	0.0350877	ILMN_196403	4732433M03	4732433M03
ZFP445	0.386161	0.325815	3.73088	0.0350877	ILMN_184979	ZFP445	Zfp445
4933427L07RIK	14.1673	0	3.60994	0.0350877	ILMN_215968	4933427L07RIK	4933427L07Rik
EGFL5	0.481847	0.303258	3.59231	0.0350877	ILMN_188240	EGFL5	Egfl5
DES	6.23829	0.00877193	3.87544	0.0350877	ILMN_223243	DES	Des	1	Mus musculus desmin (Des), mRNA.			synapse [goid 45202] [evidence IDA]; Z disc [goid 30018] [evidence IDA]; insoluble fraction [goid 5626] [evidence IDA]; intermediate filament [goid 5882] [evidence IEA]; cytoskeleton [goid 5856] [evidence IDA]; sarcolemma [goid 42383] [evidence IDA]; contractile fiber [goid 43292] [evidence IDA]	muscle development [goid 7517] [evidence TAS]	structural constituent of cytoskeleton [goid 5200] [evidence TAS]; structural molecule activity [goid 5198] [evidence IEA]; protein binding [goid 5515] [evidence IPI]
BC024868	2.80761	0.056391	3.71793	0.0350877	ILMN_258145	BC024868	BC024868	7	Mus musculus cDNA sequence BC024868 (BC024868), mRNA.	Gm158				transferase activity [goid 16740] [evidence IEA]
CHAF1A	1.57397	0.131579	3.68327	0.0350877	ILMN_219209	CHAF1A	Chaf1a	17	Mus musculus chromatin assembly factor 1, subunit A (p150) (Chaf1a), mRNA.	AL024058; AL023013; CAF-1; Cac1p		nucleus [goid 5634] [evidence IEA]	cell cycle [goid 7049] [evidence IEA]; response to DNA damage stimulus [goid 6974] [evidence IEA]; DNA repair [goid 6281] [evidence IEA]; protein folding [goid 6457] [evidence IEA]; regulation of transcription, DNA-dependent [goid 6355] [evidence IEA]; DNA replication [goid 6260] [evidence IEA]; transcription [goid 6350] [evidence IEA]	protein binding [goid 5515] [evidence IPI]
2310038H17RIK	0.171717	0.384712	3.84138	0.0350877	ILMN_219198	2310038H17RIK	2310038H17Rik	1	Mus musculus RIKEN cDNA 2310038H17 gene (2310038H17Rik), mRNA.	AI464204
TGM6	0.247478	0.359649	3.86049	0.0350877	ILMN_212815	TGM6	Tgm6	2	Mus musculus transglutaminase 6 (Tgm6), mRNA.	TGY; A030011P16; TGM3L			peptide cross-linking [goid 18149] [evidence IEA]	transferase activity [goid 16740] [evidence IEA]; protein-glutamine gamma-glutamyltransferase activity [goid 3810] [evidence IEA]; acyltransferase activity [goid 8415] [evidence IEA]
KRR1	-0.291128	0.501253	3.84879	0.0350877	ILMN_230837	KRR1	Krr1	10	Mus musculus KRR1, small subunit (SSU) processome component, homolog (yeast) (Krr1), mRNA.	AI255219; 2610511F02Rik; D10Ertd773e; AI428520; Hrb2		nucleus [goid 5634] [evidence IEA]	transcription [goid 6350] [evidence IEA]; regulation of transcription, DNA-dependent [goid 6355] [evidence IEA]	RNA binding [goid 3723] [evidence IEA]
KRT1-14	-0.282985	0.5	3.75544	0.0350877	ILMN_220479	KRT1-14	Krt1-14	11	Mus musculus keratin 14 (Krt14), mRNA.	Krt1-14; Krt-1.14; K14; AI626930		keratin filament [goid 45095] [evidence IDA]; intermediate filament [goid 5882] [evidence IEA]	cytoskeleton organization and biogenesis [goid 7010] [evidence IEA]	structural molecule activity [goid 5198] [evidence IEA]; structural constituent of cytoskeleton [goid 5200] [evidence IEA]
ZNHIT2	3.84952	0.0288221	3.97998	0.0350877	ILMN_192732	ZNHIT2	Znhit2
PRKCH	2.40188	0.0802005	3.81586	0.0350877	ILMN_223094	PRKCH	Prkch
FBXW5	2.32313	0.0827068	3.9898	0.0350877	ILMN_208949	FBXW5	Fbxw5
SMAP1	1.73776	0.119048	4.02085	0.0350877	ILMN_209516	SMAP1	Smap1
WASF3	0.362017	0.330827	3.71865	0.0350877	ILMN_195404	WASF3	Wasf3
INHBB	2.53975	0.0726817	3.66518	0.0350877	ILMN_214942	INHBB	Inhbb
RIMS3	5.90973	0.0112782	3.99818	0.0350877	ILMN_192493	RIMS3	Rims3
ZFP715	2.61401	0.0676692	3.88454	0.0350877	ILMN_208684	ZFP715	Zfp715	7	Mus musculus zinc finger protein 715 (Zfp715), mRNA.	2610041B18Rik; mszf15		nucleus [goid 5634] [evidence IEA]; intracellular [goid 5622] [evidence IEA]	regulation of transcription, DNA-dependent [goid 6355] [evidence IEA]	zinc ion binding [goid 8270] [evidence IEA]; metal ion binding [goid 46872] [evidence IEA]; nucleic acid binding [goid 3676] [evidence IEA]
HRH4	-1.32437	0.783208	3.85526	0.0350877	ILMN_221066	HRH4	Hrh4	18	Mus musculus histamine H4 receptor (Hrh4), mRNA.	H4R; GPCR105; HH4R; GPRv53; H4; AXOR35; MGC130500; BG26		membrane fraction [goid 5624] [evidence IDA]; integral to plasma membrane [goid 5887] [evidence IC ]; membrane [goid 16020] [evidence IEA]	signal transduction [goid 7165] [evidence IEA]; inflammatory response [goid 6954] [evidence TAS]	histamine receptor activity [goid 4969] [evidence IDA]; receptor activity [goid 4872] [evidence IEA]; signal transducer activity [goid 4871] [evidence IEA]; G-protein coupled receptor activity [goid 4930] [evidence IEA]
COL6A2	3.78827	0.0313283	3.79091	0.0350877	ILMN_216544	COL6A2	Col6a2	10	Mus musculus procollagen, type VI, alpha 2 (Col6a2), mRNA.	Col6a-2; MGC36205		extracellular matrix (sensu Metazoa) [goid 5578] [evidence IEA]; collagen [goid 5581] [evidence IEA]; cytoplasm [goid 5737] [evidence IEA]	phosphate transport [goid 6817] [evidence IEA]; cell adhesion [goid 7155] [evidence IEA]	extracellular matrix structural constituent [goid 5201] [evidence IEA]; structural molecule activity [goid 5198] [evidence IEA]; extracellular matrix structural constituent conferring tensile strength [goid 30020] [evidence IEA]; protein binding [goid 5515] [evidence IEA]
4930506C02RIK	6.60989	0.0075188	4.04497	0.0350877	ILMN_211538	4930506C02RIK	4930506C02Rik
SVA	2.44716	0.0789474	3.60915	0.0350877	ILMN_219140	SVA	Sva	6	Mus musculus seminal vesicle antigen (Sva), mRNA.	MGC129252; MGC129253		extracellular region [goid 5576] [evidence IEA]; extracellular space [goid 5615] [evidence TAS]
GNS	1.27396	0.181704	3.64712	0.0350877	ILMN_222178	GNS	Gns	10	Mus musculus glucosamine (N-acetyl)-6-sulfatase (Gns), mRNA.	G6S; 2610016K11Rik; AU042285; N28088; C87209			glycosaminoglycan metabolism [goid 30203] [evidence IEA]	sulfuric ester hydrolase activity [goid 8484] [evidence ISS]; N-acetylglucosamine-6-sulfatase activity [goid 8449] [evidence IEA]
9130217G22RIK	1.33704	0.170426	3.85702	0.0350877	ILMN_220047	9130217G22RIK	9130217G22Rik
1810037C20RIK	5.95417	0.0112782	3.96145	0.0350877	ILMN_220614	1810037C20RIK	1810037C20Rik
BID3	2.48917	0.0764411	3.80031	0.0350877	ILMN_223304	BID3	Bid3
0710008K08RIK	2.63636	0.0651629	4.02867	0.0350877	ILMN_222255	0710008K08RIK	0710008K08Rik	8	Mus musculus RIKEN cDNA 0710008K08 gene (0710008K08Rik), mRNA.	2810407E01Rik				kinase activity [goid 16301] [evidence IEA]
ADRB3	3.79481	0.0300752	3.71538	0.0350877	ILMN_223434	ADRB3	Adrb3
OLFR971	-2.15536	0.926065	3.93187	0.0350877	ILMN_220972	OLFR971	Olfr971	9	Mus musculus olfactory receptor 971 (Olfr971), mRNA.	MOR171-13		integral to membrane [goid 16021] [evidence ISS]; membrane [goid 16020] [evidence IEA]	G-protein coupled receptor protein signaling pathway [goid 7186] [evidence ISS]; signal transduction [goid 7165] [evidence IEA]	olfactory receptor activity [goid 4984] [evidence ISS]; receptor activity [goid 4872] [evidence IEA]; signal transducer activity [goid 4871] [evidence IEA]; G-protein coupled receptor activity [goid 4930] [evidence IEA]
SFRS6	0.425816	0.317043	3.62877	0.0350877	ILMN_211027	SFRS6	Sfrs6	2	Mus musculus splicing factor, arginine/serine-rich 6 (Sfrs6), mRNA.	AI314910; AW146126; 1210001E11Rik				nucleotide binding [goid 166] [evidence IEA]; RNA binding [goid 3723] [evidence IEA]
OLFR357	2.51099	0.0739348	3.59876	0.0350877	ILMN_222665	OLFR357	Olfr357	2	Mus musculus olfactory receptor 357 (Olfr357), mRNA.	MOR138-3		integral to membrane [goid 16021] [evidence ISS]; membrane [goid 16020] [evidence IEA]	G-protein coupled receptor protein signaling pathway [goid 7186] [evidence ISS]; signal transduction [goid 7165] [evidence IEA]	olfactory receptor activity [goid 4984] [evidence ISS]; receptor activity [goid 4872] [evidence IEA]; signal transducer activity [goid 4871] [evidence IEA]; G-protein coupled receptor activity [goid 4930] [evidence IEA]
HCK	-0.609985	0.586466	4.03505	0.0350877	ILMN_212615	HCK	Hck	2	Mus musculus hemopoietic cell kinase (Hck), mRNA.	Hck-1; AI849071; Bmk; MGC18625		membrane [goid 16020] [evidence IEA]	intracellular signaling cascade [goid 7242] [evidence IEA]; protein amino acid phosphorylation [goid 6468] [evidence IEA]	kinase activity [goid 16301] [evidence IEA]; transferase activity [goid 16740] [evidence IEA]; protein-tyrosine kinase activity [goid 4713] [evidence IEA]; nucleotide binding [goid 166] [evidence IEA]; ATP binding [goid 5524] [evidence IEA]; protein kinase activity [goid 4672] [evidence IEA]
CKLFSF3	3.34214	0.037594	3.72895	0.0350877	ILMN_217094	CKLFSF3	Cklfsf3	8	Mus musculus CKLF-like MARVEL transmembrane domain containing 3 (Cmtm3), mRNA.	BNAS2; AI413895; 9430096L06Rik; Cklfsf3		extracellular space [goid 5615] [evidence IEA]; membrane [goid 16020] [evidence IEA]	chemotaxis [goid 6935] [evidence IEA]	cytokine activity [goid 5125] [evidence IEA]
TINF2	0.351585	0.33208	4.03406	0.0350877	ILMN_210140	TINF2	Tinf2	14	Mus musculus Terf1 (TRF1)-interacting nuclear factor 2 (Tinf2), mRNA.	D14Wsu146e; AW552114; Tin2		chromosome [goid 5694] [evidence IEA]; nucleus [goid 5634] [evidence IEA]; chromosome, telomeric region [goid 781] [evidence IDA]	telomere maintenance [goid 723] [evidence IDA]	protein binding [goid 5515] [evidence IPI]
ELOVL2	1.68208	0.12406	3.7656	0.0350877	ILMN_219840	ELOVL2	Elovl2	13	Mus musculus elongation of very long chain fatty acids (FEN1/Elo2, SUR4/Elo3, yeast)-like 2 (Elovl2), mRNA.	Ssc2; AI317360		membrane [goid 16020] [evidence IEA]; endoplasmic reticulum [goid 5783] [evidence IEA]; microsome [goid 5792] [evidence IDA]	lipid biosynthesis [goid 8610] [evidence IEA]; fatty acid biosynthesis [goid 6633] [evidence IEA]; very-long-chain fatty acid metabolism [goid 38] [evidence IDA]
2410018I08RIK	0.478531	0.305764	3.69322	0.0350877	ILMN_217319	2410018I08RIK	2410018I08Rik
MLLT2H	0.810461	0.24812	3.63517	0.0350877	ILMN_190337	MLLT2H	Mllt2h
OLFR1182	-0.993952	0.695489	3.87282	0.0350877	ILMN_245122	OLFR1182	Olfr1182	2	Mus musculus olfactory receptor 1182 (Olfr1182), mRNA.	MOR225-7P		integral to membrane [goid 16021] [evidence ISS]; membrane [goid 16020] [evidence IEA]	G-protein coupled receptor protein signaling pathway [goid 7186] [evidence ISS]; signal transduction [goid 7165] [evidence IEA]	olfactory receptor activity [goid 4984] [evidence ISS]; receptor activity [goid 4872] [evidence IEA]; signal transducer activity [goid 4871] [evidence IEA]; G-protein coupled receptor activity [goid 4930] [evidence IEA]
ITIH2	-0.0919058	0.464912	3.6116	0.0350877	ILMN_216672	ITIH2	Itih2	2	Mus musculus inter-alpha trypsin inhibitor, heavy chain 2 (Itih2), mRNA.	Itih-2; AI747202; Intin2			hyaluronan metabolism [goid 30212] [evidence IEA]	endopeptidase inhibitor activity [goid 4866] [evidence IEA]; serine-type endopeptidase inhibitor activity [goid 4867] [evidence IEA]
SLC35E3	3.90229	0.0275689	3.81735	0.0350877	ILMN_211792	SLC35E3	Slc35e3
ATOX1	14.0619	0	3.88736	0.0350877	ILMN_218485	ATOX1	Atox1	11	Mus musculus ATX1 (antioxidant protein 1) homolog 1 (yeast) (Atox1), mRNA.	AI256639; Atx1			ion transport [goid 6811] [evidence IEA]; copper ion transport [goid 6825] [evidence IMP]; copper ion homeostasis [goid 6878] [evidence IMP]; transport [goid 6810] [evidence IEA]; metal ion transport [goid 30001] [evidence IEA]; protein folding [goid 6457] [evidence IEA]	copper ion binding [goid 5507] [evidence IEA]; metal ion binding [goid 46872] [evidence IEA]; copper ion transporter activity [goid 5375] [evidence IEA]
ZFP276	0.157537	0.387218	3.9441	0.0350877	ILMN_187045	ZFP276	Zfp276
MYD88	0.417269	0.319549	3.73504	0.0350877	ILMN_259224	MYD88	Myd88	9	Mus musculus myeloid differentiation primary response gene 88 (Myd88), mRNA.			membrane [goid 16020] [evidence IEA]; cytoplasm [goid 5737] [evidence TAS]	transmembrane receptor protein serine/threonine kinase signaling pathway [goid 7178] [evidence TAS]; positive regulation of tumor necrosis factor-alpha biosynthesis [goid 42535] [evidence IMP]; immune response [goid 6955] [evidence TAS]; response to virus [goid 9615] [evidence IMP]; cell surface receptor linked signal transduction [goid 7166] [evidence IMP]; I-kappaB kinase/NF-kappaB cascade [goi…	transmembrane receptor activity [goid 4888] [evidence IEA]; protein binding [goid 5515] [evidence IPI]
CCDC11	0.267483	0.35589	3.60961	0.0350877	ILMN_235407	CCDC11	Ccdc11	18	Mus musculus coiled-coil domain containing 11 (Ccdc11), mRNA. XM_924500	4933415I03Rik; MGC117752
4732472I07RIK	3.1408	0.0413534	4.00849	0.0350877	ILMN_220850	4732472I07RIK	4732472I07Rik
POLE4	5.76359	0.0112782	4.02843	0.0350877	ILMN_216279	POLE4	Pole4	6	Mus musculus polymerase (DNA-directed), epsilon 4 (p12 subunit) (Pole4), mRNA.	2400007P05Rik; 5830430F06Rik		intracellular [goid 5622] [evidence IEA]; nucleus [goid 5634] [evidence IEA]		DNA binding [goid 3677] [evidence IEA]; nucleotidyltransferase activity [goid 16779] [evidence IEA]; DNA-directed DNA polymerase activity [goid 3887] [evidence IEA]; sequence-specific DNA binding [goid 43565] [evidence IEA]; transferase activity [goid 16740] [evidence IEA]
0610012A11RIK	1.17809	0.195489	3.65658	0.0350877	ILMN_220725	0610012A11RIK	0610012A11Rik
SOCS3	5.40134	0.0137845	3.5934	0.0350877	ILMN_211651	SOCS3	Socs3	11	Mus musculus suppressor of cytokine signaling 3 (Socs3), mRNA.	EF-10; Cish3; SSI-3; SOCS-3; CIS3			regulation of cell growth [goid 1558] [evidence IEA]; regulation of protein amino acid phosphorylation [goid 1932] [evidence IDA]; negative regulation of insulin receptor signaling pathway [goid 46627] [evidence IDA]; intracellular signaling cascade [goid 7242] [evidence IEA]; negative regulation of signal transduction [goid 9968] [evidence IEA]	protein binding [goid 5515] [evidence IPI]
C730025P13RIK	2.6353	0.0651629	3.81295	0.0350877	ILMN_217462	C730025P13RIK	C730025P13Rik
IRAK1BP1	3.9967	0.0275689	3.91609	0.0350877	ILMN_210656	IRAK1BP1	Irak1bp1	9	Mus musculus interleukin-1 receptor-associated kinase 1 binding protein 1 (Irak1bp1), mRNA.	AIP70; Aabp3; 4921528N06Rik; AI851240; SIMPL			I-kappaB kinase/NF-kappaB cascade [goid 7249] [evidence IDA]	protein binding [goid 5515] [evidence IPI]; receptor activity [goid 4872] [evidence IEA]; kinase activity [goid 16301] [evidence IEA]
1500040F11RIK	0.59806	0.280702	3.61526	0.0350877	ILMN_219853	1500040F11RIK	1500040F11Rik	11	Mus musculus ubiquinol-cytochrome c reductase, complex III subunit VII (Uqcrq), mRNA.	9.5kDa; 1500040F11Rik; c1502; AA959903; RP23-226J16.5; QP-C; 1100001F06Rik; 5830407L17Rik; Uqcrb; Qpc		mitochondrial electron transport chain [goid 5746] [evidence IEA]; membrane [goid 16020] [evidence IEA]; mitochondrion [goid 5739] [evidence IDA]; mitochondrial inner membrane [goid 5743] [evidence IDA]	transport [goid 6810] [evidence IEA]; electron transport [goid 6118] [evidence IEA]	oxidoreductase activity [goid 16491] [evidence IEA]; ubiquinol-cytochrome-c reductase activity [goid 8121] [evidence IEA]
1110012M11RIK	0.260897	0.357143	3.78733	0.0350877	ILMN_222663	1110012M11RIK	1110012M11Rik	8	Mus musculus RIKEN cDNA 1110012M11 gene (1110012M11Rik), mRNA.	MGC99951		nucleus [goid 5634] [evidence IEA]
OLFR1424	1.83626	0.111529	3.66254	0.0350877	ILMN_222490	OLFR1424	Olfr1424	19	Mus musculus olfactory receptor 1424 (Olfr1424), mRNA.	MOR239-2		integral to membrane [goid 16021] [evidence ISS]; membrane [goid 16020] [evidence IEA]	G-protein coupled receptor protein signaling pathway [goid 7186] [evidence ISS]; signal transduction [goid 7165] [evidence IEA]	olfactory receptor activity [goid 4984] [evidence ISS]; receptor activity [goid 4872] [evidence IEA]; signal transducer activity [goid 4871] [evidence IEA]; G-protein coupled receptor activity [goid 4930] [evidence IEA]
OBFC1	0.587296	0.281955	3.75195	0.0350877	ILMN_218972	OBFC1	Obfc1	19	Mus musculus oligonucleotide/oligosaccharide-binding fold containing 1 (Obfc1), mRNA.	2310057J23Rik; 0610009H20Rik; AI413458				nucleic acid binding [goid 3676] [evidence IEA]
2810452K22RIK	18.5396	0	3.9125	0.0350877	ILMN_225057	2810452K22RIK	2810452K22Rik	12	Mus musculus RIKEN cDNA 2810452K22 gene (2810452K22Rik), mRNA.	Cinp; 1810047K05Rik				kinase activity [goid 16301] [evidence IEA]
COMTD1	3.6534	0.0338346	3.99831	0.0350877	ILMN_209020	COMTD1	Comtd1	14	Mus musculus catechol-O-methyltransferase domain containing 1 (Comtd1), mRNA.	MT773; 1810030M08Rik		integral to membrane [goid 16021] [evidence IEA]; membrane [goid 16020] [evidence IEA]		O-methyltransferase activity [goid 8171] [evidence IEA]; methyltransferase activity [goid 8168] [evidence IEA]; transferase activity [goid 16740] [evidence IEA]
C79267	1.79838	0.112782	3.65313	0.0350877	ILMN_189381	C79267	C79267
OLFR1105	2.21768	0.0864662	3.90554	0.0350877	ILMN_250379	OLFR1105	Olfr1105	2	Mus musculus olfactory receptor 1105 (Olfr1105), mRNA.	MOR172-7; MOR0-6P		integral to membrane [goid 16021] [evidence ISS]; membrane [goid 16020] [evidence IEA]	G-protein coupled receptor protein signaling pathway [goid 7186] [evidence ISS]; signal transduction [goid 7165] [evidence IEA]	olfactory receptor activity [goid 4984] [evidence ISS]; receptor activity [goid 4872] [evidence IEA]; signal transducer activity [goid 4871] [evidence IEA]; G-protein coupled receptor activity [goid 4930] [evidence IEA]
HS3ST3A1	4.90837	0.0162907	3.92119	0.0350877	ILMN_193508	HS3ST3A1	Hs3st3a1
OLFR26	2.68542	0.0639098	3.65227	0.0350877	ILMN_212834	OLFR26	Olfr26
OLFR161	1.05706	0.209273	3.69582	0.0350877	ILMN_213259	OLFR161	Olfr161	16	Mus musculus olfactory receptor 161 (Olfr161), mRNA.	MOR131-1; OR912-47M6		integral to membrane [goid 16021] [evidence ISS]; membrane [goid 16020] [evidence IEA]	G-protein coupled receptor protein signaling pathway [goid 7186] [evidence ISS]; signal transduction [goid 7165] [evidence IEA]	olfactory receptor activity [goid 4984] [evidence ISS]; receptor activity [goid 4872] [evidence IEA]; signal transducer activity [goid 4871] [evidence IEA]; G-protein coupled receptor activity [goid 4930] [evidence IEA]
OLFR1364	1.06096	0.206767	3.68898	0.0350877	ILMN_211121	OLFR1364	Olfr1364	13	Mus musculus olfactory receptor 1364 (Olfr1364), mRNA.	RP23-298F22.8; MOR256-13; MGC157552		integral to membrane [goid 16021] [evidence ISS]; membrane [goid 16020] [evidence IEA]	G-protein coupled receptor protein signaling pathway [goid 7186] [evidence ISS]; signal transduction [goid 7165] [evidence IEA]	olfactory receptor activity [goid 4984] [evidence ISS]; receptor activity [goid 4872] [evidence IEA]; signal transducer activity [goid 4871] [evidence IEA]; G-protein coupled receptor activity [goid 4930] [evidence IEA]
HK1	0.749624	0.255639	3.7949	0.0350877	ILMN_195878	HK1	Hk1
A830073O21RIK	1.23088	0.185464	4.07318	0.0350877	ILMN_233670	A830073O21RIK	A830073O21Rik	7	Mus musculus RIKEN cDNA A830073O21 gene (A830073O21Rik), mRNA.
4930465K10RIK	0.559263	0.286967	3.62616	0.0350877	ILMN_217071	4930465K10RIK	4930465K10Rik
2310002L09RIK	1.73132	0.121554	3.89221	0.0350877	ILMN_215549	2310002L09RIK	2310002L09Rik	4	Mus musculus RIKEN cDNA 2310002L09 gene (2310002L09Rik), mRNA.	AV083437; 2310003M01Rik; MGC144294; MGC144293
STIP1	1.77924	0.115288	3.62587	0.0350877	ILMN_210273	STIP1	Stip1	19	Mus musculus stress-induced phosphoprotein 1 (Stip1), mRNA.	Hop; STI1; p60; mSTI1				binding [goid 5488] [evidence IEA]
OLFR845	-1.05717	0.713033	3.65209	0.0350877	ILMN_218791	OLFR845	Olfr845	9	Mus musculus olfactory receptor 845 (Olfr845), mRNA.	MOR150-2; MOR150-1; MGC157541		integral to membrane [goid 16021] [evidence ISS]; membrane [goid 16020] [evidence IEA]	G-protein coupled receptor protein signaling pathway [goid 7186] [evidence ISS]; signal transduction [goid 7165] [evidence IEA]	olfactory receptor activity [goid 4984] [evidence ISS]; receptor activity [goid 4872] [evidence IEA]; signal transducer activity [goid 4871] [evidence IEA]; G-protein coupled receptor activity [goid 4930] [evidence IEA]
FGF20	-0.0170784	0.451128	3.88559	0.0350877	ILMN_212306	FGF20	Fgf20	8	Mus musculus fibroblast growth factor 20 (Fgf20), mRNA.
D19ERTD386E	0.37993	0.325815	3.69296	0.0350877	ILMN_220556	D19ERTD386E	D19Ertd386e	19	Mus musculus DNA segment, Chr 19, ERATO Doi 386, expressed (D19Ertd386e), mRNA.	GIDRP86; 1700036B12Rik; AI450607; C10orf28
TAS2R143	-1.12898	0.729323	3.61034	0.0350877	ILMN_241432	TAS2R143	Tas2r143	6	Mus musculus taste receptor, type 2, member 143 (Tas2r143), mRNA.	mt2r36; Tas2r43		integral to membrane [goid 16021] [evidence NAS]; membrane [goid 16020] [evidence IEA]	G-protein coupled receptor protein signaling pathway [goid 7186] [evidence IEA]; signal transduction [goid 7165] [evidence IEA]	taste receptor activity [goid 8527] [evidence NAS]; receptor activity [goid 4872] [evidence IEA]; signal transducer activity [goid 4871] [evidence IEA]; G-protein coupled receptor activity [goid 4930] [evidence IEA]
2010301N04RIK	0.454346	0.309524	3.98504	0.0350877	ILMN_212837	2010301N04RIK	2010301N04Rik	6	Mus musculus RIKEN cDNA 2010301N04 gene (2010301N04Rik), mRNA.	AI452191
CHGB	2.26111	0.085213	3.85358	0.0350877	ILMN_217127	CHGB	Chgb
BTNL2	1.21816	0.186717	3.89932	0.0350877	ILMN_244483	BTNL2	Btnl2	17	Mus musculus butyrophilin-like 2 (Btnl2), mRNA.	BTL-II; NG9; Gm315; Btl2
ZFYVE21	20.7832	0	3.62888	0.0350877	ILMN_194694	ZFYVE21	Zfyve21	12	Mus musculus zinc finger, FYVE domain containing 21 (Zfyve21), mRNA.	AW558780; 1110013H04Rik; C85416				metal ion binding [goid 46872] [evidence IEA]
AKP3	2.12534	0.0927318	3.75001	0.0350877	ILMN_218678	AKP3	Akp3
E130115E03RIK	2.3216	0.0827068	4.04288	0.0350877	ILMN_218516	E130115E03RIK	E130115E03Rik
ALDRL6	2.9508	0.0476191	3.70269	0.0350877	ILMN_213724	ALDRL6	Aldrl6	15	Mus musculus myo-inositol oxygenase (Miox), mRNA.	Aldrl6; AI314022; RSOR; 0610009I10Rik; C85427		inclusion body [goid 16234] [evidence ISS]; cytoplasm [goid 5737] [evidence IDA]	cellular osmoregulation [goid 9992] [evidence ISS]; membrane organization and biogenesis [goid 16044] [evidence ISS]; myo-inositol catabolism [goid 19310] [evidence ISS]; inositol phosphate-mediated signaling [goid 48016] [evidence ISS]	oxidoreductase activity [goid 16491] [evidence TAS]; inositol oxygenase activity [goid 50113] [evidence IEA]; aldo-keto reductase activity [goid 4033] [evidence IDA]; oxidoreductase activity, acting on NADH or NADPH [goid 16651] [evidence IDA]
LZTFL1	-0.0840395	0.464912	3.81864	0.0350877	ILMN_189152	LZTFL1	Lztfl1
BC053393	0.00533582	0.443609	4.07139	0.0350877	ILMN_236470	BC053393	BC053393	11	Mus musculus cDNA sequence BC053393 (BC053393), mRNA.	RP23-248K2.9
MEPE	1.56603	0.134085	3.59887	0.0350877	ILMN_213777	MEPE	Mepe	5	Mus musculus matrix extracellular phosphoglycoprotein with ASARM motif (bone) (Mepe), mRNA.	OF45		extracellular matrix (sensu Metazoa) [goid 5578] [evidence ISS]	skeletal development [goid 1501] [evidence TAS]; negative regulation of bone mineralization [goid 30502] [evidence IMP]	molecular_function [goid 3674] [evidence ND ]
BC047219	0.217941	0.364662	3.61789	0.0350877	ILMN_219166	BC047219	BC047219	7	Mus musculus N-acetyltransferase 14 (Nat14), mRNA.	BC047219; MGC57098				N-acetyltransferase activity [goid 8080] [evidence IEA]
KB32P	0.442092	0.314536	4.03261	0.0350877	ILMN_251723	KB32P	Kb32p	15	Mus musculus predicted gene, EG574415 (EG574415) on chromosome 15.	Kb32p
GSTA4	2.96328	0.0463659	3.97911	0.0350877	ILMN_216097	GSTA4	Gsta4	9	Mus musculus glutathione S-transferase, alpha 4 (Gsta4), mRNA.	mGsta4; GST 5.7; 5.7; GST			metabolism [goid 8152] [evidence IEA]	glutathione transferase activity [goid 4364] [evidence TAS]; transferase activity [goid 16740] [evidence IEA]
C920025J10	1.81892	0.111529	4.07419	0.0350877	ILMN_217392	C920025J10	C920025J10	13	Mus musculus predicted gene, EG218444 (EG218444), mRNA.	C920025J10
PBP	2.33727	0.0827068	3.88811	0.0350877	ILMN_214306	PBP	Pbp
OLFR1386	1.94268	0.105263	4.06318	0.0350877	ILMN_247306	OLFR1386	Olfr1386	11	Mus musculus olfactory receptor 1386 (Olfr1386), mRNA.	MOR256-50		integral to membrane [goid 16021] [evidence ISS]; membrane [goid 16020] [evidence IEA]	G-protein coupled receptor protein signaling pathway [goid 7186] [evidence ISS]; signal transduction [goid 7165] [evidence IEA]	olfactory receptor activity [goid 4984] [evidence ISS]; receptor activity [goid 4872] [evidence IEA]; signal transducer activity [goid 4871] [evidence IEA]; G-protein coupled receptor activity [goid 4930] [evidence IEA]
WFS1	0.522755	0.295739	3.59451	0.0350877	ILMN_194550	WFS1	Wfs1
RPL9	7.73004	0.00250627	3.84272	0.0350877	ILMN_201512	RPL9	Rpl9	5	Mus musculus ribosomal protein L9 (Rpl9), mRNA.	MGC102393		ribonucleoprotein complex [goid 30529] [evidence IEA]; ribosome [goid 5840] [evidence IEA]; cytosolic ribosome (sensu Eukaryota) [goid 5830] [evidence IEA]; intracellular [goid 5622] [evidence IEA]	protein biosynthesis [goid 6412] [evidence IEA]; ribosome biogenesis [goid 7046] [evidence IEA]	structural constituent of ribosome [goid 3735] [evidence IEA]
1110037N09RIK	2.41458	0.0789474	3.74282	0.0350877	ILMN_186858	1110037N09RIK	1110037N09Rik
AGA	0.504845	0.298246	4.05949	0.0350877	ILMN_216602	AGA	Aga
SF3B3	0.42458	0.317043	3.67161	0.0350877	ILMN_213517	SF3B3	Sf3b3
UGP2	3.70843	0.0313283	3.86246	0.0350877	ILMN_193899	UGP2	Ugp2	11	Mus musculus UDP-glucose pyrophosphorylase 2 (Ugp2), mRNA.	MGC38262				transferase activity [goid 16740] [evidence IEA]; kinase activity [goid 16301] [evidence IEA]
RNF40	25.6703	0	3.73544	0.0350877	ILMN_184897	RNF40	Rnf40
TULP3	-0.921006	0.68797	3.59294	0.0350877	ILMN_189553	TULP3	Tulp3
9030616D13RIK	0.958232	0.220551	3.92485	0.0350877	ILMN_215802	9030616D13RIK	9030616D13Rik
SSR4	4.10186	0.0250627	3.96352	0.0350877	ILMN_216855	SSR4	Ssr4
SPACA4	2.13796	0.0927318	3.93059	0.0350877	ILMN_253049	SPACA4	Spaca4	7	Mus musculus sperm acrosome associated 4 (Spaca4), mRNA.	Samp14; AV043694; 1700008E09Rik
4930504O13RIK	-0.529956	0.565163	3.64321	0.0350877	ILMN_218345	4930504O13RIK	4930504O13Rik
GFOD1	1.28593	0.181704	3.88093	0.0350877	ILMN_256105	GFOD1	Gfod1	13	Mus musculus glucose-fructose oxidoreductase domain containing 1 (Gfod1), mRNA.	AI850995; 9630032O13			electron transport [goid 6118] [evidence IEA]; metabolism [goid 8152] [evidence IEA]	oxidoreductase activity [goid 16491] [evidence IEA]
OLFR1469	0.421444	0.318296	3.74423	0.0350877	ILMN_214414	OLFR1469	Olfr1469	19	Mus musculus olfactory receptor 1469 (Olfr1469), mRNA.	MOR202-11		integral to membrane [goid 16021] [evidence ISS]; membrane [goid 16020] [evidence IEA]	G-protein coupled receptor protein signaling pathway [goid 7186] [evidence ISS]; signal transduction [goid 7165] [evidence IEA]	olfactory receptor activity [goid 4984] [evidence ISS]; receptor activity [goid 4872] [evidence IEA]; signal transducer activity [goid 4871] [evidence IEA]; G-protein coupled receptor activity [goid 4930] [evidence IEA]
BDKRB1	3.60493	0.0338346	3.65126	0.0350877	ILMN_222530	BDKRB1	Bdkrb1
ACDC	0.0318511	0.433584	3.86581	0.0350877	ILMN_221626	ACDC	Acdc
PABPN1	12.3293	0	3.76847	0.0350877	ILMN_216561	PABPN1	Pabpn1	14	Mus musculus poly(A) binding protein, nuclear 1 (Pabpn1), mRNA.	PAB2; Pabp3; mPABII		nucleus [goid 5634] [evidence IEA]	mRNA processing [goid 6397] [evidence IEA]	RNA binding [goid 3723] [evidence IEA]; poly(A) binding [goid 8143] [evidence TAS]; nucleotide binding [goid 166] [evidence IEA]
HCST	1.82899	0.111529	3.59208	0.0350877	ILMN_191112	HCST	Hcst
ATF5	0.80309	0.249373	4.0709	0.0350877	ILMN_214338	ATF5	Atf5	7	Mus musculus activating transcription factor 5 (Atf5), mRNA.	AFTA; Atf7; MGC102397; Atfx; ODA-10		transcription factor complex [goid 5667] [evidence IEA]; nucleus [goid 5634] [evidence IEA]	transcription [goid 6350] [evidence IEA]; regulation of transcription from RNA polymerase II promoter [goid 6357] [evidence IDA]; anti-apoptosis [goid 6916] [evidence IDA]; regulation of cell proliferation [goid 42127] [evidence IDA]; regulation of transcription, DNA-dependent [goid 6355] [evidence IEA]	RNA polymerase II transcription factor activity [goid 3702] [evidence IDA]; sequence-specific DNA binding [goid 43565] [evidence IEA]; protein dimerization activity [goid 46983] [evidence IEA]; transcription factor activity [goid 3700] [evidence IEA]; DNA binding [goid 3677] [evidence IEA]
TMEM90A	-0.758868	0.640351	3.65425	0.0350877	ILMN_235502	TMEM90A	Tmem90a	12	Mus musculus transmembrane protein 90a (Tmem90a), mRNA.	Gm261		Golgi apparatus [goid 5794] [evidence IDA]
2310003F16RIK	26.0151	0	3.85989	0.0350877	ILMN_220820	2310003F16RIK	2310003F16Rik	2	Mus musculus RIKEN cDNA 2310003F16 gene (2310003F16Rik), mRNA.	RP23-433P19.12; HSPC136; HYPK
PRR11	0.505213	0.298246	4.00899	0.0350877	ILMN_209511	PRR11	Prr11	11	Mus musculus proline rich 11 (Prr11), mRNA.	RP23-352L3.4; B930067F20Rik
RAC1	2.64861	0.0651629	3.99267	0.0350877	ILMN_215444	RAC1	Rac1
PMCH	-0.569033	0.577694	3.91833	0.0350877	ILMN_244830	PMCH	Pmch	10	Mus musculus pro-melanin-concentrating hormone (Pmch), mRNA.	MCH; A230109K23Rik
BAT3	2.35598	0.0814536	4.04367	0.0350877	ILMN_184799	BAT3	Bat3
BCDIN3	2.90438	0.0513784	3.65224	0.0350877	ILMN_223030	BCDIN3	Bcdin3	5	Mus musculus methylphosphate capping enzyme (Mepce), mRNA.	MGC28888; Bcdin3; D5Wsu46e; MGC30590				transferase activity [goid 16740] [evidence IEA]
AB041803	-1.53158	0.819549	3.60368	0.0350877	ILMN_209925	AB041803	AB041803
RHOG	-0.145593	0.473684	3.88028	0.0350877	ILMN_209108	RHOG	Rhog	7	Mus musculus ras homolog gene family, member G (Rhog), mRNA.	Sid10750; Arhg		intracellular [goid 5622] [evidence IEA]; membrane [goid 16020] [evidence IEA]	positive regulation of cell proliferation [goid 8284] [evidence ISS]; Rac protein signal transduction [goid 16601] [evidence ISS]; small GTPase mediated signal transduction [goid 7264] [evidence IEA]; positive regulation of transcription [goid 45941] [evidence ISS]; actin cytoskeleton organization and biogenesis [goid 30036] [evidence ISS]; Rho protein signal transduction [goid 7266] [evidence IS…	GTP binding [goid 5525] [evidence IEA]; nucleotide binding [goid 166] [evidence IEA]; GTPase activity [goid 3924] [evidence ISS]
CRYBB2	2.0911	0.0977444	4.01739	0.0350877	ILMN_216365	CRYBB2	Crybb2	5	Mus musculus crystallin, beta B2 (Crybb2), mRNA.	Aey2; Cryb-2; Phil		cytoplasm [goid 5737] [evidence IEA]	visual perception [goid 7601] [evidence IMP]; sensory organ development [goid 7423] [evidence IEA]	structural constituent of eye lens [goid 5212] [evidence IDA]; protein homodimerization activity [goid 42803] [evidence IPI]
OLFR1359	2.00665	0.0989975	3.59088	0.0350877	ILMN_252403	OLFR1359	Olfr1359	13	Mus musculus olfactory receptor 1359 (Olfr1359), mRNA.	MOR256-35; MOR256-60		integral to membrane [goid 16021] [evidence ISS]; membrane [goid 16020] [evidence IEA]	G-protein coupled receptor protein signaling pathway [goid 7186] [evidence ISS]; signal transduction [goid 7165] [evidence IEA]	olfactory receptor activity [goid 4984] [evidence ISS]; receptor activity [goid 4872] [evidence IEA]; signal transducer activity [goid 4871] [evidence IEA]; G-protein coupled receptor activity [goid 4930] [evidence IEA]
CLCNKA	-0.281124	0.5	3.8535	0.0350877	ILMN_209561	CLCNKA	Clcnka	4	Mus musculus chloride channel Ka (Clcnka), mRNA.	Clcnk1; CLC-K1; C75963		integral to membrane [goid 16021] [evidence IEA]; membrane [goid 16020] [evidence IEA]	ion transport [goid 6811] [evidence IEA]; transport [goid 6810] [evidence IEA]; chloride transport [goid 6821] [evidence IEA]; regulation of body fluids [goid 50878] [evidence IMP]	voltage-gated chloride channel activity [goid 5247] [evidence IEA]; voltage-gated ion channel activity [goid 5244] [evidence IEA]; ion channel activity [goid 5216] [evidence IEA]; chloride channel activity [goid 5254] [evidence IEA]; protein binding [goid 5515] [evidence IPI]
ESP1	1.96051	0.10401	3.76358	0.0350877	ILMN_245838	ESP1	Esp1	17	Mus musculus predicted gene, EG619517 (EG619517), mRNA.	Esp1
OLFR661	0.72165	0.260652	3.62019	0.0350877	ILMN_217852	OLFR661	Olfr661	7	Mus musculus olfactory receptor 661 (Olfr661), mRNA.	MOR40-4		integral to membrane [goid 16021] [evidence ISS]; membrane [goid 16020] [evidence IEA]	G-protein coupled receptor protein signaling pathway [goid 7186] [evidence ISS]; signal transduction [goid 7165] [evidence IEA]	olfactory receptor activity [goid 4984] [evidence ISS]; receptor activity [goid 4872] [evidence IEA]; signal transducer activity [goid 4871] [evidence IEA]; G-protein coupled receptor activity [goid 4930] [evidence IEA]
SNF1LK	0.202685	0.368421	3.64809	0.0350877	ILMN_210221	SNF1LK	Snf1lk
SCN8A	4.02676	0.0263158	3.87769	0.0350877	ILMN_192031	SCN8A	Scn8a
EED	0.886434	0.230576	3.63112	0.0350877	ILMN_223515	EED	Eed
PLAU	3.88955	0.0288221	3.62883	0.0350877	ILMN_212726	PLAU	Plau	14	Mus musculus plasminogen activator, urokinase (Plau), mRNA.	uPA; u-PA				kinase activity [goid 16301] [evidence IEA]; plasminogen activator activity [goid 8243] [evidence IEA]; serine-type endopeptidase activity [goid 4252] [evidence IEA]; hydrolase activity [goid 16787] [evidence IEA]; peptidase activity [goid 8233] [evidence IEA]
1500019C06RIK	-0.501015	0.557644	3.73674	0.0350877	ILMN_214771	1500019C06RIK	1500019C06Rik
OSGEP	2.70435	0.0639098	3.67518	0.0350877	ILMN_215858	OSGEP	Osgep
TCL1B5	0.839271	0.239348	3.65453	0.0350877	ILMN_222080	TCL1B5	Tcl1b5	12	Mus musculus T-cell leukemia/lymphoma 1B, 5 (Tcl1b5), mRNA.	D12Ertd644e
4933409N07RIK	4.38625	0.0225564	3.6776	0.0350877	ILMN_217192	4933409N07RIK	4933409N07Rik
CNGB3	2.83714	0.056391	3.82446	0.0350877	ILMN_220456	CNGB3	Cngb3
F2RL3	0.241793	0.360902	4.02418	0.0350877	ILMN_221588	F2RL3	F2rl3	8	Mus musculus coagulation factor II (thrombin) receptor-like 3 (F2rl3), mRNA.	PAR4		membrane [goid 16020] [evidence IEA]; integral to membrane [goid 16021] [evidence IEA]	signal transduction [goid 7165] [evidence IEA]; G-protein coupled receptor protein signaling pathway [goid 7186] [evidence IEA]; blood coagulation [goid 7596] [evidence IEA]	G-protein coupled receptor activity [goid 4930] [evidence IEA]; rhodopsin-like receptor activity [goid 1584] [evidence IEA]; peptidase activity [goid 8233] [evidence IEA]; signal transducer activity [goid 4871] [evidence IEA]; receptor activity [goid 4872] [evidence IEA]
SIAT10	-1.03513	0.70802	3.98128	0.0350877	ILMN_187032	SIAT10	Siat10
COX17	2.07957	0.0977444	3.66494	0.0350877	ILMN_239477	COX17	Cox17	16	Mus musculus cytochrome c oxidase, subunit XVII assembly protein homolog (yeast) (Cox17), mRNA.	AI037035		mitochondrion [goid 5739] [evidence IEA]; mitochondrial intermembrane space [goid 5758] [evidence IEA]	copper ion transport [goid 6825] [evidence IEA]; protein folding [goid 6457] [evidence IEA]	enzyme activator activity [goid 8047] [evidence IMP]; copper ion binding [goid 5507] [evidence IDA]; metal ion binding [goid 46872] [evidence IEA]; copper chaperone activity [goid 16531] [evidence IEA]
BC048644	3.81935	0.0288221	3.75285	0.0350877	ILMN_247748	BC048644	BC048644	8	Mus musculus cDNA sequence BC048644 (BC048644), mRNA.
1110061N23RIK	1.25482	0.18421	3.67925	0.0350877	ILMN_213366	1110061N23RIK	1110061N23Rik
GRCC9	1.61706	0.130326	3.72998	0.0350877	ILMN_213449	GRCC9	Grcc9	6	Mus musculus splA/ryanodine receptor domain and SOCS box containing 2 (Spsb2), mRNA.	C9; AI461677; Grcc9; SSB2
THAP4	0.922253	0.229323	3.84914	0.0350877	ILMN_217000	THAP4	Thap4
OLFR96	1.22041	0.186717	3.60789	0.0350877	ILMN_220500	OLFR96	Olfr96	17	Mus musculus olfactory receptor 96 (Olfr96), mRNA.	MOR121-1		integral to membrane [goid 16021] [evidence ISS]; membrane [goid 16020] [evidence IEA]	G-protein coupled receptor protein signaling pathway [goid 7186] [evidence ISS]; signal transduction [goid 7165] [evidence IEA]	olfactory receptor activity [goid 4984] [evidence ISS]; receptor activity [goid 4872] [evidence IEA]; signal transducer activity [goid 4871] [evidence IEA]; G-protein coupled receptor activity [goid 4930] [evidence IEA]
GDF5	-0.669006	0.612782	3.96635	0.0350877	ILMN_189481	GDF5	Gdf5
IER3	5.57828	0.0125313	3.9877	0.0350877	ILMN_223302	IER3	Ier3
OLFR1518	0.00707968	0.442356	4.0583	0.0350877	ILMN_214053	OLFR1518	Olfr1518
T	2.55298	0.0726817	3.77818	0.0350877	ILMN_216077	T	T
HIST1H2AN	23.1485	0	4.07838	0.0350877	ILMN_214020	HIST1H2AN	Hist1h2an	13	Mus musculus histone cluster 1, H2an (Hist1h2an), mRNA.			chromosome [goid 5694] [evidence IEA]; nucleus [goid 5634] [evidence IEA]; nucleosome [goid 786] [evidence IEA]	nucleosome assembly [goid 6334] [evidence IEA]; chromosome organization and biogenesis (sensu Eukaryota) [goid 7001] [evidence IEA]	DNA binding [goid 3677] [evidence IEA]
3000004N20RIK	-0.194582	0.483709	3.94703	0.0350877	ILMN_214475	3000004N20RIK	3000004N20Rik	4	Mus musculus RNA binding motif protein 12B (Rbm12b), mRNA.	3000004N20Rik				RNA binding [goid 3723] [evidence IEA]; nucleotide binding [goid 166] [evidence IEA]
DUSP14	2.94813	0.0476191	4.04751	0.0350877	ILMN_223453	DUSP14	Dusp14	11	Mus musculus dual specificity phosphatase 14 (Dusp14), mRNA.	D11Ertd395e; MKP-L; Mkp6; 2310042C07Rik; 1110014C10Rik			protein amino acid dephosphorylation [goid 6470] [evidence IEA]	protein tyrosine/serine/threonine phosphatase activity [goid 8138] [evidence IEA]; protein tyrosine phosphatase activity [goid 4725] [evidence IEA]; phosphoprotein phosphatase activity [goid 4721] [evidence IEA]; hydrolase activity [goid 16787] [evidence IEA]
MS4A10	0.313161	0.338346	3.69158	0.0350877	ILMN_211573	MS4A10	Ms4a10
PARD3B	2.37337	0.0802005	3.89029	0.0350877	ILMN_244239	PARD3B	Pard3b	1	Mus musculus par-3 partitioning defective 3 homolog B (C. elegans) (Pard3b), mRNA.	PAR3beta; 2010002N16Rik; Als2cr19; 1810008K04Rik; RP23-20G7.1; PAR3L; PAR3B; 2810455B10Rik		integral to membrane [goid 16021] [evidence IEA]; membrane [goid 16020] [evidence IEA]; tight junction [goid 5923] [evidence IEA]	cell adhesion [goid 7155] [evidence IEA]; cell differentiation [goid 30154] [evidence IEA]; development [goid 7275] [evidence IEA]; cell cycle [goid 7049] [evidence IEA]; cell division [goid 51301] [evidence IEA]	protein binding [goid 5515] [evidence IEA]
4931417E11RIK	2.62581	0.066416	3.71851	0.0350877	ILMN_211024	4931417E11RIK	4931417E11Rik	6	Mus musculus RIKEN cDNA 4931417E11 gene (4931417E11Rik), mRNA.
SPRRL10	-1.19786	0.75188	3.72106	0.0350877	ILMN_219354	SPRRL10	Sprrl10
HRH3	0.176686	0.384712	3.72854	0.0350877	ILMN_209552	HRH3	Hrh3	2	Mus musculus histamine receptor H 3 (Hrh3), mRNA.	AW049250		membrane [goid 16020] [evidence IEA]	signal transduction [goid 7165] [evidence IEA]; G-protein coupled receptor protein signaling pathway [goid 7186] [evidence IEA]	G-protein coupled receptor activity [goid 4930] [evidence IEA]; rhodopsin-like receptor activity [goid 1584] [evidence IEA]; signal transducer activity [goid 4871] [evidence IEA]; receptor activity [goid 4872] [evidence IEA]
CMKLR1	0.33338	0.33584	3.61266	0.0350877	ILMN_217733	CMKLR1	Cmklr1
V1RG6	0.326896	0.33584	3.61074	0.0350877	ILMN_188312	V1RG6	V1rg6	7	Mus musculus vomeronasal 1 receptor, G6 (V1rg6), mRNA.			integral to membrane [goid 16021] [evidence IEA]; integral to plasma membrane [goid 5887] [evidence ISS]	response to pheromone [goid 19236] [evidence ISS]; G-protein coupled receptor protein signaling pathway [goid 7186] [evidence IEA]	pheromone receptor activity [goid 16503] [evidence ISS]; pheromone binding [goid 5550] [evidence ISS]; receptor activity [goid 4872] [evidence IEA]; rhodopsin-like receptor activity [goid 1584] [evidence IEA]
DHRS10	0.435835	0.314536	3.62946	0.0350877	ILMN_220329	DHRS10	Dhrs10
AU022751	12.5865	0	4.04428	0.0350877	ILMN_255503	AU022751	AU022751	X	Mus musculus expressed sequence AU022751 (AU022751), mRNA.	AU023811; MGC117813
SPESP1	1.41522	0.151629	3.63533	0.0350877	ILMN_216919	SPESP1	Spesp1	9	Mus musculus sperm equatorial segment protein 1 (Spesp1), mRNA.	4921508E09Rik; AI428149			development [goid 7275] [evidence IEA]
FUT7	0.42142	0.318296	4.0171	0.0350877	ILMN_219893	FUT7	Fut7
STFA1	-0.467731	0.548872	3.65562	0.0350877	ILMN_245739	STFA1	Stfa1	16	Mus musculus stefin A1 (Stfa1), mRNA.	Stf1		intracellular [goid 5622] [evidence IEA]		endopeptidase inhibitor activity [goid 4866] [evidence IEA]; cysteine protease inhibitor activity [goid 4869] [evidence IEA]
TNNC2	-1.24792	0.765664	3.94668	0.0350877	ILMN_188936	TNNC2	Tnnc2	2	Mus musculus troponin C2, fast (Tnnc2), mRNA.	Tncs		troponin complex [goid 5861] [evidence IEA]	regulation of muscle contraction [goid 6937] [evidence IEA]	calcium ion binding [goid 5509] [evidence IEA]; structural constituent of cytoskeleton [goid 5200] [evidence IEA]
OLFR1208	-1.26177	0.766917	3.98097	0.0350877	ILMN_212778	OLFR1208	Olfr1208	2	Mus musculus olfactory receptor 1208 (Olfr1208), mRNA.	MOR225-4		integral to membrane [goid 16021] [evidence ISS]; membrane [goid 16020] [evidence IEA]	G-protein coupled receptor protein signaling pathway [goid 7186] [evidence ISS]; signal transduction [goid 7165] [evidence IEA]	olfactory receptor activity [goid 4984] [evidence ISS]; receptor activity [goid 4872] [evidence IEA]; signal transducer activity [goid 4871] [evidence IEA]; G-protein coupled receptor activity [goid 4930] [evidence IEA]
PARVG	-0.399283	0.530075	3.94793	0.0350877	ILMN_223478	PARVG	Parvg	15	Mus musculus parvin, gamma (Parvg), mRNA.	AI413459		cytoskeleton [goid 5856] [evidence IEA]	cell adhesion [goid 7155] [evidence IEA]	protein binding [goid 5515] [evidence IPI]; actin binding [goid 3779] [evidence IEA]
GM889	-0.265398	0.496241	3.72795	0.0350877	ILMN_244144	GM889	Gm889	12	Mus musculus gene model 889, (NCBI) (Gm889), mRNA.
BSND	1.96454	0.10401	4.00951	0.0350877	ILMN_216297	BSND	Bsnd
2310057J16RIK	-0.462032	0.545113	4.01378	0.0350877	ILMN_217205	2310057J16RIK	2310057J16Rik
SLC25A22	0.285547	0.343358	3.75648	0.0350877	ILMN_221560	SLC25A22	Slc25a22	7	Mus musculus solute carrier family 25 (mitochondrial carrier, glutamate), member 22 (Slc25a22), mRNA.	1300006L01Rik; AI060884		mitochondrial inner membrane [goid 5743] [evidence ISS]; mitochondrion [goid 5739] [evidence IDA]; membrane [goid 16020] [evidence IEA]; integral to membrane [goid 16021] [evidence IEA]	transport [goid 6810] [evidence IEA]	L-glutamate transporter activity [goid 5313] [evidence ISS]; binding [goid 5488] [evidence IEA]; transporter activity [goid 5215] [evidence IEA]; carrier activity [goid 5386] [evidence ISS]; symporter activity [goid 15293] [evidence IEA]
IHH	2.83928	0.0551378	3.87334	0.0350877	ILMN_218749	IHH	Ihh	1	Mus musculus Indian hedgehog (Ihh), mRNA.			membrane [goid 16020] [evidence IEA]; extracellular space [goid 5615] [evidence IEA]	osteoblast differentiation [goid 1649] [evidence IMP]; skeletal development [goid 1501] [evidence IMP]; intein-mediated protein splicing [goid 16539] [evidence IEA]; cell-cell signaling [goid 7267] [evidence IEA]; cell maturation [goid 48469] [evidence IMP]; negative regulation of cell differentiation [goid 45596] [evidence IMP]; patterning of blood vessels [goid 1569] [evidence IMP]; cell differ…	hydrolase activity [goid 16787] [evidence IEA]; signal transducer activity [goid 4871] [evidence IEA]; peptidase activity [goid 8233] [evidence IEA]; protein binding [goid 5515] [evidence IPI]
RHOT2	1.79842	0.0880074	2.6818	0.0351496	ILMN_215732	RHOT2	Rhot2	17	Mus musculus ras homolog gene family, member T2 (Rhot2), mRNA.	Arht2; Miro2; MGC31216		integral to membrane [goid 16021] [evidence IEA]; outer membrane [goid 19867] [evidence IEA]; membrane [goid 16020] [evidence IEA]; mitochondrion [goid 5739] [evidence IEA]; mitochondrial inner membrane [goid 5743] [evidence IDA]; integral to membrane [goid 16021] [evidence IEA]; outer membrane [goid 19867] [evidence IEA]; membrane [goid 16020] [evidence IEA]; mitochondrion [goid 5739] [evidence …	apoptosis [goid 6915] [evidence ISS]; cell homeostasis [goid 19725] [evidence ISS]; small GTPase mediated signal transduction [goid 7264] [evidence IEA]; apoptosis [goid 6915] [evidence ISS]; cell homeostasis [goid 19725] [evidence ISS]; small GTPase mediated signal transduction [goid 7264] [evidence IEA]; apoptosis [goid 6915] [evidence ISS]; cell homeostasis [goid 19725] [evidence ISS]; small G…	hydrolase activity [goid 16787] [evidence IEA]; nucleotide binding [goid 166] [evidence IEA]; GTP binding [goid 5525] [evidence IEA]; calcium ion binding [goid 5509] [evidence IEA]; hydrolase activity [goid 16787] [evidence IEA]; nucleotide binding [goid 166] [evidence IEA]; GTP binding [goid 5525] [evidence IEA]; calcium ion binding [goid 5509] [evidence IEA]; hydrolase activity [goid 16787] [ev…
EEF1A2	1.15751	0.0677022	2.29592	0.0351496	ILMN_214177	EEF1A2	Eef1a2	2	Mus musculus eukaryotic translation elongation factor 1 alpha 2 (Eef1a2), mRNA.	S1; wst; wasted; Eef1a		nucleus [goid 5634] [evidence IEA]; eukaryotic translation elongation factor 1 complex [goid 5853] [evidence IDA]; cytoplasm [goid 5737] [evidence IDA]; nucleus [goid 5634] [evidence IEA]; eukaryotic translation elongation factor 1 complex [goid 5853] [evidence IDA]; cytoplasm [goid 5737] [evidence IDA]; nucleus [goid 5634] [evidence IEA]; eukaryotic translation elongation factor 1 complex [goid …	anti-apoptosis [goid 6916] [evidence IDA]; translational elongation [goid 6414] [evidence IDA]; anti-apoptosis [goid 6916] [evidence IDA]; translational elongation [goid 6414] [evidence IDA]; anti-apoptosis [goid 6916] [evidence IDA]; translational elongation [goid 6414] [evidence IDA]	nucleotide binding [goid 166] [evidence IEA]; translation elongation factor activity [goid 3746] [evidence IDA]; nucleotide binding [goid 166] [evidence IEA]; translation elongation factor activity [goid 3746] [evidence IDA]; nucleotide binding [goid 166] [evidence IEA]; translation elongation factor activity [goid 3746] [evidence IDA]
EIF3S6IP	1.56251	0.115176	2.33133	0.0352887	ILMN_211149	EIF3S6IP	Eif3s6ip
ACCN1	0.922772	0.114575	2.31067	0.0356224	ILMN_216425	ACCN1	Accn1
RHPN1	1.58508	0.17689	2.59258	0.0360451	ILMN_184180	RHPN1	Rhpn1
THEG	1.53673	0.169185	4.76434	0.0362714	ILMN_222422	THEG	Theg
2500002L14RIK	7.13712	0.00769546	3.30349	0.0362945	ILMN_210478	2500002L14RIK	2500002L14Rik
SNAP23	0.816952	0.12375	2.17391	0.0362945	ILMN_215437	SNAP23	Snap23	2	Mus musculus synaptosomal-associated protein 23 (Snap23), mRNA.	Syndet; 23kDa; Sndt; SNAP-23; AA408749		microsome [goid 5792] [evidence IDA]; synaptosome [goid 19717] [evidence IEA]; synapse [goid 45202] [evidence IEA]; microsome [goid 5792] [evidence IDA]; synaptosome [goid 19717] [evidence IEA]; synapse [goid 45202] [evidence IEA]	transport [goid 6810] [evidence IEA]; transport [goid 6810] [evidence IEA]	protein binding [goid 5515] [evidence IPI]; protein binding [goid 5515] [evidence IPI]
4932416A11RIK	-0.322651	0.568878	2.10597	0.0362945	ILMN_193403	4932416A11RIK	4932416A11Rik
H28	0.0457505	0.429825	3.57333	0.0363409	ILMN_214180	H28	H28	3	Mus musculus histocompatibility 28 (H28), mRNA.	NS1178; H28-1; H-28			immune response [goid 6955] [evidence IDA]
DMRT2	5.58954	0.0125313	3.5858	0.0363409	ILMN_218621	DMRT2	Dmrt2	19	Mus musculus doublesex and mab-3 related transcription factor 2 (Dmrt2), mRNA.	Terra
L1TD1	0.900586	0.230576	3.57328	0.0363409	ILMN_226036	L1TD1	L1td1	4	Mus musculus LINE-1 type transposase domain containing 1 (L1td1), mRNA.	AB211064; ECAT11; AA546746; D76865
AW549877	0.305242	0.340852	3.58474	0.0363409	ILMN_221916	AW549877	AW549877
BC060267	3.41099	0.037594	3.58875	0.0363409	ILMN_219467	BC060267	BC060267	6	Mus musculus cDNA sequence BC060267 (BC060267), mRNA.	BB124106; MGC69711				calcium ion binding [goid 5509] [evidence IEA]
OBFC2A	2.27429	0.085213	3.57426	0.0363409	ILMN_240463	OBFC2A	Obfc2a		Mus musculus oligonucleotide/oligosaccharide-binding fold containing 2A (Obfc2a), mRNA.	5830411E10Rik; 4930434H03Rik; 4933440J18Rik; 4930442A21Rik; Nabp1; AI852561; Nbp1; 4930488J04Rik			DNA replication [goid 6260] [evidence IEA]	nucleotidyltransferase activity [goid 16779] [evidence IEA]; DNA-directed DNA polymerase activity [goid 3887] [evidence IEA]; nucleic acid binding [goid 3676] [evidence IEA]; transferase activity [goid 16740] [evidence IEA]
MXD4	-0.645282	0.60401	3.57055	0.0363409	ILMN_223182	MXD4	Mxd4	5	Mus musculus Max dimerization protein 4 (Mxd4), mRNA.	Mad4; 2810410A03Rik		nucleus [goid 5634] [evidence IEA]; transcription factor complex [goid 5667] [evidence IEA]	regulation of transcription [goid 45449] [evidence IEA]; regulation of transcription, DNA-dependent [goid 6355] [evidence IEA]; transcription [goid 6350] [evidence IEA]	transcription regulator activity [goid 30528] [evidence IEA]; transcription factor activity [goid 3700] [evidence IEA]; DNA binding [goid 3677] [evidence IEA]; protein binding [goid 5515] [evidence IPI]
ORAOV1	2.12486	0.0927318	3.57293	0.0363409	ILMN_219524	ORAOV1	Oraov1	7	Mus musculus oral cancer overexpressed 1 (Oraov1), mRNA.	2210010N10Rik; TAOS1
GLIS2	3.61688	0.00220555	2.23305	0.0366329	ILMN_214881	GLIS2	Glis2
CACNA1F	0.0940504	0.329696	2.09924	0.0366329	ILMN_215284	CACNA1F	Cacna1f
CYP3A13	0.535272	0.150315	2.63416	0.0371857	ILMN_213639	CYP3A13	Cyp3a13
BAI2	0.490456	0.148744	1.97694	0.0372002	ILMN_209759	BAI2	Bai2	4	Mus musculus brain-specific angiogenesis inhibitor 2 (Bai2), mRNA.			membrane [goid 16020] [evidence IEA]; integral to membrane [goid 16021] [evidence IEA]; membrane [goid 16020] [evidence IEA]; integral to membrane [goid 16021] [evidence IEA]; membrane [goid 16020] [evidence IEA]; integral to membrane [goid 16021] [evidence IEA]; membrane [goid 16020] [evidence IEA]; integral to membrane [goid 16021] [evidence IEA]	signal transduction [goid 7165] [evidence IEA]; neuropeptide signaling pathway [goid 7218] [evidence IEA]; G-protein coupled receptor protein signaling pathway [goid 7186] [evidence IEA]; peripheral nervous system development [goid 7422] [evidence IDA]; signal transduction [goid 7165] [evidence IEA]; neuropeptide signaling pathway [goid 7218] [evidence IEA]; G-protein coupled receptor protein sig…	G-protein coupled receptor activity [goid 4930] [evidence IEA]; signal transducer activity [goid 4871] [evidence IEA]; receptor activity [goid 4872] [evidence IEA]; brain-specific angiogenesis inhibitor activity [goid 16527] [evidence IDA]; G-protein coupled receptor activity [goid 4930] [evidence IEA]; signal transducer activity [goid 4871] [evidence IEA]; receptor activity [goid 4872] [evidence…
MXRA8	0.499769	0.37599	2.0602	0.0373145	ILMN_223150	MXRA8	Mxra8	4	Mus musculus matrix-remodelling associated 8 (Mxra8), mRNA.	AI131686; MGC3047; 1700095D18Rik; 1200013A08Rik
SFXN1	1.10859	0.116382	2.63184	0.0373145	ILMN_216803	SFXN1	Sfxn1	13	Mus musculus sideroflexin 1 (Sfxn1), mRNA.	f; A930015P12Rik; 2810002O05Rik		mitochondrial inner membrane [goid 5743] [evidence IDA]; mitochondrion [goid 5739] [evidence IDA]; membrane [goid 16020] [evidence IEA]; integral to membrane [goid 16021] [evidence IEA]; mitochondrial inner membrane [goid 5743] [evidence IDA]; mitochondrion [goid 5739] [evidence IDA]; membrane [goid 16020] [evidence IEA]; integral to membrane [goid 16021] [evidence IEA]	erythrocyte differentiation [goid 30218] [evidence IMP]; iron ion transport [goid 6826] [evidence TAS]; transport [goid 6810] [evidence IEA]; cation transport [goid 6812] [evidence IEA]; ion transport [goid 6811] [evidence IEA]; erythrocyte differentiation [goid 30218] [evidence IMP]; iron ion transport [goid 6826] [evidence TAS]; transport [goid 6810] [evidence IEA]; cation transport [goid 6812]…	iron ion binding [goid 5506] [evidence IEA]; cation transporter activity [goid 8324] [evidence IEA]; iron ion binding [goid 5506] [evidence IEA]; cation transporter activity [goid 8324] [evidence IEA]
RAB9	0.880275	0.0789244	2.21313	0.0374167	ILMN_213409	RAB9	Rab9	X	Mus musculus RAB9, member RAS oncogene family (Rab9), mRNA.	Sid6061p; 2410064E05Rik; AI195561		lysosome [goid 5764] [evidence ISS]; membrane [goid 16020] [evidence IEA]; late endosome [goid 5770] [evidence ISS]; lysosome [goid 5764] [evidence ISS]; membrane [goid 16020] [evidence IEA]; late endosome [goid 5770] [evidence ISS]; lysosome [goid 5764] [evidence ISS]; membrane [goid 16020] [evidence IEA]; late endosome [goid 5770] [evidence ISS]	transport [goid 6810] [evidence IEA]; transport [goid 6810] [evidence IEA]; transport [goid 6810] [evidence IEA]	GTP binding [goid 5525] [evidence IEA]; nucleotide binding [goid 166] [evidence IEA]; GTP binding [goid 5525] [evidence IEA]; nucleotide binding [goid 166] [evidence IEA]; GTP binding [goid 5525] [evidence IEA]; nucleotide binding [goid 166] [evidence IEA]
ADRBK1	0.912861	0.230576	3.53803	0.037594	ILMN_230229	ADRBK1	Adrbk1	19	Mus musculus adrenergic receptor kinase, beta 1 (Adrbk1), mRNA.	betaARK1; Bark-1; GRK2; Adrbk-1		membrane [goid 16020] [evidence IDA]	heart development [goid 7507] [evidence IMP]; signal transduction [goid 7165] [evidence IEA]; G-protein coupled receptor protein signaling pathway [goid 7186] [evidence IDA]; protein amino acid phosphorylation [goid 6468] [evidence IDA]	kinase activity [goid 16301] [evidence IEA]; transferase activity [goid 16740] [evidence IEA]; G-protein coupled receptor kinase activity [goid 4703] [evidence IMP]; ATP binding [goid 5524] [evidence IEA]; protein serine/threonine kinase activity [goid 4674] [evidence IEA]; signal transducer activity [goid 4871] [evidence IEA]; protein kinase activity [goid 4672] [evidence IDA]; protein binding […
OOG2	2.35821	0.0814536	3.54425	0.037594	ILMN_220642	OOG2	Oog2	4	Mus musculus oogenesin 2 (Oog2), mRNA.	MGC60747; C85069				molecular_function [goid 3674] [evidence ND ]
A630005I04RIK	1.2165	0.18797	3.5307	0.037594	ILMN_212034	A630005I04RIK	A630005I04Rik	7	Mus musculus RIKEN cDNA A630005I04 gene (A630005I04Rik), mRNA.
DUSP7	16.6936	0	3.56538	0.037594	ILMN_218093	DUSP7	Dusp7	9	Mus musculus dual specificity phosphatase 7 (Dusp7), mRNA.	MKPX; MKP-X; AU015694; PYST2			protein amino acid dephosphorylation [goid 6470] [evidence IEA]	protein tyrosine/serine/threonine phosphatase activity [goid 8138] [evidence IEA]; phosphoprotein phosphatase activity [goid 4721] [evidence IEA]; protein tyrosine phosphatase activity [goid 4725] [evidence IEA]; hydrolase activity [goid 16787] [evidence IEA]; molecular_function [goid 3674] [evidence ND ]; MAP kinase phosphatase activity [goid 17017] [evidence IEA]
CDH12	2.76433	0.0601504	3.56233	0.037594	ILMN_235450	CDH12	Cdh12	15	Mus musculus cadherin 12 (Cdh12), mRNA.	CDHB; MGC92959		integral to membrane [goid 16021] [evidence IEA]; membrane [goid 16020] [evidence IEA]	cell adhesion [goid 7155] [evidence IEA]; homophilic cell adhesion [goid 7156] [evidence IEA]	molecular_function [goid 3674] [evidence ND ]; calcium ion binding [goid 5509] [evidence IEA]; protein binding [goid 5515] [evidence IEA]
ROS1	3.4767	0.0363409	3.53896	0.037594	ILMN_211988	ROS1	Ros1
SGK	5.70296	0.0125313	3.53728	0.037594	ILMN_189981	SGK	Sgk
SHROOM3	4.44365	0.0200501	3.55236	0.037594	ILMN_244367	SHROOM3	Shroom3	5	Mus musculus shroom family member 3 (Shroom3), transcript variant 3, mRNA.	D5Ertd287e; Shrm; AL022960		adherens junction [goid 5912] [evidence IDA]; apical plasma membrane [goid 16324] [evidence IDA]; cytoskeleton [goid 5856] [evidence IDA]	pattern specification [goid 7389] [evidence IMP]	actin binding [goid 3779] [evidence IDA]
RPS2	5.05499	0.0162907	3.54137	0.037594	ILMN_220094	RPS2	Rps2	17	Mus musculus ribosomal protein S2 (Rps2), mRNA.	MGC118038; Llrep3; MGC118037		intracellular [goid 5622] [evidence IEA]; small ribosomal subunit [goid 15935] [evidence IEA]; ribosome [goid 5840] [evidence IEA]; ribonucleoprotein complex [goid 30529] [evidence IEA]	protein biosynthesis [goid 6412] [evidence IEA]	structural constituent of ribosome [goid 3735] [evidence IEA]
DUTP	7.98182	0.00125313	3.55146	0.037594	ILMN_212897	DUTP	Dutp
TBCA	4.04026	0.0250627	3.56137	0.037594	ILMN_222265	TBCA	Tbca
1700047E16RIK	0.459024	0.309524	3.55593	0.037594	ILMN_221013	1700047E16RIK	1700047E16Rik	8	Mus musculus RIKEN cDNA 1700047E16 gene (1700047E16Rik), mRNA.	Ftm; 4931437C01			electron transport [goid 6118] [evidence IEA]	heme binding [goid 20037] [evidence IEA]; iron ion binding [goid 5506] [evidence IEA]; electron carrier activity [goid 9055] [evidence IEA]
HEY1	2.40943	0.0789474	3.55382	0.037594	ILMN_218025	HEY1	Hey1
TLK1	13.6891	0	3.54604	0.037594	ILMN_222156	TLK1	Tlk1	2	Mus musculus tousled-like kinase 1 (Tlk1), mRNA. XM_001002220 XM_982936 XM_982971 XM_983010 XM_983048 XM_983091 XM_983131	4930545J15Rik		nucleus [goid 5634] [evidence ISS]	chromatin modification [goid 16568] [evidence IEA]; regulation of chromatin assembly or disassembly [goid 1672] [evidence ISS]; intracellular signaling cascade [goid 7242] [evidence ISS]; response to DNA damage stimulus [goid 6974] [evidence IEA]; cell cycle [goid 7049] [evidence IEA]; protein amino acid phosphorylation [goid 6468] [evidence ISS]	kinase activity [goid 16301] [evidence IEA]; transferase activity [goid 16740] [evidence IEA]; nucleotide binding [goid 166] [evidence IEA]; ATP binding [goid 5524] [evidence ISS]; protein serine/threonine kinase activity [goid 4674] [evidence ISS]
1700093E07RIK	2.1104	0.0964912	3.55084	0.037594	ILMN_215906	1700093E07RIK	1700093E07Rik	17	Mus musculus RAB31, member RAS oncogene family (Rab31), mRNA.	AI415285; Rab22B; 1700093E07Rik		membrane [goid 16020] [evidence IEA]		nucleotide binding [goid 166] [evidence IEA]
NFIA	0.0877452	0.408521	3.53021	0.037594	ILMN_191398	NFIA	Nfia
IL1F6	0.886568	0.230576	3.53844	0.037594	ILMN_219933	IL1F6	Il1f6	2	Mus musculus interleukin 1 family, member 6 (Il1f6), mRNA.	IL-1H1; Il1f9; MGC151481; MGC151479; IL1RP2; Fil1		extracellular space [goid 5615] [evidence IEA]; extracellular region [goid 5576] [evidence IEA]	inflammatory response [goid 6954] [evidence TAS]; immune response [goid 6955] [evidence IEA]	interleukin-1 receptor antagonist activity [goid 5152] [evidence IEA]; interleukin-1 receptor binding [goid 5149] [evidence ISS]; cytokine activity [goid 5125] [evidence IEA]
2310069N01RIK	0.356233	0.33208	3.54854	0.037594	ILMN_214313	2310069N01RIK	2310069N01Rik	3	Mus musculus RIKEN cDNA 2310069N01 gene (2310069N01Rik), mRNA.
CHST12	0.42264	0.317043	3.56046	0.037594	ILMN_219540	CHST12	Chst12	5	Mus musculus carbohydrate sulfotransferase 12 (Chst12), mRNA.	C4S-2; C4ST2; C4ST-2; AI595374		integral to Golgi membrane [goid 30173] [evidence ISS]; membrane [goid 16020] [evidence IEA]	carbohydrate metabolism [goid 5975] [evidence IEA]; dermatan sulfate biosynthesis [goid 30208] [evidence ISS]	transferase activity [goid 16740] [evidence IEA]; chondroitin 4-sulfotransferase activity [goid 47756] [evidence ISS]; 3'-phosphoadenosine 5'-phosphosulfate binding [goid 50656] [evidence ISS]
ECG2	-0.391674	0.528822	3.56344	0.037594	ILMN_234461	ECG2	Ecg2	18	Mus musculus esophagus cancer-related gene-2 (Ecg2), mRNA.
TBCC	-0.669841	0.612782	3.56063	0.037594	ILMN_217679	TBCC	Tbcc	17	Mus musculus tubulin-specific chaperone c (Tbcc), mRNA.	MGC103238; 2810055C19Rik
CCR7	3.75568	0.0313283	3.54018	0.037594	ILMN_222402	CCR7	Ccr7	11	Mus musculus chemokine (C-C motif) receptor 7 (Ccr7), mRNA.	EBI1; Cdw197; Ebi1h; CD197; Cmkbr7		membrane [goid 16020] [evidence IEA]	immune response [goid 6955] [evidence IMP]; chemotaxis [goid 6935] [evidence IMP]; G-protein coupled receptor protein signaling pathway [goid 7186] [evidence IEA]; signal transduction [goid 7165] [evidence IEA]	C-C chemokine receptor activity [goid 16493] [evidence IMP]; receptor activity [goid 4872] [evidence IEA]; signal transducer activity [goid 4871] [evidence IEA]; rhodopsin-like receptor activity [goid 1584] [evidence IEA]; G-protein coupled receptor activity [goid 4930] [evidence IEA]
1700028P14RIK	-0.727834	0.629073	3.53753	0.037594	ILMN_209979	1700028P14RIK	1700028P14Rik	19	Mus musculus RIKEN cDNA 1700028P14 gene (1700028P14Rik), mRNA.	AV209940
INHA	0.845777	0.238095	3.5631	0.037594	ILMN_210068	INHA	Inha
MGA	1.31887	0.174185	3.54762	0.037594	ILMN_223159	MGA	Mga
SLC4A8	9.95289	0.00352463	6.60952	0.0376576	ILMN_221979	SLC4A8	Slc4a8
C330027I04RIK	1.79648	0.0268725	2.27485	0.0376576	ILMN_215004	C330027I04RIK	C330027I04Rik	11	Mus musculus 5'-nucleotidase, cytosolic III-like (Nt5c3l), mRNA.	2610037D24Rik; AI841843; C330027I04Rik				hydrolase activity [goid 16787] [evidence IEA]; hydrolase activity [goid 16787] [evidence IEA]
RNF38	0.717811	0.126542	1.5917	0.0381153	ILMN_186899	RNF38	Rnf38
MKKS	0.903277	0.117882	1.98417	0.0381153	ILMN_217710	MKKS	Mkks	2	Mus musculus McKusick-Kaufman syndrome protein (Mkks), mRNA.	AI957237; Bbs6; 1300013E18Rik; MGC143766; AI463362			cellular protein metabolism [goid 44267] [evidence IEA]; protein folding [goid 6457] [evidence IEA]; flagellum biogenesis [goid 9296] [evidence IMP]; photoreceptor maintenance [goid 45494] [evidence IMP]; cellular protein metabolism [goid 44267] [evidence IEA]; protein folding [goid 6457] [evidence IEA]; flagellum biogenesis [goid 9296] [evidence IMP]; photoreceptor maintenance [goid 45494] [evid…	nucleotide binding [goid 166] [evidence IEA]; ATP binding [goid 5524] [evidence IEA]; unfolded protein binding [goid 51082] [evidence IEA]; protein binding [goid 5515] [evidence IEA]; nucleotide binding [goid 166] [evidence IEA]; ATP binding [goid 5524] [evidence IEA]; unfolded protein binding [goid 51082] [evidence IEA]; protein binding [goid 5515] [evidence IEA]; nucleotide binding [goid 166] […
DMTF1	5.98781	0.46282	6.75022	0.0382704	ILMN_218947	DMTF1	Dmtf1	5	Mus musculus cyclin D binding myb-like transcription factor 1 (Dmtf1), mRNA.	Dmp1; Dimp		nucleus [goid 5634] [evidence IEA]; spliceosome complex [goid 5681] [evidence IEA]; nucleus [goid 5634] [evidence IEA]; spliceosome complex [goid 5681] [evidence IEA]; nucleus [goid 5634] [evidence IEA]; spliceosome complex [goid 5681] [evidence IEA]; nucleus [goid 5634] [evidence IEA]; spliceosome complex [goid 5681] [evidence IEA]	regulation of transcription [goid 45449] [evidence IEA]; cell cycle [goid 7049] [evidence IEA]; mRNA processing [goid 6397] [evidence IEA]; nuclear mRNA splicing, via spliceosome [goid 398] [evidence IEA]; regulation of transcription [goid 45449] [evidence IEA]; cell cycle [goid 7049] [evidence IEA]; mRNA processing [goid 6397] [evidence IEA]; nuclear mRNA splicing, via spliceosome [goid 398] [ev…	DNA binding [goid 3677] [evidence IEA]; DNA binding [goid 3677] [evidence IEA]; DNA binding [goid 3677] [evidence IEA]; DNA binding [goid 3677] [evidence IEA]
SEC22L3	1.89211	0.124374	2.75702	0.0383485	ILMN_193851	SEC22L3	Sec22l3
KLHL6	1.05736	0.218533	2.28265	0.0388226	ILMN_211787	KLHL6	Klhl6	16	Mus musculus kelch-like 6 (Drosophila) (Klhl6), mRNA.	MGC118659				protein binding [goid 5515] [evidence IEA]; protein binding [goid 5515] [evidence IEA]; protein binding [goid 5515] [evidence IEA]
TM4SF12	0.963277	0.219298	3.50745	0.0388471	ILMN_190691	TM4SF12	Tm4sf12	6	Mus musculus tetraspanin 12 (Tspan12), mRNA.	AI426782; AW111457; 9030619E17; Tm4sf12; AI663988
2310043L02RIK	1.89392	0.107769	3.51213	0.0388471	ILMN_221577	2310043L02RIK	2310043L02Rik	11	Mus musculus RIKEN cDNA 2310043L02 gene (2310043L02Rik), mRNA.	AI592983		keratin filament [goid 45095] [evidence IEA]
SENP8	2.94255	0.0476191	3.51442	0.0388471	ILMN_191686	SENP8	Senp8
VDP	3.94379	0.0275689	3.51768	0.0388471	ILMN_194094	VDP	Vdp	5	Mus musculus vesicle docking protein (Vdp), mRNA.	115kDa; TAP		membrane [goid 16020] [evidence IEA]; perinuclear region [goid 48471] [evidence IDA]; cytosol [goid 5829] [evidence IDA]; cytoplasm [goid 5737] [evidence IEA]; microsome [goid 5792] [evidence IDA]	intracellular protein transport [goid 6886] [evidence IDA]; transport [goid 6810] [evidence IEA]; protein transport [goid 15031] [evidence IEA]	protein transporter activity [goid 8565] [evidence IDA]; binding [goid 5488] [evidence IEA]; protein binding [goid 5515] [evidence IPI]
ZFP251	0.614606	0.275689	3.52293	0.0388471	ILMN_251328	ZFP251	Zfp251	15	Mus musculus zinc finger protein 251 (Zfp251), mRNA.	MGC69913; 9130001M19Rik; AV339307		nucleus [goid 5634] [evidence IEA]; intracellular [goid 5622] [evidence IEA]	regulation of transcription, DNA-dependent [goid 6355] [evidence IEA]	zinc ion binding [goid 8270] [evidence IEA]; metal ion binding [goid 46872] [evidence IEA]; nucleic acid binding [goid 3676] [evidence IEA]
PIP	0.671337	0.265664	3.52464	0.0388471	ILMN_212014	PIP	Pip
2610020H15RIK	9.13293	0.00125313	3.50862	0.0388471	ILMN_217468	2610020H15RIK	2610020H15Rik	11	Mus musculus glycerophosphodiester phosphodiesterase domain containing 1 (Gdpd1), mRNA.	2610020H15Rik; RP23-352L3.1
KRT2-16	1.12557	0.199248	3.52877	0.0388471	ILMN_221741	KRT2-16	Krt2-16	15	Mus musculus keratin 84 (Krt84), mRNA.	AV235125; Krt2-3; Krt2-16; HRb-1; MGC140837		intermediate filament [goid 5882] [evidence IEA]	cytoskeleton organization and biogenesis [goid 7010] [evidence IEA]	structural molecule activity [goid 5198] [evidence IEA]; structural constituent of cytoskeleton [goid 5200] [evidence IEA]
IL17	1.45405	0.14787	3.51154	0.0388471	ILMN_222076	IL17	Il17	1	Mus musculus interleukin 17A (Il17a), mRNA.	Il17; Ctla8; Ctla-8		extracellular region [goid 5576] [evidence IEA]	inflammatory response [goid 6954] [evidence IEA]	cytokine activity [goid 5125] [evidence IEA]
OLFR1391	-0.568589	0.577694	3.50642	0.0388471	ILMN_220377	OLFR1391	Olfr1391	11	Mus musculus olfactory receptor 1391 (Olfr1391), mRNA.	MOR256-27; MGC157504; RP23-10M12.8		integral to membrane [goid 16021] [evidence ISS]; membrane [goid 16020] [evidence IEA]	G-protein coupled receptor protein signaling pathway [goid 7186] [evidence ISS]; signal transduction [goid 7165] [evidence IEA]	olfactory receptor activity [goid 4984] [evidence ISS]; receptor activity [goid 4872] [evidence IEA]; signal transducer activity [goid 4871] [evidence IEA]; G-protein coupled receptor activity [goid 4930] [evidence IEA]
SNTB1	0.713353	0.261905	3.5295	0.0388471	ILMN_221462	SNTB1	Sntb1	15	Mus musculus syntrophin, basic 1 (Sntb1), mRNA.			cytoskeleton [goid 5856] [evidence IEA]; membrane [goid 16020] [evidence IEA]; synapse [goid 45202] [evidence IDA]		protein binding [goid 5515] [evidence IEA]; actin binding [goid 3779] [evidence IEA]; calcium ion binding [goid 5509] [evidence IEA]; calmodulin binding [goid 5516] [evidence IEA]
LRRC49	2.32087	0.0827068	3.52627	0.0388471	ILMN_231865	LRRC49	Lrrc49	9	Mus musculus leucine rich repeat containing 49 (Lrrc49), mRNA.	D430025H09Rik; AI430817; AW050057		cytoskeleton [goid 5856] [evidence IEA]; microtubule [goid 5874] [evidence IEA]		transferase activity [goid 16740] [evidence IEA]
AGR2	2.85907	0.0538847	3.51229	0.0388471	ILMN_221435	AGR2	Agr2
CFD	1.21261	0.189223	3.52522	0.0388471	ILMN_216239	CFD	Cfd	10	Mus musculus complement factor D (adipsin) (Cfd), mRNA.	Adn; DF; factor D		extracellular space [goid 5615] [evidence IDA]	immune response [goid 6955] [evidence IEA]; complement activation, alternative pathway [goid 6957] [evidence IEA]; innate immune response [goid 45087] [evidence IEA]	serine-type endopeptidase activity [goid 4252] [evidence IEA]; complement factor D activity [goid 3817] [evidence IEA]; hydrolase activity [goid 16787] [evidence IEA]; peptidase activity [goid 8233] [evidence IEA]
TEGT	32.7889	0	3.51979	0.0388471	ILMN_218556	TEGT	Tegt	15	Mus musculus testis enhanced gene transcript (Tegt), mRNA.	5031406P05Rik		membrane [goid 16020] [evidence IEA]	negative regulation of apoptosis [goid 43066] [evidence IEA]; apoptosis [goid 6915] [evidence IEA]
AMY2	-2.59717	0.971178	3.50817	0.0388471	ILMN_234813	AMY2	Amy2	3	Mus musculus amylase 2, pancreatic (Amy2), mRNA.	Amy-2			carbohydrate metabolism [goid 5975] [evidence IEA]; metabolism [goid 8152] [evidence IEA]	catalytic activity [goid 3824] [evidence IEA]; calcium ion binding [goid 5509] [evidence IEA]; hydrolase activity, acting on glycosyl bonds [goid 16798] [evidence IEA]; metal ion binding [goid 46872] [evidence IEA]; hydrolase activity [goid 16787] [evidence IEA]; alpha-amylase activity [goid 4556] [evidence IEA]
OAZ1	8.00957	0.00125313	3.52131	0.0388471	ILMN_187282	OAZ1	Oaz1
MCL1	3.82558	0.0288221	3.50869	0.0388471	ILMN_209697	MCL1	Mcl1	3	Mus musculus myeloid cell leukemia sequence 1 (Mcl1), mRNA.	Mcl-1; AW556805		integral to membrane [goid 16021] [evidence IEA]; mitochondrion [goid 5739] [evidence IEA]; membrane [goid 16020] [evidence IEA]; nucleus [goid 5634] [evidence IEA]	apoptosis [goid 6915] [evidence IEA]; development [goid 7275] [evidence IEA]; cell differentiation [goid 30154] [evidence IEA]	protein binding [goid 5515] [evidence IPI]
RNF2	0.558606	0.286967	3.51815	0.0388471	ILMN_210087	RNF2	Rnf2	1	Mus musculus ring finger protein 2 (Rnf2), mRNA.	AU019207; AI326319; Ring1B; AI450156; dinG		nuclear body [goid 16604] [evidence IDA]; nucleus [goid 5634] [evidence IDA]; ubiquitin ligase complex [goid 151] [evidence IDA]; chromosome [goid 5694] [evidence IEA]	negative regulation of transcription from RNA polymerase II promoter [goid 122] [evidence IMP]; histone ubiquitination [goid 16574] [evidence IGI]; transcription [goid 6350] [evidence IEA]; gastrulation (sensu Mammalia) [goid 10003] [evidence IMP]; regulation of transcription, DNA-dependent [goid 6355] [evidence IEA]; mitotic cell cycle [goid 278] [evidence IMP]; ubiquitin cycle [goid 6512] [evid…	metal ion binding [goid 46872] [evidence IEA]; zinc ion binding [goid 8270] [evidence IEA]; ubiquitin-protein ligase activity [goid 4842] [evidence IDA]; transcriptional repressor activity [goid 16564] [evidence IMP]; ligase activity [goid 16874] [evidence IEA]; protein binding [goid 5515] [evidence IPI]; chromatin binding [goid 3682] [evidence IDA]
PRDX6-RS1	0.446215	0.159563	1.76842	0.0393655	ILMN_211398	PRDX6-RS1	Prdx6-rs1	2	Mus musculus peroxiredoxin 6, related sequence 1 (Prdx6-rs1), mRNA.	MGC107184; Prdx5-rs1; Aop2-rs1; 4930414C22Rik
GJA12	3.28415	0.00708617	3.77841	0.0393967	ILMN_209625	GJA12	Gja12	11	Mus musculus gap junction membrane channel protein alpha 12 (Gja12), transcript variant 1, mRNA.	B230382L12Rik; MGC130506; Cx47		membrane [goid 16020] [evidence IEA]; gap junction [goid 5921] [evidence IDA]	cell-cell signaling [goid 7267] [evidence IDA]	gap-junction forming channel activity [goid 5243] [evidence IDA]
TLE1	2.29418	0.0888495	2.64058	0.0395505	ILMN_209808	TLE1	Tle1	4	Mus musculus transducin-like enhancer of split 1, homolog of Drosophila E(spl) (Tle1), mRNA. XM_984202 XM_984240 XM_984277 XM_984316 XM_984359 XM_984397 XM_984426 XM_984456 XM_984492 XM_984530	C230057C06Rik; Grg1		nucleus [goid 5634] [evidence IDA]; transcription factor complex [goid 5667] [evidence IDA]; nucleus [goid 5634] [evidence IDA]; transcription factor complex [goid 5667] [evidence IDA]; nucleus [goid 5634] [evidence IDA]; transcription factor complex [goid 5667] [evidence IDA]; nucleus [goid 5634] [evidence IDA]; transcription factor complex [goid 5667] [evidence IDA]	development [goid 7275] [evidence IEA]; negative regulation of transcription from RNA polymerase II promoter [goid 122] [evidence IDA]; regulation of transcription, DNA-dependent [goid 6355] [evidence IDA]; regulation of transcription [goid 45449] [evidence IEA]; regulation of transcription from RNA polymerase II promoter [goid 6357] [evidence IGI]; transcription [goid 6350] [evidence IEA]; frizz…	protein binding [goid 5515] [evidence IPI]; chromatin binding [goid 3682] [evidence IDA]; transcription corepressor activity [goid 3714] [evidence IDA]; protein binding [goid 5515] [evidence IPI]; chromatin binding [goid 3682] [evidence IDA]; transcription corepressor activity [goid 3714] [evidence IDA]; protein binding [goid 5515] [evidence IPI]; chromatin binding [goid 3682] [evidence IDA]; tra…
SIP1	97.2994	0.197866	15.6902	0.0397493	ILMN_216196	SIP1	Sip1	12	Mus musculus survivor of motor neuron protein interacting protein 1 (Sip1), mRNA.	Gemin2; 1700012N19Rik		cytoplasm [goid 5737] [evidence IDA]; nucleus [goid 5634] [evidence IDA]; cytoplasm [goid 5737] [evidence IDA]; nucleus [goid 5634] [evidence IDA]	nuclear mRNA splicing, via spliceosome [goid 398] [evidence IEA]; spliceosome assembly [goid 245] [evidence IEA]; nuclear mRNA splicing, via spliceosome [goid 398] [evidence IEA]; spliceosome assembly [goid 245] [evidence IEA]
H2-M10.1	2.35868	0.0132694	2.12227	0.0397493	ILMN_221031	H2-M10.1	H2-M10.1	17	Mus musculus histocompatibility 2, M region locus 10.1 (H2-M10.1), mRNA.	9.5H		MHC class I protein complex [goid 42612] [evidence IEA]; MHC class I protein complex [goid 42612] [evidence IEA]	defense response [goid 6952] [evidence IEA]; defense response [goid 6952] [evidence IEA]	MHC class I receptor activity [goid 30106] [evidence IEA]; MHC class I receptor activity [goid 30106] [evidence IEA]
LIMS1	1.27916	0.0637755	2.52886	0.0397493	ILMN_210409	LIMS1	Lims1
GPLD1	1.63932	0.28172	2.04796	0.0397493	ILMN_210780	GPLD1	Gpld1
PLG	0.611442	0.190891	1.78219	0.0400207	ILMN_208736	PLG	Plg	17	Mus musculus plasminogen (Plg), mRNA.	Pg; AI649309		extracellular space [goid 5615] [evidence ISS]; extracellular space [goid 5615] [evidence ISS]; extracellular space [goid 5615] [evidence ISS]	tissue regeneration [goid 42246] [evidence IMP]; myoblast differentiation [goid 45445] [evidence IMP]; blood coagulation [goid 7596] [evidence IEA]; apoptosis [goid 6915] [evidence IDA]; induction of apoptosis [goid 6917] [evidence IDA]; organismal physiological process [goid 50874] [evidence IEA]; negative regulation of angiogenesis [goid 16525] [evidence TAS]; muscle maintenance [goid 46716] [e…	serine-type endopeptidase activity [goid 4252] [evidence IEA]; hydrolase activity [goid 16787] [evidence IEA]; peptidase activity [goid 8233] [evidence IEA]; plasmin activity [goid 4283] [evidence IEA]; protein binding [goid 5515] [evidence ISS]; calcium ion binding [goid 5509] [evidence IEA]; serine-type endopeptidase activity [goid 4252] [evidence IEA]; hydrolase activity [goid 16787] [evidence…
ABCA15	2.20788	0.0726413	2.66861	0.0401096	ILMN_196368	ABCA15	Abca15	7	Mus musculus ATP-binding cassette, sub-family A (ABC1), member 15 (Abca15), mRNA.	4930500I12Rik				ATP binding [goid 5524] [evidence IEA]; ATPase activity [goid 16887] [evidence IEA]; nucleotide binding [goid 166] [evidence IEA]; ATP binding [goid 5524] [evidence IEA]; ATPase activity [goid 16887] [evidence IEA]; nucleotide binding [goid 166] [evidence IEA]; ATP binding [goid 5524] [evidence IEA]; ATPase activity [goid 16887] [evidence IEA]; nucleotide binding [goid 166] [evidence IEA]; ATP bi…
MYST4	5.53482	0.109224	1.48154	0.0402974	ILMN_211963	MYST4	Myst4
2700038C09RIK	1.98117	0.0208612	2.07287	0.0404591	ILMN_208838	2700038C09RIK	2700038C09Rik	2	Mus musculus RIKEN cDNA 2700038C09 gene (2700038C09Rik), mRNA.	3110053G12Rik; 2610317A05Rik; 0610012G23Rik
ABCC9	-0.0981805	0.66315	1.9916	0.0406752	ILMN_212024	ABCC9	Abcc9
HMGA1	4.2763	0.167294	10.0484	0.0409968	ILMN_219962	HMGA1	Hmga1	17				chromosome [goid 5694] [evidence IEA]; chromatin [goid 785] [evidence IEA]; nucleus [goid 5634] [evidence IEA]; chromosome [goid 5694] [evidence IEA]; chromatin [goid 785] [evidence IEA]; nucleus [goid 5634] [evidence IEA]	chromosome organization and biogenesis (sensu Eukaryota) [goid 7001] [evidence IEA]; transcription [goid 6350] [evidence IEA]; spermatogenesis [goid 7283] [evidence IMP]; positive regulation of transcription [goid 45941] [evidence ISS]; regulation of transcription, DNA-dependent [goid 6355] [evidence IEA]; transmembrane receptor protein tyrosine kinase signaling pathway [goid 7169] [evidence NAS]…	transcription factor activity [goid 3700] [evidence ISS]; DNA binding [goid 3677] [evidence IEA]; peroxisome proliferator activated receptor binding [goid 42975] [evidence ISS]; ligand-dependent nuclear receptor transcription coactivator activity [goid 30374] [evidence ISS]; retinoid X receptor binding [goid 46965] [evidence ISS]; transcription factor activity [goid 3700] [evidence ISS]; DNA bind…
2310043N13RIK	0.890846	0.230576	3.49566	0.0413534	ILMN_210842	2310043N13RIK	2310043N13Rik
5730421E18RIK	-0.375489	0.526316	3.47633	0.0413534	ILMN_219415	5730421E18RIK	5730421E18Rik	2	Mus musculus ATP binding domain 4 (Atpbd4), mRNA.	5730421E18Rik
2410004A20RIK	2.50685	0.0739348	3.49684	0.0413534	ILMN_218568	2410004A20RIK	2410004A20Rik
4732429D16RIK	1.56864	0.134085	3.48937	0.0413534	ILMN_218424	4732429D16RIK	4732429D16Rik
CST7	1.17946	0.195489	3.49048	0.0413534	ILMN_218575	CST7	Cst7	2	Mus musculus cystatin F (leukocystatin) (Cst7), mRNA.	MGC151426; MGC151424; CMAP				cysteine protease inhibitor activity [goid 4869] [evidence IEA]; endopeptidase inhibitor activity [goid 4866] [evidence IEA]
V1RG3	3.72725	0.0313283	3.47505	0.0413534	ILMN_188471	V1RG3	V1rg3
TAF10	14.6525	0	3.4749	0.0413534	ILMN_219837	TAF10	Taf10	7	Mus musculus TAF10 RNA polymerase II, TATA box binding protein (TBP)-associated factor (Taf10), mRNA.	AU041226; 30kDa; Taf2h; TAFII30		nucleus [goid 5634] [evidence IEA]; transcription factor TFIID complex [goid 5669] [evidence TAS]	G1/S transition of mitotic cell cycle [goid 82] [evidence IMP]; transcription initiation [goid 6352] [evidence IEA]; apoptosis [goid 6915] [evidence IMP]; transcription [goid 6350] [evidence IEA]; regulation of transcription, DNA-dependent [goid 6355] [evidence IEA]	RNA polymerase II transcription factor activity [goid 3702] [evidence IEA]; transcription regulator activity [goid 30528] [evidence TAS]
GLI3	0.894634	0.230576	3.49267	0.0413534	ILMN_188052	GLI3	Gli3
SSBP3	1.42397	0.104956	1.64498	0.0417392	ILMN_213161	SSBP3	Ssbp3	4	Mus musculus single-stranded DNA binding protein 3 (Ssbp3), transcript variant 2, mRNA. XM_923858 XM_923863	2610021L12Rik; 5730488C10Rik; AI854733; LAST; SSDP1; 2610200M23Rik; AW551939		nucleus [goid 5634] [evidence ISS]; nucleus [goid 5634] [evidence ISS]	regulation of transcription, DNA-dependent [goid 6355] [evidence IEA]; transcription [goid 6350] [evidence IEA]; regulation of transcription, DNA-dependent [goid 6355] [evidence IEA]; transcription [goid 6350] [evidence IEA]	single-stranded DNA binding [goid 3697] [evidence ISS]; transcription regulator activity [goid 30528] [evidence IEA]; DNA binding [goid 3677] [evidence IEA]; single-stranded DNA binding [goid 3697] [evidence ISS]; transcription regulator activity [goid 30528] [evidence IEA]; DNA binding [goid 3677] [evidence IEA]
C330018L13RIK	15.8245	0.0021231	34.6996	0.042261	ILMN_213265	C330018L13RIK	C330018L13Rik	2	Mus musculus U box domain containing 5 (Ubox5), mRNA.	Ube7ip5; 1500010O06Rik; C330018L13Rik; Rnf37; Ubce7ip5; UIP5		ubiquitin ligase complex [goid 151] [evidence IEA]; nucleus [goid 5634] [evidence IEA]; ubiquitin ligase complex [goid 151] [evidence IEA]; nucleus [goid 5634] [evidence IEA]	protein ubiquitination [goid 16567] [evidence IEA]; ubiquitin cycle [goid 6512] [evidence IEA]; protein ubiquitination [goid 16567] [evidence IEA]; ubiquitin cycle [goid 6512] [evidence IEA]	protein binding [goid 5515] [evidence IEA]; ubiquitin-protein ligase activity [goid 4842] [evidence IEA]; metal ion binding [goid 46872] [evidence IEA]; zinc ion binding [goid 8270] [evidence IEA]; kinase activity [goid 16301] [evidence IEA]; protein binding [goid 5515] [evidence IEA]; ubiquitin-protein ligase activity [goid 4842] [evidence IEA]; metal ion binding [goid 46872] [evidence IEA]; zin…
ATP6V1G2	0.797699	0.223058	2.02749	0.042261	ILMN_213720	ATP6V1G2	Atp6v1g2
GPR103	3.85401	0.0288221	3.47215	0.0426065	ILMN_220087	GPR103	Gpr103
BCAT2	1.09343	0.204261	3.46902	0.0426065	ILMN_210665	BCAT2	Bcat2	7	Mus musculus branched chain aminotransferase 2, mitochondrial (Bcat2), mRNA.	Bcat-2; Eca40		mitochondrion [goid 5739] [evidence IEA]	amino acid biosynthesis [goid 8652] [evidence IEA]; branched chain family amino acid biosynthesis [goid 9082] [evidence IEA]; branched chain family amino acid catabolism [goid 9083] [evidence IMP]; branched chain family amino acid metabolism [goid 9081] [evidence IEA]; metabolism [goid 8152] [evidence IEA]	catalytic activity [goid 3824] [evidence IEA]; transaminase activity [goid 8483] [evidence IEA]; transferase activity [goid 16740] [evidence IEA]; branched-chain-amino-acid transaminase activity [goid 4084] [evidence IDA]
OVCA2	4.72235	0.0175439	3.47272	0.0426065	ILMN_220648	OVCA2	Ovca2	11	Mus musculus candidate tumor suppressor OVCA2 (Ovca2), mRNA.	RP23-143A14.5; 9030414M07Rik				hydrolase activity, acting on ester bonds [goid 16788] [evidence IEA]
PFDN1	1.38267	0.156642	3.47154	0.0426065	ILMN_209941	PFDN1	Pfdn1	18	Mus musculus prefoldin 1 (Pfdn1), mRNA.	2700086I23Rik; AA408327; AU044714				unfolded protein binding [goid 51082] [evidence IEA]
ZFP295	5.60903	0.00482323	1.68536	0.0427429	ILMN_192877	ZFP295	Zfp295
SNX2	1.96291	0.196392	1.47859	0.0427429	ILMN_209790	SNX2	Snx2
MAST2	5.82219	0.0037382	3.93214	0.0429928	ILMN_214808	MAST2	Mast2	4				microtubule cytoskeleton [goid 15630] [evidence ISS]; cytoskeleton [goid 5856] [evidence IEA]; membrane [goid 16020] [evidence IEA]	regulation of interleukin-12 biosynthesis [goid 45075] [evidence IDA]; spermatid differentiation [goid 48515] [evidence IDA]; protein amino acid phosphorylation [goid 6468] [evidence IEA]	kinase activity [goid 16301] [evidence IEA]; transferase activity [goid 16740] [evidence IEA]; microtubule binding [goid 8017] [evidence ISS]; nucleotide binding [goid 166] [evidence IEA]; metal ion binding [goid 46872] [evidence IEA]; ATP binding [goid 5524] [evidence IEA]; magnesium ion binding [goid 287] [evidence IEA]; protein serine/threonine kinase activity [goid 4674] [evidence ISS]; prote…
MEF2B	2.4092	0.109827	4.183	0.0429928	ILMN_210829	MEF2B	Mef2b
BC003332	-0.0876328	0.389263	2.08353	0.0429963	ILMN_211676	BC003332	BC003332	6	Mus musculus ZXD family zinc finger C (Zxdc), transcript variant 2, mRNA.	B930086F11Rik; BC003332; MGC7160; A930012H20		intracellular [goid 5622] [evidence IEA]; nucleus [goid 5634] [evidence IEA]; intracellular [goid 5622] [evidence IEA]; nucleus [goid 5634] [evidence IEA]		DNA binding [goid 3677] [evidence IEA]; nucleic acid binding [goid 3676] [evidence IEA]; metal ion binding [goid 46872] [evidence IEA]; zinc ion binding [goid 8270] [evidence IEA]; DNA binding [goid 3677] [evidence IEA]; nucleic acid binding [goid 3676] [evidence IEA]; metal ion binding [goid 46872] [evidence IEA]; zinc ion binding [goid 8270] [evidence IEA]
NCOA6IP	0.166286	0.328537	1.55847	0.0429963	ILMN_199365	NCOA6IP	Ncoa6ip
RDH14	0.273259	0.438132	2.00593	0.0433611	ILMN_217614	RDH14	Rdh14	12	Mus musculus retinol dehydrogenase 14 (all-trans and 9-cis) (Rdh14), mRNA.	PAN2; AW215439; 3110030G19Rik				oxidoreductase activity [goid 16491] [evidence IEA]; oxidoreductase activity [goid 16491] [evidence IEA]
NEU4	1.44487	0.319001	2.23676	0.0437626	ILMN_210458	NEU4	Neu4
AGXT2L2	-0.201112	0.495671	2.65497	0.0438019	ILMN_210632	AGXT2L2	Agxt2l2	11	Mus musculus alanine-glyoxylate aminotransferase 2-like 2 (Agxt2l2), mRNA.	2900006B13Rik; RP23-79E13.3				pyridoxal phosphate binding [goid 30170] [evidence IEA]; transferase activity [goid 16740] [evidence IEA]; pyridoxal phosphate binding [goid 30170] [evidence IEA]; transferase activity [goid 16740] [evidence IEA]; pyridoxal phosphate binding [goid 30170] [evidence IEA]; transferase activity [goid 16740] [evidence IEA]; pyridoxal phosphate binding [goid 30170] [evidence IEA]; transferase activity …
HSN2	1.23323	0.185464	3.44913	0.0438597	ILMN_232969	HSN2	Hsn2	6	Mus musculus hereditary sensory neuropathy, type II (Hsn2), mRNA.	Hsn2; EG406236
SFRS8	4.16	0.0238095	3.44386	0.0438597	ILMN_208635	SFRS8	Sfrs8
E030010A14	4.61115	0.0200501	3.44429	0.0438597	ILMN_209836	E030010A14	E030010A14
ACVR2B	2.02552	0.0989975	3.4527	0.0438597	ILMN_223730	ACVR2B	Acvr2b
ADAMDEC1	0.928527	0.226817	3.46285	0.0438597	ILMN_223466	ADAMDEC1	Adamdec1	14	Mus musculus ADAM-like, decysin 1 (Adamdec1), mRNA.	Dcsn; 2210414L24Rik; AI574231				metallopeptidase activity [goid 8237] [evidence IEA]; peptidase activity [goid 8233] [evidence IEA]; hydrolase activity [goid 16787] [evidence IEA]; metal ion binding [goid 46872] [evidence IEA]; zinc ion binding [goid 8270] [evidence IEA]
OLFR470	2.06585	0.0977444	3.44798	0.0438597	ILMN_199418	OLFR470	Olfr470	7	Mus musculus olfactory receptor 470 (Olfr470), mRNA.	MOR204-22		integral to membrane [goid 16021] [evidence ISS]; membrane [goid 16020] [evidence IEA]	G-protein coupled receptor protein signaling pathway [goid 7186] [evidence ISS]; signal transduction [goid 7165] [evidence IEA]	olfactory receptor activity [goid 4984] [evidence ISS]; receptor activity [goid 4872] [evidence IEA]; signal transducer activity [goid 4871] [evidence IEA]; rhodopsin-like receptor activity [goid 1584] [evidence IEA]; G-protein coupled receptor activity [goid 4930] [evidence IEA]
FGFRL1	2.57815	0.0726817	3.45723	0.0438597	ILMN_211983	FGFRL1	Fgfrl1	5	Mus musculus fibroblast growth factor receptor-like 1 (Fgfrl1), mRNA.	FGFR5; FGFR5gamma; FGFR5beta		plasma membrane [goid 5886] [evidence IDA]; integral to plasma membrane [goid 5887] [evidence ISS]; membrane [goid 16020] [evidence IEA]	cell surface receptor linked signal transduction [goid 7166] [evidence ISS]; negative regulation of cell proliferation [goid 8285] [evidence IDA]	receptor activity [goid 4872] [evidence IEA]; protein binding [goid 5515] [evidence IPI]
1810055G02RIK	3.55275	0.0350877	3.45548	0.0438597	ILMN_214644	1810055G02RIK	1810055G02Rik	19	Mus musculus RIKEN cDNA 1810055G02 gene (1810055G02Rik), mRNA.	AI256204
RIN3	4.5971	0.0200501	3.44556	0.0438597	ILMN_215946	RIN3	Rin3	12	Mus musculus Ras and Rab interactor 3 (Rin3), mRNA.	C86933; 6430500K07			intracellular signaling cascade [goid 7242] [evidence IEA]; signal transduction [goid 7165] [evidence IEA]	GTPase activator activity [goid 5096] [evidence IEA]
EFS	-0.217183	0.487469	3.46532	0.0438597	ILMN_213155	EFS	Efs	14	Mus musculus embryonal Fyn-associated substrate (Efs), mRNA.				cell adhesion [goid 7155] [evidence IEA]	protein binding [goid 5515] [evidence IEA]; SH3 domain binding [goid 17124] [evidence IDA]
FOXP1	0.219563	0.362155	3.44575	0.0438597	ILMN_210870	FOXP1	Foxp1	6	Mus musculus forkhead box P1 (Foxp1), mRNA.	AI461938; 3110052D19Rik; AW494214; 4932443N09Rik		nucleus [goid 5634] [evidence IC ]; intracellular [goid 5622] [evidence IEA]	regulation of transcription, DNA-dependent [goid 6355] [evidence IEA]; negative regulation of transcription [goid 16481] [evidence IDA]; transcription [goid 6350] [evidence IEA]; negative regulation of transcription from RNA polymerase II promoter [goid 122] [evidence IDA]	protein homodimerization activity [goid 42803] [evidence IPI]; transcription factor activity [goid 3700] [evidence IEA]; protein heterodimerization activity [goid 46982] [evidence IPI]; DNA binding [goid 3677] [evidence IDA]; protein binding [goid 5515] [evidence IPI]; sequence-specific DNA binding [goid 43565] [evidence IEA]; transcriptional repressor activity [goid 16564] [evidence IDA]; zinc i…
ROBO2	1.61471	0.130326	3.45008	0.0438597	ILMN_235167	ROBO2	Robo2	16	Mus musculus roundabout homolog 2 (Drosophila) (Robo2), mRNA.	9430089E08Rik; 2600013A04Rik; mKIAA1568; D230004I22Rik		membrane [goid 16020] [evidence IEA]; integral to membrane [goid 16021] [evidence IEA]; cell surface [goid 9986] [evidence ISS]	chemotaxis [goid 6935] [evidence IEA]; brain development [goid 7420] [evidence ISS]; positive regulation of axonogenesis [goid 50772] [evidence ISS]; metanephros development [goid 1656] [evidence IMP]; ureteric bud development [goid 1657] [evidence ISS]; cell differentiation [goid 30154] [evidence IEA]; homophilic cell adhesion [goid 7156] [evidence ISS]; development [goid 7275] [evidence IEA]; a…	protein heterodimerization activity [goid 46982] [evidence IPI]; protein binding [goid 5515] [evidence IPI]
TAP1	2.40741	0.0789474	3.45877	0.0438597	ILMN_217569	TAP1	Tap1	17	Mus musculus transporter 1, ATP-binding cassette, sub-family B (MDR/TAP) (Tap1), mRNA.	Ham1; ABC17; PSF1; Abcb2; APT1; Tap-1; RING4; MTP1; Y3; TAP; Ham-1		integral to plasma membrane [goid 5887] [evidence IEA]; integral to membrane [goid 16021] [evidence IEA]; endoplasmic reticulum [goid 5783] [evidence IEA]	immune response [goid 6955] [evidence IEA]; oligopeptide transport [goid 6857] [evidence IEA]; transport [goid 6810] [evidence IEA]; protein transport [goid 15031] [evidence IEA]; defense response [goid 6952] [evidence IMP]	ATPase activity [goid 16887] [evidence IEA]; ATPase activity, coupled to transmembrane movement of substances [goid 42626] [evidence IEA]; transporter activity [goid 5215] [evidence IEA]; nucleoside-triphosphatase activity [goid 17111] [evidence IEA]; ATP binding [goid 5524] [evidence IEA]; protein binding [goid 5515] [evidence IPI]; nucleotide binding [goid 166] [evidence IEA]; oligopeptide tran…
FOXL2	2.69658	0.0639098	3.44557	0.0438597	ILMN_215085	FOXL2	Foxl2	9	Mus musculus forkhead box L2 (Foxl2), mRNA.	PINTO; BPES; Pfrk		nucleus [goid 5634] [evidence ISS]	ovarian follicle development [goid 1541] [evidence ISS]; positive regulation of apoptosis [goid 43065] [evidence ISS]; DNA fragmentation during apoptosis [goid 6309] [evidence ISS]; positive regulation of transcription from RNA polymerase II promoter [goid 45944] [evidence IDA]; transcription [goid 6350] [evidence IEA]; regulation of transcription, DNA-dependent [goid 6355] [evidence IEA]	sequence-specific DNA binding [goid 43565] [evidence IEA]; transcription factor activity [goid 3700] [evidence TAS]; DNA binding [goid 3677] [evidence IDA]; protein binding [goid 5515] [evidence ISS]
ZFP410	-1.39801	0.794486	3.46529	0.0438597	ILMN_231991	ZFP410	Zfp410	12	Mus musculus zinc finger protein 410 (Zfp410), mRNA.	Apa1; MGC38535; D12Ertd748e		intracellular [goid 5622] [evidence IEA]; nucleus [goid 5634] [evidence IEA]	regulation of transcription, DNA-dependent [goid 6355] [evidence IEA]; transcription [goid 6350] [evidence IEA]	nucleic acid binding [goid 3676] [evidence IEA]; metal ion binding [goid 46872] [evidence IEA]; zinc ion binding [goid 8270] [evidence IEA]; DNA binding [goid 3677] [evidence IEA]
FMR1	0.626827	0.273183	3.45402	0.0438597	ILMN_218640	FMR1	Fmr1
4933415L06RIK	-0.327719	0.512531	3.46316	0.0438597	ILMN_223148	4933415L06RIK	4933415L06Rik	14	Mus musculus coiled-coil domain containing 122 (Ccdc122), mRNA.	4933415L06Rik; MGC106895
2010204I15RIK	0.223993	0.362155	3.45497	0.0438597	ILMN_216384	2010204I15RIK	2010204I15Rik	3	Mus musculus golgi phosphoprotein 3-like (Golph3l), mRNA.	AW549227; C77637; AU015439; MGC28597; GPP34R; 2010204I15Rik		Golgi apparatus [goid 5794] [evidence ISS]		molecular_function [goid 3674] [evidence ND ]
SENP5	2.06081	0.0796882	1.65518	0.04402	ILMN_212645	SENP5	Senp5	16	Mus musculus SUMO/sentrin specific peptidase 5 (Senp5), mRNA.	SMT3IP3; A730063F07Rik				cysteine-type peptidase activity [goid 8234] [evidence IEA]; cysteine-type peptidase activity [goid 8234] [evidence IEA]; cysteine-type peptidase activity [goid 8234] [evidence IEA]
ABCA17	1.26287	0.0870668	3.56734	0.0441023	ILMN_243580	ABCA17	Abca17	17	Mus musculus ATP-binding cassette, sub-family A (ABC1), member 17 (Abca17), mRNA.			endoplasmic reticulum [goid 5783] [evidence IDA]; endoplasmic reticulum [goid 5783] [evidence IDA]	DNA repair [goid 6281] [evidence IEA]; DNA repair [goid 6281] [evidence IEA]	molecular_function [goid 3674] [evidence ND ]; ATPase activity [goid 16887] [evidence IEA]; nucleotide binding [goid 166] [evidence IEA]; DNA photolyase activity [goid 3913] [evidence IEA]; ATP binding [goid 5524] [evidence IEA]; molecular_function [goid 3674] [evidence ND ]; ATPase activity [goid 16887] [evidence IEA]; nucleotide binding [goid 166] [evidence IEA]; DNA photolyase activity [goid 3…
PTRH1	2.33895	0.0181406	2.28596	0.0444752	ILMN_208796	PTRH1	Ptrh1	2	Mus musculus peptidyl-tRNA hydrolase 1 homolog (S. cerevisiae) (Ptrh1), mRNA.	2210013M04Rik; AW046744				hydrolase activity [goid 16787] [evidence IEA]; hydrolase activity [goid 16787] [evidence IEA]
FBXL5	0.403257	0.266665	1.41252	0.0446131	ILMN_211028	FBXL5	Fbxl5	5	Mus musculus F-box and leucine-rich repeat protein 5 (Fbxl5), mRNA.	Fir4; Fbl4			ubiquitin cycle [goid 6512] [evidence IEA]; ubiquitin cycle [goid 6512] [evidence IEA]; ubiquitin cycle [goid 6512] [evidence IEA]; ubiquitin cycle [goid 6512] [evidence IEA]	transferase activity [goid 16740] [evidence IEA]; molecular_function [goid 3674] [evidence ND ]; transferase activity [goid 16740] [evidence IEA]; molecular_function [goid 3674] [evidence ND ]; transferase activity [goid 16740] [evidence IEA]; molecular_function [goid 3674] [evidence ND ]; transferase activity [goid 16740] [evidence IEA]; molecular_function [goid 3674] [evidence ND ]
ANXA3	1.89699	0.125627	3.32999	0.0448498	ILMN_221274	ANXA3	Anxa3	5	Mus musculus annexin A3 (Anxa3), mRNA.	Anx3				calcium-dependent phospholipid binding [goid 5544] [evidence IEA]; calcium ion binding [goid 5509] [evidence IEA]; phospholipase inhibitor activity [goid 4859] [evidence IEA]; phospholipase A2 inhibitor activity [goid 19834] [evidence IEA]; calcium-dependent phospholipid binding [goid 5544] [evidence IEA]; calcium ion binding [goid 5509] [evidence IEA]; phospholipase inhibitor activity [goid 4859…
FRG1	2.56447	0.277037	3.31264	0.0448498	ILMN_214800	FRG1	Frg1	8	Mus musculus FSHD region gene 1 (Frg1), mRNA.			nucleus [goid 5634] [evidence IEA]; nucleus [goid 5634] [evidence IEA]	rRNA processing [goid 6364] [evidence IEA]; ribosome biogenesis [goid 7046] [evidence IEA]; rRNA processing [goid 6364] [evidence IEA]; ribosome biogenesis [goid 7046] [evidence IEA]
OLFR378	6.94182	0.00501253	3.40917	0.0451128	ILMN_221839	OLFR378	Olfr378	11	Mus musculus olfactory receptor 378 (Olfr378), mRNA.	MOR135-2; RP23-213I10.9		integral to membrane [goid 16021] [evidence ISS]; membrane [goid 16020] [evidence IEA]	G-protein coupled receptor protein signaling pathway [goid 7186] [evidence ISS]; signal transduction [goid 7165] [evidence IEA]	olfactory receptor activity [goid 4984] [evidence ISS]; receptor activity [goid 4872] [evidence IEA]; signal transducer activity [goid 4871] [evidence IEA]; G-protein coupled receptor activity [goid 4930] [evidence IEA]
AR	3.50258	0.0363409	3.37276	0.0451128	ILMN_217507	AR	Ar
CDR2	20.6959	0	3.39463	0.0451128	ILMN_214090	CDR2	Cdr2	7	Mus musculus cerebellar degeneration-related 2 (Cdr2), mRNA.	MGC144810; AA617262; MGC144811		cytoplasm [goid 5737] [evidence IDA]		molecular_function [goid 3674] [evidence ND ]
PEM	0.961233	0.220551	3.38767	0.0451128	ILMN_223351	PEM	Pem
OLFR1085	2.15172	0.0927318	3.40683	0.0451128	ILMN_248785	OLFR1085	Olfr1085	2	Mus musculus olfactory receptor 1085 (Olfr1085), mRNA.	MOR191-1		integral to membrane [goid 16021] [evidence ISS]; membrane [goid 16020] [evidence IEA]	G-protein coupled receptor protein signaling pathway [goid 7186] [evidence ISS]; signal transduction [goid 7165] [evidence IEA]	olfactory receptor activity [goid 4984] [evidence ISS]; receptor activity [goid 4872] [evidence IEA]; signal transducer activity [goid 4871] [evidence IEA]; G-protein coupled receptor activity [goid 4930] [evidence IEA]
BC016201	2.04655	0.0977444	3.38174	0.0451128	ILMN_212548	BC016201	BC016201	8	Mus musculus cDNA sequence BC016201 (BC016201), mRNA.	MGC27656
PHOSPHO1	1.51195	0.140351	3.4351	0.0451128	ILMN_216662	PHOSPHO1	Phospho1
FETUB	-0.509858	0.56015	3.39011	0.0451128	ILMN_223266	FETUB	Fetub	16	Mus musculus fetuin beta (Fetub), mRNA.	Gugu; D17980; AI255764; 2310011O17Rik				cysteine protease inhibitor activity [goid 4869] [evidence IEA]
ACYP1	3.33454	0.037594	3.40327	0.0451128	ILMN_213802	ACYP1	Acyp1	12	Mus musculus acylphosphatase 1, erythrocyte (common) type (Acyp1), mRNA.	AI325944; 1110039O14Rik
GJA6	5.19227	0.0137845	3.4047	0.0451128	ILMN_248115	GJA6	Gja6	X	Mus musculus gap junction membrane channel protein alpha 6 (Gja6), mRNA.	Cnx33; Gja-6; A530015O12Rik		gap junction [goid 5921] [evidence IEA]; membrane [goid 16020] [evidence IEA]; connexon complex [goid 5922] [evidence IEA]; integral to membrane [goid 16021] [evidence IEA]	cell communication [goid 7154] [evidence IEA]; cell-cell signaling [goid 7267] [evidence IEA]	gap-junction forming channel activity [goid 5243] [evidence IEA]; connexon channel activity [goid 15285] [evidence IEA]
MCEE	5.34678	0.0137845	3.38007	0.0451128	ILMN_219343	MCEE	Mcee
IAN4	0.469777	0.308271	3.38252	0.0451128	ILMN_209739	IAN4	Ian4
PCDHB22	0.538308	0.29198	3.37428	0.0451128	ILMN_213754	PCDHB22	Pcdhb22	18	Mus musculus protocadherin beta 22 (Pcdhb22), mRNA.	PcdhbV; Pcdhb15				calcium ion binding [goid 5509] [evidence IEA]
D630048P19RIK	0.241688	0.360902	3.41654	0.0451128	ILMN_222493	D630048P19RIK	D630048P19Rik
MAP3K7IP2	1.70747	0.121554	3.41512	0.0451128	ILMN_217100	MAP3K7IP2	Map3k7ip2	10	Mus musculus mitogen-activated protein kinase kinase kinase 7 interacting protein 2 (Map3k7ip2), mRNA.	mKIAA0733; Tab2; 1110030N06Rik; A530078N03Rik		intracellular [goid 5622] [evidence IEA]; nucleus [goid 5634] [evidence IEA]		metal ion binding [goid 46872] [evidence IEA]; zinc ion binding [goid 8270] [evidence IEA]
CGNL1	3.73806	0.0313283	3.41495	0.0451128	ILMN_221469	CGNL1	Cgnl1	9	Mus musculus cingulin-like 1 (Cgnl1), mRNA.	9930020M10Rik; AI503810; Jacop; 4933421H10Rik		myosin [goid 16459] [evidence IEA]; actin cytoskeleton [goid 15629] [evidence IDA]		molecular_function [goid 3674] [evidence ND ]; motor activity [goid 3774] [evidence IEA]
2810004A10RIK	-0.257778	0.494988	3.43813	0.0451128	ILMN_217630	2810004A10RIK	2810004A10Rik
0610038K03RIK	1.16058	0.197995	3.38203	0.0451128	ILMN_196340	0610038K03RIK	0610038K03Rik	10	Mus musculus phenazine biosynthesis-like protein domain containing (Pbld), mRNA.	Mawbp; 0610038K03Rik			biosynthesis [goid 9058] [evidence IEA]	catalytic activity [goid 3824] [evidence IEA]; isomerase activity [goid 16853] [evidence IEA]
KLRA13	0.123724	0.401002	3.39181	0.0451128	ILMN_196743	KLRA13	Klra13	6	Mus musculus killer cell lectin-like receptor subfamily A, member 13 (Klra13), mRNA.	MGC123449; Ly49M		plasma membrane [goid 5886] [evidence TAS]		receptor activity [goid 4872] [evidence IEA]; sugar binding [goid 5529] [evidence IEA]
RARRES2	1.18543	0.194236	3.39235	0.0451128	ILMN_209527	RARRES2	Rarres2	6	Mus musculus retinoic acid receptor responder (tazarotene induced) 2 (Rarres2), mRNA.	AI303516; 0610007L05Rik		extracellular region [goid 5576] [evidence IEA]	defense response [goid 6952] [evidence IEA]
1110019K23RIK	-0.0885264	0.464912	3.37652	0.0451128	ILMN_259901	1110019K23RIK	1110019K23Rik	5	Mus musculus RIKEN cDNA 1110019K23 gene (1110019K23Rik), mRNA.	Mthfd2l; C630010D07Rik
OLFR1444	1.37671	0.157895	3.43385	0.0451128	ILMN_214490	OLFR1444	Olfr1444	19	Mus musculus olfactory receptor 1444 (Olfr1444), mRNA.	MOR202-4		integral to membrane [goid 16021] [evidence ISS]; membrane [goid 16020] [evidence IEA]	G-protein coupled receptor protein signaling pathway [goid 7186] [evidence ISS]; signal transduction [goid 7165] [evidence IEA]	olfactory receptor activity [goid 4984] [evidence ISS]; receptor activity [goid 4872] [evidence IEA]; signal transducer activity [goid 4871] [evidence IEA]; rhodopsin-like receptor activity [goid 1584] [evidence IEA]; G-protein coupled receptor activity [goid 4930] [evidence IEA]
OLFR1051	2.11092	0.0964912	3.37566	0.0451128	ILMN_218929	OLFR1051	Olfr1051	2	Mus musculus olfactory receptor 1051 (Olfr1051), mRNA.	MOR187-5		integral to membrane [goid 16021] [evidence ISS]; membrane [goid 16020] [evidence IEA]	G-protein coupled receptor protein signaling pathway [goid 7186] [evidence ISS]; signal transduction [goid 7165] [evidence IEA]	olfactory receptor activity [goid 4984] [evidence ISS]; receptor activity [goid 4872] [evidence IEA]; signal transducer activity [goid 4871] [evidence IEA]; G-protein coupled receptor activity [goid 4930] [evidence IEA]
1700014P03RIK	3.49947	0.0363409	3.42042	0.0451128	ILMN_216094	1700014P03RIK	1700014P03Rik	7	Mus musculus DnaJ (Hsp40) related, subfamily B, member 13 (Dnajb13), mRNA.	Tsarg; 1700014P03Rik			protein folding [goid 6457] [evidence IEA]	heat shock protein binding [goid 31072] [evidence IEA]; unfolded protein binding [goid 51082] [evidence IEA]
2610019F03RIK	0.707614	0.263158	3.41771	0.0451128	ILMN_223272	2610019F03RIK	2610019F03Rik	8	Mus musculus RIKEN cDNA 2610019F03 gene (2610019F03Rik), mRNA.
SPATS2	1.55847	0.134085	3.4101	0.0451128	ILMN_213042	SPATS2	Spats2	15	Mus musculus spermatogenesis associated, serine-rich 2 (Spats2), mRNA.	59kDa; p59; Scr59; 2700012F11Rik		cytoplasm [goid 5737] [evidence IDA]		molecular_function [goid 3674] [evidence ND ]
OLFR17	-0.29085	0.501253	3.39039	0.0451128	ILMN_221443	OLFR17	Olfr17	7	Mus musculus olfactory receptor 17 (Olfr17), mRNA.	P2; MOR263-5		integral to membrane [goid 16021] [evidence ISS]; integral to plasma membrane [goid 5887] [evidence IEA]	G-protein coupled receptor protein signaling pathway [goid 7186] [evidence ISS]; signal transduction [goid 7165] [evidence IEA]	olfactory receptor activity [goid 4984] [evidence ISS]; receptor activity [goid 4872] [evidence IEA]; signal transducer activity [goid 4871] [evidence IEA]
ANXA5	0.129323	0.397243	3.37476	0.0451128	ILMN_217195	ANXA5	Anxa5	3	Mus musculus annexin A5 (Anxa5), mRNA.	Anx5; R74653			blood coagulation [goid 7596] [evidence IEA]; negative regulation of coagulation [goid 50819] [evidence IEA]	calcium-dependent phospholipid binding [goid 5544] [evidence IEA]; calcium ion binding [goid 5509] [evidence IEA]
4632412N22RIK	0.810554	0.24812	3.41524	0.0451128	ILMN_208812	4632412N22RIK	4632412N22Rik	17	Mus musculus RIKEN cDNA 4632412N22 gene (4632412N22Rik), mRNA.					binding [goid 5488] [evidence IEA]
ATP5K	-2.11363	0.922306	3.42203	0.0451128	ILMN_224224	ATP5K	Atp5k
GSDM1	0.874799	0.23183	3.41058	0.0451128	ILMN_223708	GSDM1	Gsdm1	11	Mus musculus gasdermin 1 (Gsdm1), mRNA.	Gsdm; BB149167; H312E		cytoplasm [goid 5737] [evidence IDA]
4933404M02RIK	0.892265	0.230576	3.42051	0.0451128	ILMN_191326	4933404M02RIK	4933404M02Rik
RECC1	1.55846	0.134085	3.38636	0.0451128	ILMN_215190	RECC1	Recc1	5	Mus musculus replication factor C (activator 1) 1 (Rfc1), mRNA.	RFC140; 140kDa; Recc1; MGC96526; Alp145		nucleus [goid 5634] [evidence IDA]; intracellular [goid 5622] [evidence IEA]	transcription [goid 6350] [evidence IEA]; DNA replication [goid 6260] [evidence IEA]; regulation of transcription, DNA-dependent [goid 6355] [evidence IEA]; DNA repair [goid 6281] [evidence IEA]	nucleoside-triphosphatase activity [goid 17111] [evidence IEA]; nucleotide binding [goid 166] [evidence IEA]; DNA binding [goid 3677] [evidence IEA]; zinc ion binding [goid 8270] [evidence IEA]; metal ion binding [goid 46872] [evidence IEA]; ATP binding [goid 5524] [evidence IEA]
D530004J12RIK	-1.34082	0.786967	3.40755	0.0451128	ILMN_219031	D530004J12RIK	D530004J12Rik
D10BWG0791E	-1.95446	0.907268	3.41688	0.0451128	ILMN_220919	D10BWG0791E	D10Bwg0791e
PPAPDC1A	-3.02814	0.986216	3.3966	0.0451128	ILMN_250830	PPAPDC1A	Ppapdc1a	7	Mus musculus phosphatidic acid phosphatase type 2 domain containing 1A (Ppapdc1a), mRNA.	Gm1090; C030048B12Rik
CDH5	0.314096	0.338346	3.39446	0.0451128	ILMN_233918	CDH5	Cdh5	8	Mus musculus cadherin 5 (Cdh5), mRNA.	VEC; CD144; VE-Cad; 7B4; AA408225		intercellular junction [goid 5911] [evidence IDA]; membrane [goid 16020] [evidence IEA]; tight junction [goid 5923] [evidence IDA]	cell adhesion [goid 7155] [evidence IEA]; negative regulation of cell proliferation [goid 8285] [evidence IGI]; cell-cell adhesion [goid 16337] [evidence IC ]; homophilic cell adhesion [goid 7156] [evidence IEA]	calcium ion binding [goid 5509] [evidence IEA]; protein binding [goid 5515] [evidence IPI]
CRIPT	1.34485	0.133278	2.18759	0.0456035	ILMN_220029	CRIPT	Cript	17	Mus musculus cysteine-rich PDZ-binding protein (Cript), mRNA.	AA589469; 1200020A08Rik				molecular_function [goid 3674] [evidence ND ]; molecular_function [goid 3674] [evidence ND ]
MFAP2	0.469958	0.215605	1.72042	0.0458503	ILMN_209358	MFAP2	Mfap2	4	Mus musculus microfibrillar-associated protein 2 (Mfap2), mRNA.	Magp1; AI893631; Magp		microfibril [goid 1527] [evidence IEA]; extracellular matrix (sensu Metazoa) [goid 5578] [evidence IEA]; microfibril [goid 1527] [evidence IEA]; extracellular matrix (sensu Metazoa) [goid 5578] [evidence IEA]; microfibril [goid 1527] [evidence IEA]; extracellular matrix (sensu Metazoa) [goid 5578] [evidence IEA]
MFI2	2.60863	0.0224253	2.78781	0.0459828	ILMN_218361	MFI2	Mfi2
STFA3	1.24426	0.179399	2.14163	0.0459828	ILMN_207501	STFA3	Stfa3
TCEB3BP1	0.272726	0.283604	2.071	0.0459828	ILMN_191058	TCEB3BP1	Tceb3bp1
RAPSN	0.968138	0.0855742	1.73908	0.0461158	ILMN_211548	RAPSN	Rapsn	2	Mus musculus receptor-associated protein of the synapse (Rapsn), mRNA.	MGC130501; Raps; Nraps; 43kDa; rapsyn		Golgi apparatus [goid 5794] [evidence IDA]; cytoskeleton [goid 5856] [evidence IEA]; postsynaptic membrane [goid 45211] [evidence IEA]; plasma membrane [goid 5886] [evidence IDA]; synapse [goid 45202] [evidence IEA]; Golgi apparatus [goid 5794] [evidence IDA]; cytoskeleton [goid 5856] [evidence IEA]; postsynaptic membrane [goid 45211] [evidence IEA]; plasma membrane [goid 5886] [evidence IDA]; sy…		protein binding [goid 5515] [evidence IEA]; receptor activity [goid 4872] [evidence IEA]; binding [goid 5488] [evidence IEA]; metal ion binding [goid 46872] [evidence IEA]; zinc ion binding [goid 8270] [evidence IEA]; protein binding [goid 5515] [evidence IEA]; receptor activity [goid 4872] [evidence IEA]; binding [goid 5488] [evidence IEA]; metal ion binding [goid 46872] [evidence IEA]; zinc ion…
2210409M21RIK	-0.513674	0.648578	1.87673	0.0461158	ILMN_214219	2210409M21RIK	2210409M21Rik	1	Mus musculus asparagine synthetase domain containing 1 (Asnsd1), mRNA. XM_920067	2210409M21Rik				transferase activity [goid 16740] [evidence IEA]; hydrolase activity [goid 16787] [evidence IEA]; transferase activity [goid 16740] [evidence IEA]; hydrolase activity [goid 16787] [evidence IEA]; transferase activity [goid 16740] [evidence IEA]; hydrolase activity [goid 16787] [evidence IEA]
UBXD3	1.0913	0.204261	3.36512	0.0463659	ILMN_189590	UBXD3	Ubxd3	4	Mus musculus UBX domain containing 3 (Ubxd3), mRNA.	5730509E04Rik; A830047D02
PLFR	4.1566	0.0238095	3.36994	0.0463659	ILMN_222025	PLFR	Plfr	13	Mus musculus prolactin family 7, subfamily d, member 1 (Prl7d1), mRNA.	PLF-RP; PRP; Plfr; MGC117676		extracellular region [goid 5576] [evidence IEA]		hormone activity [goid 5179] [evidence IEA]
TRIM38	3.57483	0.0350877	3.36649	0.0463659	ILMN_254889	TRIM38	Trim38	13	Mus musculus tripartite motif-containing 38 (Trim38), mRNA.	Gm23
IFNA13	1.2614	0.18421	3.36083	0.0463659	ILMN_196737	IFNA13	Ifna13	4	Mus musculus interferon alpha 13 (Ifna13), mRNA.			extracellular region [goid 5576] [evidence IEA]; extracellular space [goid 5615] [evidence IEA]	defense response [goid 6952] [evidence IEA]; response to virus [goid 9615] [evidence IEA]	cytokine activity [goid 5125] [evidence IEA]; hematopoietin/interferon-class (D200-domain) cytokine receptor binding [goid 5126] [evidence IEA]
BAD	0.156393	0.387218	3.34534	0.0463659	ILMN_213429	BAD	Bad	19	Mus musculus Bcl-associated death promoter (Bad), mRNA.	Bbc2; AI325008		mitochondrion [goid 5739] [evidence IDA]	positive regulation of B cell differentiation [goid 45579] [evidence IMP]; regulation of apoptosis [goid 42981] [evidence IMP]; glucose homeostasis [goid 42593] [evidence IMP]; glucose catabolism [goid 6007] [evidence IMP]; induction of apoptosis by extracellular signals [goid 8624] [evidence IMP]; induction of apoptosis [goid 6917] [evidence IDA]; positive regulation of T cell differentiation [g…	protein binding [goid 5515] [evidence ISS]
1700012A16RIK	1.35224	0.16416	3.3633	0.0463659	ILMN_223704	1700012A16RIK	1700012A16Rik
D930020B18RIK	0.337551	0.33584	3.35515	0.0463659	ILMN_213020	D930020B18RIK	D930020B18Rik
AW555814	1.44867	0.149123	3.35381	0.0463659	ILMN_188208	AW555814	AW555814
CCT5	0.445269	0.314536	3.35721	0.0463659	ILMN_219329	CCT5	Cct5	15	Mus musculus chaperonin subunit 5 (epsilon) (Cct5), mRNA.	mKIAA0098; Ccte			cellular protein metabolism [goid 44267] [evidence IEA]; protein folding [goid 6457] [evidence IEA]	protein binding [goid 5515] [evidence IPI]; nucleotide binding [goid 166] [evidence IEA]; unfolded protein binding [goid 51082] [evidence IEA]; ATP binding [goid 5524] [evidence IEA]
NR6A1	3.10651	0.0413534	3.35726	0.0463659	ILMN_221729	NR6A1	Nr6a1	2	Mus musculus nuclear receptor subfamily 6, group A, member 1 (Nr6a1), mRNA.	Gcnf; RTR; NCNF; 1700113M01Rik		nucleus [goid 5634] [evidence IEA]; transcription factor complex [goid 5667] [evidence IDA]	negative regulation of transcription from RNA polymerase II promoter [goid 122] [evidence IMP]; regulation of transcription, DNA-dependent [goid 6355] [evidence IEA]; transcription [goid 6350] [evidence IEA]	steroid hormone receptor activity [goid 3707] [evidence IEA]; receptor activity [goid 4872] [evidence IEA]; metal ion binding [goid 46872] [evidence IEA]; zinc ion binding [goid 8270] [evidence IEA]; DNA binding [goid 3677] [evidence IDA]; ligand-dependent nuclear receptor activity [goid 4879] [evidence IEA]; transcription factor activity [goid 3700] [evidence IEA]; sequence-specific DNA binding …
CRI1	1.10661	0.201754	3.3553	0.0463659	ILMN_216323	CRI1	Cri1	2	Mus musculus EP300 interacting inhibitor of differentiation 1 (Eid1), mRNA.	ORF12; EID-1; PNAS-22; PTD014; Cri1; 2610002K20Rik		nucleus [goid 5634] [evidence ISS]	negative regulation of transcription from RNA polymerase II promoter [goid 122] [evidence ISS]	specific transcriptional repressor activity [goid 16566] [evidence ISS]
5430435G22RIK	0.828356	0.243108	3.35254	0.0463659	ILMN_255421	5430435G22RIK	5430435G22Rik	1	Mus musculus RIKEN cDNA 5430435G22 gene (5430435G22Rik), mRNA.			lysosome [goid 5764] [evidence IEA]	transport [goid 6810] [evidence IEA]	nucleotide binding [goid 166] [evidence IEA]
MGAT2	-0.694875	0.617795	3.35898	0.0463659	ILMN_219396	MGAT2	Mgat2	12	Mus musculus mannoside acetylglucosaminyltransferase 2 (Mgat2), mRNA.	AA407964; GNT-II; CDGS2; GLCNACTII; GNT2; MGC37173		Golgi stack [goid 5795] [evidence IEA]; integral to membrane [goid 16021] [evidence IEA]; membrane [goid 16020] [evidence IEA]	protein amino acid N-linked glycosylation via asparagine [goid 18279] [evidence IMP]; oligosaccharide biosynthesis [goid 9312] [evidence IEA]	alpha-1,6-mannosylglycoprotein 2-beta-N-acetylglucosaminyltransferase activity [goid 8455] [evidence IMP]; transferase activity [goid 16740] [evidence IEA]; transferase activity, transferring glycosyl groups [goid 16757] [evidence IEA]
OLFR1467	-0.22682	0.488722	3.36856	0.0463659	ILMN_213372	OLFR1467	Olfr1467	19	Mus musculus olfactory receptor 1467 (Olfr1467), mRNA.	MOR202-15		integral to membrane [goid 16021] [evidence ISS]; membrane [goid 16020] [evidence IEA]	G-protein coupled receptor protein signaling pathway [goid 7186] [evidence ISS]; signal transduction [goid 7165] [evidence IEA]	olfactory receptor activity [goid 4984] [evidence ISS]; receptor activity [goid 4872] [evidence IEA]; signal transducer activity [goid 4871] [evidence IEA]; G-protein coupled receptor activity [goid 4930] [evidence IEA]
LMOD2	-1.22575	0.761905	3.34958	0.0463659	ILMN_216635	LMOD2	Lmod2
CD164	20.3572	0	3.35091	0.0463659	ILMN_213493	CD164	Cd164
F8	0.798002	0.0729891	1.67963	0.0463824	ILMN_215151	F8	F8	X	Mus musculus coagulation factor VIII (F8), mRNA.	FVIII; Cf8; Cf-8			acute-phase response [goid 6953] [evidence IEA]; blood coagulation [goid 7596] [evidence IEA]; cell adhesion [goid 7155] [evidence IEA]; acute-phase response [goid 6953] [evidence IEA]; blood coagulation [goid 7596] [evidence IEA]; cell adhesion [goid 7155] [evidence IEA]; acute-phase response [goid 6953] [evidence IEA]; blood coagulation [goid 7596] [evidence IEA]; cell adhesion [goid 7155] [evi…	metal ion binding [goid 46872] [evidence IEA]; oxidoreductase activity [goid 16491] [evidence IEA]; calcium ion binding [goid 5509] [evidence IEA]; copper ion binding [goid 5507] [evidence IEA]; metal ion binding [goid 46872] [evidence IEA]; oxidoreductase activity [goid 16491] [evidence IEA]; calcium ion binding [goid 5509] [evidence IEA]; copper ion binding [goid 5507] [evidence IEA]; metal ion…
CTPS2	0.682384	0.100867	1.98273	0.0463824	ILMN_212964	CTPS2	Ctps2	X	Mus musculus cytidine 5'-triphosphate synthase 2 (Ctps2), mRNA.	CTPsH			glutamine metabolism [goid 6541] [evidence IEA]; glutamine metabolism [goid 6541] [evidence IEA]; glutamine metabolism [goid 6541] [evidence IEA]	ligase activity [goid 16874] [evidence IEA]; ligase activity [goid 16874] [evidence IEA]; ligase activity [goid 16874] [evidence IEA]
GPC5	-0.998366	0.867097	1.54438	0.0469186	ILMN_217893	GPC5	Gpc5	14	Mus musculus glypican 5 (Gpc5), mRNA.	A230034F01Rik		extracellular matrix (sensu Metazoa) [goid 5578] [evidence IEA]; membrane [goid 16020] [evidence IEA]; integral to plasma membrane [goid 5887] [evidence ISS]; extracellular matrix (sensu Metazoa) [goid 5578] [evidence IEA]; membrane [goid 16020] [evidence IEA]; integral to plasma membrane [goid 5887] [evidence ISS]; extracellular matrix (sensu Metazoa) [goid 5578] [evidence IEA]; membrane [goid 1…		GPI anchor binding [goid 48503] [evidence IEA]; GPI anchor binding [goid 48503] [evidence IEA]; GPI anchor binding [goid 48503] [evidence IEA]
ANKRD40	0.925282	0.149258	2.18543	0.0471299	ILMN_225623	ANKRD40	Ankrd40	11	Mus musculus ankyrin repeat domain 40 (Ankrd40), transcript variant 2, mRNA.	Gcap15; MGC29030; 5530600A18Rik; RP23-65I14.1; 1110011C06Rik				molecular_function [goid 3674] [evidence ND ]; molecular_function [goid 3674] [evidence ND ]
SERPINF2	0.608459	0.113948	1.84016	0.0474589	ILMN_221364	SERPINF2	Serpinf2	11	Mus musculus serine (or cysteine) peptidase inhibitor, clade F, member 2 (Serpinf2), mRNA.	Pli; Serpimf2; AI747498			acute-phase response [goid 6953] [evidence IEA]; acute-phase response [goid 6953] [evidence IEA]; acute-phase response [goid 6953] [evidence IEA]	serine-type endopeptidase inhibitor activity [goid 4867] [evidence IEA]; endopeptidase inhibitor activity [goid 4866] [evidence IEA]; serine-type endopeptidase inhibitor activity [goid 4867] [evidence IEA]; endopeptidase inhibitor activity [goid 4866] [evidence IEA]; serine-type endopeptidase inhibitor activity [goid 4867] [evidence IEA]; endopeptidase inhibitor activity [goid 4866] [evidence IEA]
PSG19	1.71596	0.0347075	1.63795	0.0474589	ILMN_213508	PSG19	Psg19	7	Mus musculus pregnancy specific glycoprotein 19 (Psg19), mRNA.	Cea-4; CGM7; MGC117673; Cea4		integral to membrane [goid 16021] [evidence IEA]; integral to membrane [goid 16021] [evidence IEA]; integral to membrane [goid 16021] [evidence IEA]	pregnancy [goid 7565] [evidence IEA]; pregnancy [goid 7565] [evidence IEA]; pregnancy [goid 7565] [evidence IEA]
PCM1	-0.091658	0.483842	1.94721	0.0475154	ILMN_186968	PCM1	Pcm1
KLRB1A	2.79895	0.0576441	3.34314	0.0476191	ILMN_210175	KLRB1A	Klrb1a	6	Mus musculus killer cell lectin-like receptor subfamily B member 1A (Klrb1a), mRNA.	NKR-P1 2; NKR-P1A; Nkrp1-a; Ly55a		plasma membrane [goid 5886] [evidence IEA]; membrane [goid 16020] [evidence IEA]; integral to membrane [goid 16021] [evidence IEA]	defense response [goid 6952] [evidence IEA]	receptor activity [goid 4872] [evidence IEA]; sugar binding [goid 5529] [evidence IEA]
AA881470	0.991407	0.0755477	1.43648	0.0477306	ILMN_210440	AA881470	AA881470	5	Mus musculus EST AA881470 (AA881470), transcript variant 2, mRNA.					binding [goid 5488] [evidence IEA]; binding [goid 5488] [evidence IEA]
HIF3A	0.991573	0.120892	1.72946	0.0477306	ILMN_221149	HIF3A	Hif3a	7	Mus musculus hypoxia inducible factor 3, alpha subunit (Hif3a), mRNA.	MOP7; Ipas		nucleus [goid 5634] [evidence IEA]; nucleus [goid 5634] [evidence IEA]; nucleus [goid 5634] [evidence IEA]	transcription from RNA polymerase II promoter [goid 6366] [evidence IPI]; regulation of transcription [goid 45449] [evidence IEA]; regulation of transcription, DNA-dependent [goid 6355] [evidence IEA]; response to hypoxia [goid 1666] [evidence IDA]; signal transduction [goid 7165] [evidence IEA]; transcription from RNA polymerase II promoter [goid 6366] [evidence IPI]; regulation of transcription…	transcription factor activity [goid 3700] [evidence IPI]; DNA binding [goid 3677] [evidence IPI]; signal transducer activity [goid 4871] [evidence IEA]; transcription regulator activity [goid 30528] [evidence IEA]; transcription factor activity [goid 3700] [evidence IPI]; DNA binding [goid 3677] [evidence IPI]; signal transducer activity [goid 4871] [evidence IEA]; transcription regulator activit…
ADHFE1	1.88652	0.0835811	3.24542	0.0477306	ILMN_194839	ADHFE1	Adhfe1
TMEM38B	2.29424	0.116987	2.65013	0.0479025	ILMN_219595	TMEM38B	Tmem38b	4	Mus musculus transmembrane protein 38B (Tmem38b), mRNA.	AV051057; 1600017F22Rik; AA437809; D4Ertd89e; TRIC-B; mg33b		integral to membrane [goid 16021] [evidence IEA]; integral to membrane [goid 16021] [evidence IEA]
ATP2B4	-0.703642	0.689354	2.50199	0.0486814	ILMN_246160	ATP2B4	Atp2b4	1	Mus musculus ATPase, Ca++ transporting, plasma membrane 4 (Atp2b4), mRNA.	PMCA4; MGC129362; MGC129363		integral to plasma membrane [goid 5887] [evidence TAS]; membrane [goid 16020] [evidence IEA]; integral to membrane [goid 16021] [evidence IEA]; integral to plasma membrane [goid 5887] [evidence TAS]; membrane [goid 16020] [evidence IEA]; integral to membrane [goid 16021] [evidence IEA]	ion transport [goid 6811] [evidence IEA]; cation transport [goid 6812] [evidence IEA]; calcium ion transport [goid 6816] [evidence TAS]; metabolism [goid 8152] [evidence IEA]; transport [goid 6810] [evidence IEA]; ion transport [goid 6811] [evidence IEA]; cation transport [goid 6812] [evidence IEA]; calcium ion transport [goid 6816] [evidence TAS]; metabolism [goid 8152] [evidence IEA]; transport…	hydrolase activity [goid 16787] [evidence IEA]; calcium-transporting ATPase activity [goid 5388] [evidence IEA]; ATP binding [goid 5524] [evidence IEA]; ATPase activity, coupled to transmembrane movement of ions, phosphorylative mechanism [goid 15662] [evidence IEA]; nucleotide binding [goid 166] [evidence IEA]; metal ion binding [goid 46872] [evidence IEA]; calmodulin binding [goid 5516] [eviden…
PSMB7	4.03539	0.000132903	2.36395	0.0488279	ILMN_201514	PSMB7	Psmb7	2	Mus musculus proteasome (prosome, macropain) subunit, beta type 7 (Psmb7), mRNA.	MC14; AU020723		protein complex [goid 43234] [evidence IEA]; cytosol [goid 5829] [evidence IEA]; proteasome core complex (sensu Eukaryota) [goid 5839] [evidence IEA]; protein complex [goid 43234] [evidence IEA]; cytosol [goid 5829] [evidence IEA]; proteasome core complex (sensu Eukaryota) [goid 5839] [evidence IEA]; protein complex [goid 43234] [evidence IEA]; cytosol [goid 5829] [evidence IEA]; proteasome core …	ubiquitin-dependent protein catabolism [goid 6511] [evidence IEA]; ubiquitin-dependent protein catabolism [goid 6511] [evidence IEA]; ubiquitin-dependent protein catabolism [goid 6511] [evidence IEA]	hydrolase activity [goid 16787] [evidence IEA]; threonine endopeptidase activity [goid 4298] [evidence IEA]; peptidase activity [goid 8233] [evidence IEA]; endopeptidase activity [goid 4175] [evidence IEA]; hydrolase activity [goid 16787] [evidence IEA]; threonine endopeptidase activity [goid 4298] [evidence IEA]; peptidase activity [goid 8233] [evidence IEA]; endopeptidase activity [goid 4175] […
LOC214568	4.39732	0.0213033	3.33788	0.0488722	ILMN_197793	LOC214568	LOC214568
SLC36A3	0.722304	0.260652	3.33329	0.0488722	ILMN_211008	SLC36A3	Slc36a3	11	Mus musculus solute carrier family 36 (proton/amino acid symporter), member 3 (Slc36a3), mRNA.	PAT3; tramdorin2; TRAMD2
LOC381795	1.17542	0.195489	3.32751	0.0488722	ILMN_200661	LOC381795	LOC381795
KCNA3	1.67055	0.125313	3.30477	0.0488722	ILMN_213383	KCNA3	Kcna3	3	Mus musculus potassium voltage-gated channel, shaker-related subfamily, member 3 (Kcna3), mRNA.	Mk-3; Kca1-3; Kv1.3		integral to plasma membrane [goid 5887] [evidence IEA]; voltage-gated potassium channel complex [goid 8076] [evidence IEA]; membrane [goid 16020] [evidence IEA]	ion transport [goid 6811] [evidence IEA]; transport [goid 6810] [evidence IEA]; potassium ion transport [goid 6813] [evidence IEA]	voltage-gated ion channel activity [goid 5244] [evidence IEA]; potassium ion binding [goid 30955] [evidence IEA]; potassium channel activity [goid 5267] [evidence IEA]; ion channel activity [goid 5216] [evidence IEA]; protein binding [goid 5515] [evidence IEA]; voltage-gated potassium channel activity [goid 5249] [evidence IEA]
ZBED4	4.34943	0.0225564	3.3307	0.0488722	ILMN_184388	ZBED4	Zbed4
OLFR347	0.794762	0.250627	3.3271	0.0488722	ILMN_220320	OLFR347	Olfr347	2	Mus musculus olfactory receptor 347 (Olfr347), mRNA.	MOR136-9		integral to membrane [goid 16021] [evidence ISS]; membrane [goid 16020] [evidence IEA]	G-protein coupled receptor protein signaling pathway [goid 7186] [evidence ISS]; signal transduction [goid 7165] [evidence IEA]	olfactory receptor activity [goid 4984] [evidence ISS]; receptor activity [goid 4872] [evidence IEA]; signal transducer activity [goid 4871] [evidence IEA]; G-protein coupled receptor activity [goid 4930] [evidence IEA]
ARSI	1.534	0.136592	3.30711	0.0488722	ILMN_237524	ARSI	Arsi	18	Mus musculus arylsulfatase i (Arsi), mRNA.	BC020108			metabolism [goid 8152] [evidence IEA]	sulfuric ester hydrolase activity [goid 8484] [evidence IEA]
DHH	0.702585	0.263158	3.31183	0.0488722	ILMN_186659	DHH	Dhh
TEX11	0.680489	0.265664	3.30395	0.0488722	ILMN_209816	TEX11	Tex11	X	Mus musculus testis expressed gene 11 (Tex11), mRNA.	BB024231; 4930565P14Rik				binding [goid 5488] [evidence IEA]
EPGN	1.64916	0.125313	3.31531	0.0488722	ILMN_222704	EPGN	Epgn
M6PRBP1	4.13126	0.0238095	3.31407	0.0488722	ILMN_214383	M6PRBP1	M6prbp1	17	Mus musculus mannose-6-phosphate receptor binding protein 1 (M6prbp1), mRNA.	1300012C15Rik		membrane [goid 16020] [evidence IEA]	transport [goid 6810] [evidence IEA]	receptor activity [goid 4872] [evidence IEA]
MYEF2	1.28165	0.181704	3.31527	0.0488722	ILMN_214334	MYEF2	Myef2	2	Mus musculus myelin basic protein expression factor 2, repressor (Myef2), mRNA.	mKIAA1341; 9430071B01		nucleus [goid 5634] [evidence IEA]	transcription [goid 6350] [evidence IEA]	RNA binding [goid 3723] [evidence IEA]; nucleic acid binding [goid 3676] [evidence IEA]; nucleotide binding [goid 166] [evidence IEA]; DNA binding [goid 3677] [evidence IEA]
LOC245828	2.30506	0.085213	3.32458	0.0488722	ILMN_199140	LOC245828	LOC245828
A730055L17RIK	1.41924	0.151629	3.32331	0.0488722	ILMN_193816	A730055L17RIK	A730055L17Rik
ANKRD22	0.778863	0.25188	3.30291	0.0488722	ILMN_209074	ANKRD22	Ankrd22	19	Mus musculus ankyrin repeat domain 22 (Ankrd22), mRNA.	D19Ertd675e; 5430429D21Rik
5330437I02RIK	-0.800809	0.657895	3.32733	0.0488722	ILMN_210606	5330437I02RIK	5330437I02Rik
2310061G07RIK	3.92024	0.0275689	3.29948	0.0488722	ILMN_213711	2310061G07RIK	2310061G07Rik	7	Mus musculus Ly6/Plaur domain containing 3 (Lypd3), mRNA.	C4.4a; 2310061G07Rik		membrane [goid 16020] [evidence ISS]	cell-matrix adhesion [goid 7160] [evidence ISS]; cell motility [goid 6928] [evidence ISS]	laminin binding [goid 43236] [evidence ISS]; GPI anchor binding [goid 48503] [evidence IEA]
CKS2	-0.322623	0.511278	3.30008	0.0488722	ILMN_190936	CKS2	Cks2
AK129375	0.570853	0.284461	3.3034	0.0488722	ILMN_223135	AK129375	AK129375	11	Mus musculus nuclear protein localization 4 homolog (S. cerevisiae) (Nploc4), mRNA.	RP23-82I5.6; mKIAA1499; Npl4; AK129375; KIAA1499		nucleus [goid 5634] [evidence IEA]; endoplasmic reticulum [goid 5783] [evidence ISS]; intracellular [goid 5622] [evidence IEA]; nuclear envelope-endoplasmic reticulum network [goid 42175] [evidence ISS]	membrane fusion [goid 6944] [evidence ISS]; Golgi organization and biogenesis [goid 7030] [evidence ISS]; protein folding [goid 6457] [evidence IEA]; ER-associated protein catabolism [goid 30433] [evidence ISS]	zinc ion binding [goid 8270] [evidence IEA]; metal ion binding [goid 46872] [evidence IEA]
NUDT9	-0.719779	0.626566	3.30627	0.0488722	ILMN_217488	NUDT9	Nudt9	5	Mus musculus nudix (nucleoside diphosphate linked moiety X)-type motif 9 (Nudt9), mRNA.	AI462474; 1190002C07Rik		mitochondrion [goid 5739] [evidence TAS]		magnesium ion binding [goid 287] [evidence IEA]; ADP-ribose diphosphatase activity [goid 47631] [evidence IEA]; manganese ion binding [goid 30145] [evidence IEA]; nucleoside-diphosphatase activity [goid 17110] [evidence IDA]; hydrolase activity [goid 16787] [evidence IEA]
LOC654465	0.981135	0.218045	3.31135	0.0488722	ILMN_224386	LOC654465	LOC654465	14	Mus musculus predicted gene, EG654465 (EG654465), mRNA.	Defb41
ZFP533	3.07362	0.0413534	3.29815	0.0488722	ILMN_190725	ZFP533	Zfp533	2	Mus musculus zinc finger protein 533 (Zfp533), mRNA.	C130013B13Rik; B830010L13Rik		intracellular [goid 5622] [evidence IEA]; nucleus [goid 5634] [evidence IEA]		nucleic acid binding [goid 3676] [evidence IEA]; metal ion binding [goid 46872] [evidence IEA]; zinc ion binding [goid 8270] [evidence IEA]; molecular_function [goid 3674] [evidence ND ]
SIAT8A	-0.800351	0.657895	3.32303	0.0488722	ILMN_192450	SIAT8A	Siat8a
INVS	0.0168659	0.358804	1.96677	0.0490732	ILMN_212167	INVS	Invs
ARL2BP	2.3491	0.00697075	1.76937	0.0491048	ILMN_221665	ARL2BP	Arl2bp	8	Mus musculus ADP-ribosylation factor-like 2 binding protein (Arl2bp), transcript variant 1, mRNA.	6330544B05Rik; Bart1; 1700027H16Rik; 1700010P10Rik; AI482273; AI849834		soluble fraction [goid 5625] [evidence ISS]; soluble fraction [goid 5625] [evidence ISS]		small GTPase regulator activity [goid 5083] [evidence ISS]; GTPase activator activity [goid 5096] [evidence ISS]; protein binding [goid 5515] [evidence ISS]; small GTPase regulator activity [goid 5083] [evidence ISS]; GTPase activator activity [goid 5096] [evidence ISS]; protein binding [goid 5515] [evidence ISS]
NUP133	0.475838	0.165417	2.57056	0.0493827	ILMN_214967	NUP133	Nup133	8	Mus musculus nucleoporin 133 (Nup133), mRNA.	4832420O05Rik		nucleus [goid 5634] [evidence IEA]; nuclear pore [goid 5643] [evidence ISS]; nucleus [goid 5634] [evidence IEA]; nuclear pore [goid 5643] [evidence ISS]; nucleus [goid 5634] [evidence IEA]; nuclear pore [goid 5643] [evidence ISS]	transport [goid 6810] [evidence IEA]; protein transport [goid 15031] [evidence IEA]; RNA transport [goid 50658] [evidence IEA]; transport [goid 6810] [evidence IEA]; protein transport [goid 15031] [evidence IEA]; RNA transport [goid 50658] [evidence IEA]; transport [goid 6810] [evidence IEA]; protein transport [goid 15031] [evidence IEA]; RNA transport [goid 50658] [evidence IEA]	transporter activity [goid 5215] [evidence IEA]; nucleocytoplasmic transporter activity [goid 5487] [evidence ISS]; transporter activity [goid 5215] [evidence IEA]; nucleocytoplasmic transporter activity [goid 5487] [evidence ISS]; transporter activity [goid 5215] [evidence IEA]; nucleocytoplasmic transporter activity [goid 5487] [evidence ISS]
ENPP7	1.95389	0.0456035	2.00498	0.0494665	ILMN_248310	ENPP7	Enpp7	11	Mus musculus ectonucleotide pyrophosphatase/phosphodiesterase 7 (Enpp7), mRNA.	Gm254; Alk-SMase			metabolism [goid 8152] [evidence IEA]; nucleotide metabolism [goid 9117] [evidence IEA]; sphingomyelin catabolism [goid 6685] [evidence ISS]; metabolism [goid 8152] [evidence IEA]; nucleotide metabolism [goid 9117] [evidence IEA]; sphingomyelin catabolism [goid 6685] [evidence ISS]	nucleotidase activity [goid 8252] [evidence ISS]; hydrolase activity [goid 16787] [evidence IEA]; sphingomyelin phosphodiesterase activity [goid 4767] [evidence ISS]; nucleotidase activity [goid 8252] [evidence ISS]; hydrolase activity [goid 16787] [evidence IEA]; sphingomyelin phosphodiesterase activity [goid 4767] [evidence ISS]
ACAA2	2.43702	0.0580409	3.73348	0.0497377	ILMN_211418	ACAA2	Acaa2
4833417A11RIK	1.13692	0.141821	2.24494	0.0498615	ILMN_216652	4833417A11RIK	4833417A11Rik
BCAP31	0.0963128	0.333779	1.91719	0.0498615	ILMN_211005	BCAP31	Bcap31	X	Mus musculus B-cell receptor-associated protein 31 (Bcap31), mRNA.	Bap31		Golgi membrane [goid 139] [evidence IDA]; endoplasmic reticulum [goid 5783] [evidence IEA]; membrane [goid 16020] [evidence IEA]; plasma membrane [goid 5886] [evidence IPI]; Golgi membrane [goid 139] [evidence IDA]; endoplasmic reticulum [goid 5783] [evidence IEA]; membrane [goid 16020] [evidence IEA]; plasma membrane [goid 5886] [evidence IPI]	protein transport [goid 15031] [evidence IEA]; apoptosis [goid 6915] [evidence IEA]; transport [goid 6810] [evidence IEA]; immune response [goid 6955] [evidence IPI]; intracellular protein transport [goid 6886] [evidence IEA]; protein transport [goid 15031] [evidence IEA]; apoptosis [goid 6915] [evidence IEA]; transport [goid 6810] [evidence IEA]; immune response [goid 6955] [evidence IPI]; intra…	receptor activity [goid 4872] [evidence IEA]; receptor activity [goid 4872] [evidence IEA]
ALG3	1.27655	0.0367266	1.46575	0.0499418	ILMN_211821	ALG3	Alg3
ABCF3	5.61735	0.0125313	3.28276	0.0501253	ILMN_186039	ABCF3	Abcf3
2810408M09RIK	0.34999	0.33208	3.27455	0.0501253	ILMN_248825	2810408M09RIK	2810408M09Rik	2	Mus musculus RIKEN cDNA 2810408M09 gene (2810408M09Rik), mRNA.	RP23-395E18.2; MGC102419
HIG1	0.984573	0.216792	3.27551	0.0501253	ILMN_214134	HIG1	Hig1	9	Mus musculus HIG1 domain family, member 1A (Higd1a), mRNA.	2210020B17Rik; AW049839; AI303276; HIMP1; 7420700H20Rik; Hig1		integral to membrane [goid 16021] [evidence IEA]; membrane [goid 16020] [evidence IEA]		molecular_function [goid 3674] [evidence ND ]
CDC25A	1.20288	0.189223	3.28065	0.0501253	ILMN_189712	CDC25A	Cdc25a
GAK	13.5792	0	3.28148	0.0501253	ILMN_238871	GAK	Gak	5	Mus musculus cyclin G associated kinase (Gak), mRNA.	D130045N16Rik; MGC31204		nucleus [goid 5634] [evidence IEA]	cell cycle [goid 7049] [evidence IEA]; protein amino acid phosphorylation [goid 6468] [evidence IEA]	kinase activity [goid 16301] [evidence IEA]; transferase activity [goid 16740] [evidence IEA]; nucleotide binding [goid 166] [evidence IEA]; ATP binding [goid 5524] [evidence IEA]; heat shock protein binding [goid 31072] [evidence IEA]; protein serine/threonine kinase activity [goid 4674] [evidence IEA]; protein binding [goid 5515] [evidence IPI]; protein kinase activity [goid 4672] [evidence IEA]
SMPD3	-0.416271	0.535088	3.2912	0.0501253	ILMN_220010	SMPD3	Smpd3
RNF150	0.608141	0.276942	3.282	0.0501253	ILMN_242749	RNF150	Rnf150	8	Mus musculus ring finger protein 150 (Rnf150), mRNA.	mKIAA1214; A630007N06Rik; Greul5; KIAA1214				zinc ion binding [goid 8270] [evidence IEA]; peptidase activity [goid 8233] [evidence IEA]; protein binding [goid 5515] [evidence IEA]
OLFR658	0.353193	0.33208	3.27254	0.0501253	ILMN_217179	OLFR658	Olfr658
STK36	4.89593	0.0162907	3.2941	0.0501253	ILMN_235226	STK36	Stk36	1	Mus musculus serine/threonine kinase 36 (fused homolog, Drosophila) (Stk36), mRNA.	MGC58023; FU; KIAA1278; mKIAA1278; Fused; B930045J24; 1700112N14Rik		nucleus [goid 5634] [evidence ISS]; cytoplasm [goid 5737] [evidence ISS]	regulation of transcription factor activity [goid 51090] [evidence ISS]; post-embryonic development [goid 9791] [evidence IMP]; development [goid 7275] [evidence IEA]; protein amino acid phosphorylation [goid 6468] [evidence ISS]	kinase activity [goid 16301] [evidence IEA]; transferase activity [goid 16740] [evidence IEA]; nucleotide binding [goid 166] [evidence IEA]; metal ion binding [goid 46872] [evidence IEA]; binding [goid 5488] [evidence IEA]; ATP binding [goid 5524] [evidence ISS]; magnesium ion binding [goid 287] [evidence ISS]; protein serine/threonine kinase activity [goid 4674] [evidence ISS]; transcription fac…
A230069A22RIK	-1.34995	0.786967	3.29013	0.0501253	ILMN_240485	A230069A22RIK	A230069A22Rik	4	Mus musculus RIKEN cDNA A230069A22 gene (A230069A22Rik), mRNA.
RPL36A	3.18747	0.0413534	3.27249	0.0501253	ILMN_222673	RPL36A	Rpl36a	X	Mus musculus ribosomal protein L36a (Rpl36a), mRNA.	Rpl44; L44L		cytosolic ribosome (sensu Eukaryota) [goid 5830] [evidence IEA]	ribosome biogenesis [goid 7046] [evidence IEA]	structural constituent of ribosome [goid 3735] [evidence IEA]
LHFP	2.40623	0.0171627	1.31659	0.0501852	ILMN_212576	LHFP	Lhfp	3	Mus musculus lipoma HMGIC fusion partner (Lhfp), mRNA.	2810489O06Rik; AI194968		membrane [goid 16020] [evidence IEA]; membrane [goid 16020] [evidence IEA]; membrane [goid 16020] [evidence IEA]
NLN	1.64109	0.00948976	1.46578	0.0502229	ILMN_222235	NLN	Nln	13	Mus musculus neurolysin (metallopeptidase M3 family) (Nln), mRNA.	C79345; 4930472G13Rik				peptidase activity [goid 8233] [evidence IEA]; peptidase activity [goid 8233] [evidence IEA]; peptidase activity [goid 8233] [evidence IEA]
8030462N17RIK	-0.587135	0.643316	2.06296	0.050258	ILMN_220381	8030462N17RIK	8030462N17Rik	18	Mus musculus RIKEN cDNA 8030462N17 gene (8030462N17Rik), mRNA.	Akd2
MAGEA5	2.06374	0.0412433	2.98362	0.050505	ILMN_209505	MAGEA5	Magea5	X	Mus musculus melanoma antigen, family A, 5 (Magea5), mRNA.	MGC130208; Mage-a5
[truncated: 16,930 more rows]
